# Supplementary material for: Temporal Dynamics of Gene Expression During Endothelial Cell Differentiation From Human iPS Cells: A Comparison Study of Signalling Factors and Small Molecules
Source: Front Cardiovasc Med. 2018 Mar 14;5:16. doi: 10.3389/fcvm.2018.00016 (PMC5861200; doi:10.3389/fcvm.2018.00016)
Supplement: Table S1 — Gene expression analysis comparing hiPSCs to treatment groups on day 5 and day 15. Normalized gene expression values are provided with log2 FC and FDR values for each pairwise comparison. [file Table1.xlsx]

## Sheet: Sheet1
RefSeq	Symbol	iPSC_1	iPSC_2	R_d5_1	RT_d5_1	RTC_d5_1	TRCB_d5_1	RB_d5_1	RC_d5_1	RTB_d5_1	R_d15_1	R_d15_2	RT_d15_1	RTC_d15_1	RTC_d15_2	RTCB_d15_1	RTCB_d15_2	RB_d15_1	RB_d15_2	RC_d15_1	RC_d15_2	RTB_d15_1	RTB_d15_2	iPSC vs. R_d5 logFC	iPSC vs. R_d5 FDR	iPSC vs. RT_d5 logFC	iPSC vs. RT_d5 FDR	iPSC vs. RTC_d5 logFC	iPSC vs. RTC_d5 FDR	iPSC vs. RTCB_d5 logFC	iPSC vs. RTCB_d5 FDR	iPSC vs. RB_d5 logFC	iPSC vs. RB_d5 FDR	iPSC vs. RC_d5 logFC	iPSC vs. RC_d5 FDR	iPSC vs. RTB_d5 logFC	iPSC vs. RTB_d5 FDR	iPSC vs. R_d15 logFC	iPSC vs. R_d15 FDR	iPSC vs. RT_d15 logFC	iPSC vs. RT_d15 FDR	iPSC vs. RTC_d15 logFC	iPSC vs. RTC_d15 FDR	iPSC vs. RTCB_d15 logFC	iPSC vs. RTCB_d15 FDR	iPSC vs. RB_d15 logFC	iPSC vs. RB_d15 FDR	iPSC vs. RC_d15 logFC	iPSC vs. RC_d15 FDR
NM_001281971	KIR2DS4	0	0	0	0	0	0	0	0	0	0	0	0	0	0	0	0	0	0	0	0	0	0	0	1	0	1	-5.13e-15	1	-5.13e-15	1	5.13e-15	1	5.13e-15	1	0	1	0	1	0	1	0	1	0	1	0	1	0	1
NM_001025603	RFX5	341.61	316.61	298.52	376.3	323.57	238.75	162.23	328.07	171.79	227.08	223.52	222.27	187.12	190.9	258.05	267.13	348.77	312.96	253.1	286.15	363.1	312.64	-0.118474	1	0.212698	0.567022	-0.00110863	1	-0.321542	0.248182	-0.969537	4.89e-05	-0.031994	1	-0.879178	0.000253166	-0.503746	0.0148399	-0.489031	0.046078	-0.729921	5.77e-05	-0.291699	0.0920316	0.0175315	1	-0.24513	0.328496
NM_021107	MRPS12	180.96	193.75	219.05	162.45	163.55	209.15	225.66	221.36	193.12	161.5	204.25	193.75	241.41	157.21	250.31	205.94	179.27	169.35	100.19	109.96	129.44	155.69	0.247015	0.681564	-0.186728	0.783757	-0.173146	0.84624	0.299446	0.300768	0.318151	0.299679	0.212514	0.823013	0.101347	0.984853	0.00865108	1	0.124795	0.861377	0.16323	0.732747	0.328013	0.107691	-0.0949977	0.852768	-0.791862	0.000301847
NM_173803	MPV17L	69.68	69.94	34.64	33.96	18.46	15.79	38.48	43.14	23.7	15.58	16.19	7.87	20.05	15.91	25.81	34.13	22.82	17.61	9.49	12.5	25.23	22.6	-0.986484	0.0346498	-1.01791	0.00892196	-1.88897	3.04e-06	-1.99599	1.19e-06	-0.807242	0.0474006	-0.720484	0.197904	-1.49593	0.000238714	-2.08529	6.15e-12	-3.05394	6.23e-11	-1.87328	5.21e-09	-1.20609	1.07e-05	-1.75669	1.86e-08	-2.62243	2.06e-13
NR_036579	APTX	155.8	156.89	189.5	157.86	178.49	126.28	173.66	219.09	125.58	176.26	131.8	147.52	157.88	155.34	160.85	180.05	197.74	135.48	116	113.71	163.45	151.93	0.29921	0.538876	0.0330697	1	0.214057	0.692997	-0.166862	0.806533	0.201634	0.672526	0.458749	0.195056	-0.257869	0.529551	0.0199861	1	-0.0070631	1	0.0727803	0.993564	0.153563	0.5563	0.110081	0.891667	-0.398903	0.106659
NR_073207	SEL1L2	0	0	0	0	0	0	0	0	0	0	0	0	0	0	0	0	0	0	0	0	0	0	0	1	0	1	-5.13e-15	1	-5.13e-15	1	5.13e-15	1	5.13e-15	1	0	1	0	1	0	1	0	1	0	1	0	1	0	1
NM_139008	HFE	2.9	2.84	2.04	0.92	0.88	0.99	2.08	0	2.37	4.92	5.4	4.92	7.52	8.42	18.92	21.18	21.73	14.9	1.05	3.75	16.45	20.09	-0.448921	1	-1.51049	0.941547	-1.56332	0.968498	-1.3038	0.870253	-0.394046	1	-4.57713	0.6295	-0.207792	1	0.8658	0.629024	0.82748	0.917266	1.50285	0.0805265	2.77933	3.39e-06	2.64937	5.51e-05	-0.264514	1
NM_170771	ALDH8A1	1.94	3.78	0	0	0.88	1.97	1.04	1.14	2.37	0	1.54	0.98	0.84	0.94	1.72	0	0	0	4.22	0	0	3.77	-4.60817	0.610296	-4.65643	0.461351	-1.56295	0.9696	-0.379495	1	-1.31708	0.900636	-1.27264	1	-0.207435	1	-1.68253	0.525776	-1.36646	0.861377	-1.51466	0.522618	-1.39222	0.499967	-4.48911	0.141181	-0.275785	1
NM_001253902	MEST	1017.08	901.64	1175.74	1501.51	1281.99	1966.23	1605.61	1042.11	2401.5	1715.83	1600.07	1354.27	1854.46	1859.37	2780.93	3027.86	2957.45	2781.43	1513.32	1223.32	2769.89	2455.92	0.315636	0.346625	0.665702	0.00111027	0.44158	0.0593967	1.1766	9.75e-11	0.793438	4.47e-05	0.0919279	1	1.38197	1.44e-14	0.83199	2.34e-06	0.574346	0.00367204	1.02259	7.99e-11	1.63125	8.4e-36	1.58721	3.13e-30	0.55855	0.00437661
NM_001031696	PLD3	839.98	712.61	1138.05	942.57	730.68	2310.54	762.25	1073.9	661.09	677.15	821.62	591.08	558.84	626.97	633.95	682.53	1220.14	1230.17	718.17	900.93	1152.93	1280.7	0.574152	0.0247635	0.299558	0.287115	-0.0638675	1	1.71491	4.51e-21	0.0242927	1	0.440792	0.13635	-0.173323	0.683618	-0.00822772	1	-0.316062	0.225327	-0.319591	0.108678	-0.205129	0.255566	0.664269	8.84e-06	0.102809	0.84448
NM_182607	VSIG1	35.81	45.37	24.45	26.62	24.62	29.6	18.72	42	31.99	23.77	24.66	34.42	30.91	39.3	38.71	17.65	17.38	24.39	60.11	49.98	28.52	21.34	-0.70765	0.36163	-0.588709	0.340229	-0.696842	0.287128	-0.314681	0.79395	-1.06284	0.0540302	0.0203394	1	-0.285793	0.839029	-0.700223	0.0584483	-0.161758	1	-0.145084	0.970214	-0.441241	0.342347	-0.969589	0.0122574	0.489245	0.182827
NM_017722	TRMT1	230.32	264.63	218.03	188.15	160.03	83.86	249.58	203.2	165.87	128.71	154.92	137.69	155.37	156.27	153.11	120.03	110.82	165.29	82.26	86.22	128.35	144.39	-0.161189	0.978713	-0.376488	0.238767	-0.605981	0.0318306	-1.4194	2.86e-08	0.0619405	1	-0.312404	0.562907	-0.519416	0.062318	-0.759223	0.000465709	-0.769102	0.00207413	-0.597018	0.00279813	-0.808092	1.36e-05	-0.849148	8.89e-05	-1.51013	1.41e-12
NM_018283	NUDT15	210	195.64	227.2	251.48	266.42	130.23	384.77	283.8	427.7	189.37	168.02	185.88	167.9	179.67	172.03	192.99	124.95	155.8	159.24	146.2	123.96	138.11	0.185942	0.858667	0.32957	0.282418	0.416718	0.137197	-0.49736	0.0717615	0.973905	4.83e-06	0.457032	0.169726	1.13421	4.61e-08	-0.140234	0.747312	-0.0487335	1	-0.153545	0.6299	-0.122757	0.695423	-0.532924	0.00945737	-0.361591	0.128003
NM_001301039	C1orf54	45.48	66.16	33.62	37.63	67.7	18.74	13.52	46.54	8.29	21.31	13.87	26.55	15.87	30.88	12.9	21.18	31.51	33.87	56.95	59.98	40.59	70.31	-0.70925	0.32813	-0.550135	0.355073	0.299086	0.735125	-1.42951	0.00326079	-1.98784	0.0001591	-0.291063	1	-2.67644	2.78e-06	-1.624	7.21e-06	-0.993779	0.0379281	-1.19604	0.00435869	-1.71255	1.82e-06	-0.767729	0.0340939	0.108268	1
NR_024406	LINC00917	0	0	1.02	0	0	0	0	0	0	0	0	0	0	0	0	0	0	0	1.05	0	0	0	3.23817	1	0	1	-5.13e-15	1	-5.13e-15	1	5.13e-15	1	5.13e-15	1	0	1	0	1	0	1	0	1	0	1	0	1	2.44896	1
NM_014068	PSORS1C1	0	0.95	0	0.92	0	4.93	6.24	0	10.66	3.28	0.77	0.98	3.34	0	2.58	0	2.17	0	2.11	2.5	0	2.51	-2.29222	1	0.8139	1	-2.34839	1	3.20691	0.112254	3.45077	0.0628749	-2.26622	1	4.2088	0.00263658	1.87732	0.431219	0.949245	1	1.71229	0.660158	1.44586	0.907709	1.13129	1	2.03107	0.638683
NM_001243512	ESRRG	8.71	22.68	9.17	7.34	9.67	20.72	6.24	13.62	2.37	2.46	3.08	2.95	0.84	1.87	0.86	0	4.35	9.48	62.22	49.98	3.29	12.56	-0.750549	0.898992	-1.06963	0.441938	-0.673835	0.682584	0.533191	0.604289	-1.2692	0.324915	-0.23489	1	-2.61242	0.0507014	-2.41398	0.000803311	-2.29464	0.0306938	-3.38962	0.000153	-4.65065	4.86e-06	-1.20785	0.139684	1.87513	3.48e-06
NM_001278113	ADAM2	0	0	0	0	0	0	0	0	0	0	0	0	0	0	0	0	0	0	0	0	0	0	0	1	0	1	-5.13e-15	1	-5.13e-15	1	5.13e-15	1	5.13e-15	1	0	1	0	1	0	1	0	1	0	1	0	1	0	1
NM_001254729	AP4S1	83.22	68.99	69.28	61.49	65.95	100.63	56.15	93.09	65.16	81.98	66.28	71.79	74.35	59.89	79.14	61.19	74.97	77.22	79.09	71.22	86.66	87.89	-0.112473	1	-0.286969	0.697902	-0.182384	0.983807	0.54432	0.0938383	-0.386691	0.470628	0.263388	0.884625	-0.164736	0.947255	0.00365184	1	-0.00642615	1	-0.106486	0.964144	-0.0632679	1	0.00589945	1	0.0312782	1
NR_024231	SNAR-B1	565.15	792	128.37	44.05	72.1	36.5	29.12	143.03	28.43	16.4	3.08	3.93	8.35	7.49	13.76	2.35	2.17	5.42	31.64	19.99	0	7.53	-2.37981	2.66e-16	-3.92309	2.01e-35	-3.20998	2.85e-27	-4.0718	4.88e-36	-4.48735	1.36e-39	-2.27354	5.95e-15	-4.5135	1.18e-38	-6.08727	4.44e-75	-7.31254	9.46e-58	-6.32625	4.65e-97	-6.2031	1.25e-102	-7.48913	4.09e-106	-4.64414	4.58e-64
NR_026787	LMLN	74.51	85.06	73.36	134	108.15	66.1	87.35	112.38	59.24	99.2	93.26	103.27	116.95	121.65	81.72	121.21	128.21	151.74	206.7	171.19	138.22	116.77	-0.0998131	1	0.765602	0.00980527	0.460638	0.228187	-0.130867	0.998586	0.17996	0.841211	0.465167	0.355689	-0.371653	0.46327	0.311733	0.320841	0.447597	0.174961	0.648686	0.0071383	0.360246	0.219583	0.809272	0.000235312	1.29095	1.58e-08
NM_001199672	CALU	1513.52	1384.59	1473.24	1623.58	1798.13	1742.28	1436.11	1474.62	1996.32	1906.02	1698.72	2037.79	2326.42	2000.68	2503.1	2533.61	2282.73	2059.32	2211.46	2091.76	2040.4	1865.8	0.0460346	1	0.183457	0.602518	0.334654	0.185484	0.407159	0.0519306	0.0374965	1	-0.00228319	1	0.520393	0.00970817	0.357612	0.0706873	0.568804	0.00293333	0.648625	0.000113401	0.831657	5.09e-11	0.590443	4.63e-05	0.615274	0.000286691
NM_002115	HK3	0	0	0	0	0	0	0	0	0	0	0	0	0	0	0	0	0	0	0	0	0	0	0	1	0	1	-5.13e-15	1	-5.13e-15	1	5.13e-15	1	5.13e-15	1	0	1	0	1	0	1	0	1	0	1	0	1	0	1
NM_001301022	NUDT4	446.12	469.72	418.74	375.38	468.66	757.68	535.55	497.22	753.51	1356.76	1012.76	1205.76	716.72	915.18	941.89	1068.52	448.72	537.86	1083.05	968.41	549.59	460.8	-0.107178	1	-0.267604	0.399734	0.0563826	1	0.867318	6.53e-06	0.275975	0.311103	0.0909055	1	0.776226	9.35e-05	1.41427	1.04e-12	1.47314	9.38e-17	0.90219	5.69e-07	1.16605	8.11e-18	0.109721	0.706597	1.20902	2.25e-12
NM_004504	AGFG1	474.18	449.87	560.36	522.22	543.39	369.96	582.35	540.35	571.05	413.18	422.37	405.2	364.21	404.25	368.15	426	312.91	311.61	418.67	419.85	357.62	326.45	0.300428	0.41043	0.196016	0.593405	0.257222	0.422941	-0.179256	0.628652	0.38422	0.106045	0.198324	0.778313	0.363725	0.128169	-0.1024	0.823278	-0.112407	0.883325	-0.196807	0.391796	-0.188746	0.324471	-0.558254	0.000427826	-0.0953629	0.845531
NM_001099746	SYBU	0.97	0	1.02	0.92	3.52	146.01	9.36	2.27	17.77	13.12	9.25	5.9	6.68	10.29	6.88	8.24	30.42	24.39	2.11	10	32.91	25.11	0.945297	1	0.813269	1	2.63281	0.318298	8.06257	6.74e-48	4.0262	0.00678698	1.96236	1	4.93875	9.71e-06	4.29888	9.17e-06	3.40051	0.0510523	3.90864	0.000543515	3.69297	0.00214768	5.51209	1.09e-12	3.3287	0.039817
NM_022114	PRDM16	13.55	23.63	9.17	21.11	14.07	0.99	1.04	12.49	0	0	2.31	0	0	1.87	0	0	0	2.71	10.55	13.75	0	0	-0.991403	0.530398	0.198129	1	-0.379461	0.937527	-3.95114	0.000415781	-3.965	0.000429299	-0.599955	0.848573	-7.18171	7.19e-05	-3.80962	1.36e-07	-7.2555	2.96e-05	-4.16095	8.02e-07	-7.24725	2.02e-09	-3.79538	7.19e-06	-0.579712	0.470911
NM_032125	TMEM222	120	115.3	150.79	174.38	161.79	146.01	159.11	129.41	119.66	126.25	185.75	152.44	166.23	160.95	159.13	108.26	161.89	166.64	124.44	141.2	148.09	154.44	0.379825	0.407167	0.586656	0.035372	0.482482	0.123248	0.452499	0.109603	0.485489	0.0968946	0.109842	1	0.0825578	1	0.450803	0.116592	0.450291	0.113588	0.545895	0.0116974	0.237265	0.477575	0.48678	0.017136	0.216072	0.513676
NM_001260512	MGST1	1274.49	1625.59	813.03	576.37	831.8	732.03	629.14	961.51	624.37	471.38	299.05	463.22	457.77	366.82	585.78	468.36	360.72	346.83	361.72	293.65	329.1	264.93	-0.813097	0.00289922	-1.31207	1.86e-08	-0.779048	0.00158643	-0.845324	0.000299097	-1.15467	7.38e-07	-0.620804	0.0370769	-1.1579	6.37e-07	-1.86909	4.43e-15	-1.56976	6.04e-12	-1.742	1.6e-20	-1.41916	5.56e-17	-2.02684	6.06e-35	-2.09715	5.35e-26
NM_001011666	CREB5	10.64	6.62	4.08	11.01	10.55	28.61	64.47	11.35	62.79	63.94	57.04	118.02	106.92	124.46	49.89	44.72	95.61	85.35	224.63	187.43	115.18	94.17	-1.03539	0.676321	0.369972	0.987861	0.312699	1	1.85863	0.00101676	2.93705	4.63e-11	0.366482	1	2.90599	3.48e-10	2.83852	7.99e-15	3.83483	3.37e-25	3.79791	2.16e-28	2.48615	2.21e-11	3.38551	4.48e-23	4.60822	1.13e-47
NM_018905	PCDHA2	120	141.77	128.37	100.04	85.29	327.54	147.67	141.9	148.09	104.93	87.87	115.07	116.11	131.01	86.02	114.15	172.75	200.51	247.83	171.19	236.95	207.17	-0.00668798	1	-0.368838	0.383503	-0.594796	0.0841944	1.4629	1.01e-11	0.223384	0.65928	0.0880695	1	0.2353	0.587895	-0.399597	0.151428	-0.109652	1	-0.0151055	1	-0.368929	0.143941	0.512309	0.0128984	0.729238	0.00477033
NM_080746	RPL10L	0.97	1.89	2.04	0.92	1.76	0.99	0	0	0	1.64	1.54	1.97	0.84	4.68	0.86	0	1.09	2.71	3.16	2.5	2.19	5.02	0.493333	1	-0.566378	1	0.295626	1	-0.362415	1	-3.64969	0.959984	-3.6361	1	-3.59688	0.947255	0.177897	1	0.496944	1	0.912178	0.808262	-1.30051	0.903259	0.318885	1	0.976269	1
NM_001204837	ZNF568	30	19.85	11.21	16.52	19.34	11.84	9.36	21.57	10.66	13.12	9.25	16.72	9.19	18.72	12.9	11.77	14.12	12.19	21.09	17.49	20.84	10.04	-1.12029	0.274102	-0.568239	0.608863	-0.338208	0.956739	-0.92389	0.200094	-1.34914	0.0705466	-0.23251	1	-1.15522	0.133575	-1.10978	0.0207909	-0.493825	0.605563	-0.778334	0.186035	-0.960194	0.045726	-0.895806	0.0710512	-0.311509	0.744911
NM_001144994	C2orf72	19.35	10.4	8.15	2.75	0	72.02	9.36	3.41	15.4	5.74	10.02	0.98	5.01	0.94	1.72	2.35	7.61	5.42	6.33	2.5	0	8.79	-0.832771	0.794833	-2.36211	0.0327543	-7.00026	0.00043646	2.41096	2.92e-09	-0.608008	0.753793	-2.10984	0.163547	0.111155	1	-0.853103	0.199797	-3.68884	0.00207928	-2.16349	0.00489985	-2.789	0.000141936	-1.14245	0.111707	-1.63101	0.0236904
NM_017812	CHCHD3	481.93	582.19	522.67	424.02	473.93	356.15	456.52	580.09	457.32	436.95	416.97	423.88	404.3	449.17	408.58	457.77	422.65	338.7	378.59	328.63	383.95	448.24	-0.00420558	1	-0.30863	0.339747	-0.144239	0.897668	-0.43831	0.0905445	-0.171083	0.731494	0.0964819	1	-0.160807	0.759545	-0.274651	0.247266	-0.251563	0.419165	-0.248701	0.261436	-0.26515	0.142165	-0.471209	0.011418	-0.54221	0.00839247
NM_001079840	OCIAD1	629.99	716.39	495.16	362.53	551.31	619.56	408.68	584.63	366.09	480.4	355.31	505.51	463.61	410.8	545.35	497.78	525.87	562.25	545.22	409.86	494.74	479.63	-0.421384	0.193896	-0.873799	0.000109593	-0.265306	0.444975	0.0210675	1	-0.669925	0.00364372	-0.231466	0.700512	-0.820895	0.000263177	-0.645224	0.00293965	-0.336742	0.181674	-0.551364	0.00200957	-0.33018	0.0393662	-0.302078	0.0726565	-0.446938	0.044309
NM_182626	C2orf48	0.97	1.89	1.02	6.42	5.28	0	4.16	2.27	4.74	1.64	1.54	0.98	1.67	3.74	0.86	0	1.09	1.35	0	1.25	1.1	0	-0.428109	1	2.09407	0.170968	1.82031	0.313737	-3.64548	0.938768	1.50765	0.676826	0.593054	1	1.69518	0.40774	0.177897	1	-0.424632	1	0.905363	0.795029	-1.3005	0.903259	-0.219838	1	-1.11466	0.921474
NM_001170689	MIB2	75.48	103.96	109.02	174.38	114.31	116.41	122.71	103.3	74.64	104.93	147.98	102.28	76.02	94.51	72.25	103.56	143.42	168	99.13	169.94	122.86	178.29	0.301144	0.74109	0.975498	0.000889191	0.370588	0.462252	0.514809	0.142933	0.499908	0.175962	0.173955	1	-0.208623	0.862675	0.537986	0.0769447	0.264013	0.601213	-0.00732093	1	-0.0138593	1	0.794676	0.000559746	0.618324	0.0687726
NM_001293190	MUTYH	108.39	120.03	132.45	141.34	104.63	67.09	65.51	93.09	40.28	41.81	53.95	39.34	38.43	45.85	35.27	36.48	43.46	58.26	48.51	67.48	57.04	62.78	0.235026	0.814431	0.325941	0.406336	-0.103576	1	-0.62606	0.0588875	-0.750948	0.0228519	-0.322813	0.689783	-1.44313	1.47e-05	-1.20695	1.34e-06	-1.45862	4.21e-06	-1.37052	1e-07	-1.63417	1.15e-12	-1.17503	1.9e-06	-0.943827	0.000420663
NM_001202423	TRMT1L	189.67	216.43	131.43	105.55	131.89	112.47	123.75	203.2	131.51	200.85	108.68	150.47	106.09	129.14	116.98	136.51	128.21	150.38	183.5	141.2	159.06	149.41	-0.605643	0.0789576	-0.924508	0.000791502	-0.599471	0.0421119	-0.711139	0.00801652	-0.664175	0.0185514	-0.0271501	1	-0.568755	0.0482824	-0.349898	0.35952	-0.355844	0.244396	-0.720461	0.000892693	-0.653577	0.000381947	-0.543508	0.00690433	-0.271664	0.350098
NM_006863	LILRA1	0	0	0	0	0	0	0	0	0	0	0	0	0	0	0	0	0	0	0	0	0	0	0	1	0	1	-5.13e-15	1	-5.13e-15	1	5.13e-15	1	5.13e-15	1	0	1	0	1	0	1	0	1	0	1	0	1	0	1
NM_207044	ENSA	533.22	573.68	655.11	544.25	568.01	506.11	629.14	659.55	425.33	445.15	513.32	436.67	394.28	451.04	424.92	448.35	491.1	491.8	421.83	513.57	491.45	533.62	0.265019	0.510345	-0.00514657	1	0.0603824	1	0.0119451	1	0.234957	0.425877	0.22509	0.669455	-0.321964	0.235284	-0.164745	0.574357	-0.265272	0.32937	-0.319813	0.100207	-0.308709	0.0465424	-0.164834	0.410191	-0.200947	0.447461
NM_001142614	EHBP1	320.32	367.65	298.52	323.98	337.64	386.73	258.94	289.48	271.31	313.98	292.11	321.6	270.65	297.57	257.19	287.13	284.66	291.29	317.43	286.15	343.36	300.08	-0.182896	0.883208	-0.067609	1	-0.00415048	1	0.309623	0.245201	-0.359757	0.216162	-0.276913	0.623633	-0.284686	0.37921	-0.140191	0.703201	-0.0207191	1	-0.206651	0.400334	-0.307396	0.0842661	-0.250435	0.199985	-0.142118	0.695855
NR_024028	LINC00112	0	0	0	0	0	0	0	0	0	0	0	0	0	0	0	0	0	0	0	0	0	0	0	1	0	1	-5.13e-15	1	-5.13e-15	1	5.13e-15	1	5.13e-15	1	0	1	0	1	0	1	0	1	0	1	0	1	0	1
NM_000756	CRH	0	0	0	0.92	3.52	1689.99	3.12	0	35.54	0	1.54	0	0	0	0.86	0	0	0	0	0	2.19	2.51	0	1	3.14631	1	4.98179	0.12359	13.8691	5.17e-208	4.75572	0.213766	5.13e-15	1	8.16671	1.04e-12	3.0719	0.77768	0	1	0	1	2.35531	1	0	1	0	1
NM_001204466	RBM10	431.6	546.27	502.29	569.03	469.54	389.69	519.95	465.43	426.51	525.49	608.12	519.28	502.88	482.86	478.26	464.83	537.82	575.8	594.78	604.79	556.17	601.42	0.0602154	1	0.237424	0.526308	-0.0359003	1	-0.186716	0.676906	0.138357	0.840879	-0.0993607	1	-0.139604	0.865286	0.25601	0.322278	0.162993	0.700606	0.0821137	0.912633	-0.0163071	1	0.19274	0.375284	0.339156	0.121601
NM_145272	C17orf50	1.94	2.84	0	0	0.88	0	0	0	0	0	0	0.98	0.84	0	1.72	0	0	1.35	2.11	0	0	0	-4.35711	0.750934	-4.40499	0.598613	-1.31135	1	-4.33564	0.517083	-4.33997	0.553474	-4.32594	0.773387	-4.28539	0.539517	-4.50343	0.15055	-1.11542	1	-2.11125	0.418457	-1.14106	0.715457	-1.76824	0.616518	-0.945639	0.744369
NM_014423	AFF4	996.76	773.1	819.15	971.94	973.36	1277.61	852.72	853.67	965.58	1068.19	1048.99	1106.43	1100.14	1130.41	1135.43	1239.15	1015.88	934.82	1060.91	893.43	1081.63	970.57	-0.0889127	1	0.155056	0.803679	0.161049	0.816774	0.671415	0.00254568	-0.00268223	1	-0.0790332	1	0.184365	0.651254	0.301135	0.195138	0.399531	0.105896	0.403314	0.0394468	0.456819	0.00562216	0.147419	0.569647	0.189126	0.52845
NM_020135	WRNIP1	197.42	203.2	185.43	171.63	164.43	145.03	280.77	189.58	272.49	227.08	301.36	247.84	210.51	289.15	196.12	218.88	221.65	224.9	190.88	211.18	212.82	251.12	-0.0894436	1	-0.203704	0.683405	-0.261626	0.564504	-0.324663	0.295526	0.53706	0.0267884	-0.107176	1	0.501636	0.0408161	0.442705	0.0659876	0.383628	0.129224	0.385614	0.104542	0.0804444	0.868139	0.162636	0.520112	0.0474715	1
NR_026580	TFDP1	494.51	535.88	869.07	853.55	869.61	477.5	804.89	809.4	760.61	577.13	655.91	648.12	700.02	654.1	629.65	709.6	525.87	540.57	429.21	407.36	527.65	556.22	0.775971	0.000470941	0.747231	0.000244341	0.77801	0.000131185	0.0313032	1	0.693586	0.000665972	0.623692	0.0105041	0.619731	0.0028018	0.301834	0.167991	0.407613	0.0646901	0.464669	0.0075709	0.409749	0.00580111	0.0554971	0.971896	-0.254963	0.253058
NM_207355	LOC102724631	0	1.89	2.04	0	1.76	0	0	2.27	2.37	0	0	0	1.67	1.87	0	0	0	0	0	0	4.39	5.02	1.02297	1	-3.18108	1	0.827642	1	-3.11636	1	-3.12048	1	1.12154	1	1.2585	1	-3.27305	0.77768	-3.13532	1	0.877692	0.98353	-3.12817	0.757872	-3.02655	0.75943	-3.0417	0.780283
NM_001271036	FCGR3B	0	0	0	0	0	2.96	0	0	1.18	0	0	0	0	0	0	0	0	0	0	0	0	0	0	1	0	1	-5.13e-15	1	4.76569	0.191065	5.13e-15	1	5.13e-15	1	3.39852	0.999553	0	1	0	1	0	1	0	1	0	1	0	1
NM_001282554	BTBD3	598.05	516.98	520.63	755.34	715.73	800.11	365.01	573.27	494.04	500.07	463.99	466.17	410.99	620.42	266.65	322.44	403.09	451.15	822.57	850.95	538.62	517.3	-0.07639	1	0.457645	0.0560084	0.383835	0.145588	0.662585	0.00133938	-0.560293	0.0215005	0.0128936	1	-0.115943	0.913203	-0.167139	0.570656	-0.180952	0.626412	-0.044645	1	-0.892616	1.99e-08	-0.380563	0.0273169	0.630028	0.000498916
NM_001099855	MCF2	3.87	2.84	1.02	0	0	2.96	5.2	1.14	0	0	1.54	0.98	2.51	1.87	0	3.53	0	0	0	1.25	4.39	0	-1.58446	0.921012	-4.87117	0.347354	-4.89043	0.376259	-0.0351508	1	0.665946	1	-1.48691	0.937088	-4.74988	0.400033	-1.8978	0.364944	-1.58093	0.694172	-0.51043	1	-1.06056	0.580443	-4.70323	0.0781328	-2.26683	0.268297
NM_001004124	OR4P4	0	0	0	0	0	0	0	0	0	0	0	0	0	0	0	0	0	0	0	0	0	0	0	1	0	1	-5.13e-15	1	-5.13e-15	1	5.13e-15	1	5.13e-15	1	0	1	0	1	0	1	0	1	0	1	0	1	0	1
NM_001201363	HMGN3	500.31	745.69	553.23	393.73	531.08	645.22	421.16	668.63	398.08	404.16	285.95	448.47	385.09	359.34	332.89	337.74	501.96	441.67	429.21	362.37	457.44	464.57	-0.150191	1	-0.643476	0.0466821	-0.207978	0.805585	0.190818	0.712375	-0.515309	0.120874	0.0734225	1	-0.588844	0.0622645	-0.809262	0.0017446	-0.398197	0.239417	-0.671791	0.00205069	-0.858472	9.11e-06	-0.391807	0.0807142	-0.60739	0.0118292
NM_016524	SYT17	11.61	6.62	11.21	2.75	2.64	1.97	3.12	2.27	2.37	2.46	2.31	1.97	1.67	4.68	0.86	3.53	2.17	4.06	11.6	44.98	2.19	3.77	0.320304	1	-1.66246	0.277917	-1.71857	0.302061	-2.00188	0.128183	-1.45763	0.290228	-1.96971	0.292824	-1.82826	0.27865	-1.84251	0.0209525	-2.06782	0.0962081	-1.44964	0.118035	-2.08515	0.0179819	-1.54131	0.104387	1.64257	0.0261486
NM_001242464	PPP1R1B	136.45	85.06	202.75	73.42	111.67	2.96	8.32	204.34	0	0.82	0	0	0	0.94	6.02	0	8.69	6.77	2.11	1.25	1.1	8.79	0.895337	0.0179404	-0.571405	0.233569	0.0366437	1	-5.03062	7.74e-16	-3.66387	1.8e-12	0.856909	0.0298783	-9.74348	2.87e-18	-7.7365	6.61e-36	-9.81767	1.56e-20	-7.57478	1.35e-31	-4.92335	4.05e-27	-3.79344	2.4e-20	-5.86562	1.01e-26
NM_016337	EVL	329.03	348.75	397.35	580.05	449.31	239.74	253.74	272.45	232.21	316.44	348.38	311.77	282.35	256.4	181.5	183.58	239.03	311.61	361.72	434.85	266.57	305.11	0.2513	0.590923	0.794186	0.00013532	0.429712	0.0917039	-0.358252	0.175829	-0.367242	0.187029	-0.342569	0.411774	-0.487303	0.0583817	0.0151229	1	-0.0437433	1	-0.259862	0.229349	-0.857132	2.84e-08	-0.300779	0.145327	0.274663	0.241067
NR_046546	KCNC4-AS1	0	0	0	0	0	0	0	0	0	0	0	0	0	0	0	0	0	0	0	0	0	0	0	1	0	1	-5.13e-15	1	-5.13e-15	1	5.13e-15	1	5.13e-15	1	0	1	0	1	0	1	0	1	0	1	0	1	0	1
NM_078480	PUF60	657.08	617.16	1016.8	1029.77	812.45	592.93	1025.35	809.4	882.64	804.22	1085.21	933.33	935.58	1040.58	890.28	887.29	794.23	791.21	565.26	827.21	733.88	796.04	0.696428	0.00192585	0.711957	0.000375008	0.373933	0.136366	0.0375854	1	0.736785	0.000169701	0.317684	0.363304	0.528358	0.0111344	0.610816	0.00379091	0.627653	0.001204	0.702479	1.85e-05	0.515156	0.000177521	0.321675	0.0394282	0.168834	0.641079
NM_001122870	PPM1M	17.42	20.79	24.45	15.6	21.98	30.58	21.84	23.84	13.03	22.13	38.54	33.44	26.73	14.04	45.59	60.02	55.41	35.23	18.98	28.74	43.88	32.65	0.374592	0.975814	-0.272373	1	0.222935	1	0.814619	0.156127	0.240429	0.959984	0.288683	1	-0.491153	0.719706	0.711052	0.151371	0.878819	0.0850932	0.17619	1	1.4751	4.36e-06	1.26673	0.00147048	0.34387	0.656087
NM_033505	EPT1	543.86	464.99	459.5	532.32	584.72	412.39	620.82	594.84	664.65	376.29	309.07	324.55	339.98	353.72	273.53	357.74	193.4	215.42	355.39	292.4	244.63	224.75	-0.112172	1	0.0972687	1	0.236582	0.521734	-0.149054	0.769947	0.350139	0.174436	0.210534	0.748804	0.456284	0.050361	-0.515193	0.0163488	-0.558848	0.0177812	-0.470561	0.0115346	-0.6506	0.000177761	-1.29992	4.97e-15	-0.590871	0.00419731
NM_019886	CHST7	90.97	112.47	78.45	92.7	71.22	51.3	123.75	60.17	62.79	233.64	245.87	169.16	116.95	211.48	93.76	135.33	173.84	215.42	180.33	166.19	131.64	161.97	-0.35325	0.641661	-0.115607	1	-0.491392	0.246115	-0.845939	0.0141519	0.331742	0.423114	-0.78497	0.0784854	-0.637872	0.0965472	1.27844	1.94e-09	0.80883	0.00235603	0.755913	0.017284	0.187433	0.619709	0.934192	8.34e-06	0.813816	0.000377016
NM_001283	AP1S1	166.45	160.67	204.79	160.61	146.84	584.05	307.81	162.33	342.39	404.16	462.45	247.84	290.7	299.45	394.82	382.45	390.05	327.87	224.63	197.43	269.86	274.97	0.346205	0.421183	-0.00683502	1	-0.132207	1	1.97675	6.7e-25	0.962119	1.19e-05	-0.0383708	1	1.12341	1.39e-07	1.44798	7.25e-14	0.676108	0.0031892	0.920653	4.05e-07	1.28465	2.82e-17	1.14459	4.95e-11	0.415277	0.0726155
NM_006526	ZNF217	798.37	731.52	655.11	565.36	489.76	387.72	355.65	610.74	421.77	409.9	392.31	315.7	280.67	336.88	365.57	443.65	374.84	441.67	479.83	427.35	431.12	411.83	-0.20139	0.748943	-0.416672	0.0963235	-0.619841	0.00707277	-0.838795	7.11e-05	-1.05418	7.41e-07	-0.352228	0.313016	-0.800472	0.000209742	-0.888514	7.41e-07	-1.19952	6.26e-09	-1.24026	7.87e-13	-0.890292	2.16e-09	-0.903379	4.51e-09	-0.707311	9.86e-05
NR_110382	LINC01284	0	0	0	0	0	0	0	0	0	0	0	0	0	0	0	0	0	0	0	0	0	0	0	1	0	1	-5.13e-15	1	-5.13e-15	1	5.13e-15	1	5.13e-15	1	0	1	0	1	0	1	0	1	0	1	0	1	0	1
NM_001080440	OTOL1	0	0	0	0	0	0	0	0	0	0	0.77	0	0	0	0	0	0	0	0	0	0	0	0	1	0	1	-5.13e-15	1	-5.13e-15	1	5.13e-15	1	5.13e-15	1	0	1	2.23529	1	0	1	0	1	0	1	0	1	0	1
NR_026736	C6orf52	5.81	3.78	6.11	1.84	3.52	5.92	5.2	1.14	1.18	3.28	5.4	2.95	1.67	5.61	8.6	2.35	5.43	4.06	6.33	13.75	4.39	6.28	0.367801	1	-1.30856	0.756391	-0.408679	1	0.439009	1	0.166817	1	-1.98593	0.598909	-1.84988	0.464406	-0.0866507	1	-0.600792	0.982261	-0.35088	1	0.329673	1	0.0176403	1	1.05667	0.245449
NM_145894	KLK12	0	0	0	0	0	0	0	0	0	0	0	0	0	0	0	0	0	0	0	0	0	0	0	1	0	1	-5.13e-15	1	-5.13e-15	1	5.13e-15	1	5.13e-15	1	0	1	0	1	0	1	0	1	0	1	0	1	0	1
NM_001164238	NLGN4Y	8.71	10.4	13.24	0.92	0	2.96	9.36	6.81	2.37	0.82	0.77	2.95	2.51	0	0	0	1.09	2.71	1.05	1.25	4.39	1.26	0.486778	0.907908	-3.20666	0.0369823	-6.37268	0.0080443	-1.51532	0.204296	0.019112	1	-0.509035	1	-1.90038	0.217356	-3.38052	0.000545994	-1.58217	0.159925	-2.68576	0.00422506	-6.29452	2.67e-05	-2.31068	0.0170527	-2.88456	0.00760999
NR_002161	FAM224A	0	0	0	0	0	0	0	0	0	0	0	0	0	0	0	0	0	0	0	0	0	0	0	1	0	1	-5.13e-15	1	-5.13e-15	1	5.13e-15	1	5.13e-15	1	0	1	0	1	0	1	0	1	0	1	0	1	0	1
NM_139353	TAF1C	217.74	241	265.92	267.08	211.91	182.52	325.49	301.96	186.01	168.88	250.49	212.43	240.58	196.51	217.62	204.76	229.25	226.25	165.57	269.9	204.04	220.98	0.234766	0.684823	0.238303	0.519099	-0.0914809	1	-0.188801	0.671781	0.554566	0.0213445	0.368426	0.339515	-0.244541	0.530035	-0.0857868	0.992911	-0.0342698	1	0.00271489	1	-0.0804161	0.883978	-0.00313184	1	-0.0384487	1
NR_046422	IDNK	5.81	0.95	8.15	11.93	13.19	21.7	13.52	10.22	8.29	17.22	14.64	21.64	13.37	23.39	28.39	23.54	21.73	21.68	13.71	22.49	15.36	21.34	1.27405	0.661223	1.8158	0.0741491	1.96354	0.0492896	2.79203	0.000231125	2.02341	0.0363324	1.54592	0.396258	1.33261	0.334738	2.25306	0.000265316	2.7242	0.000183203	2.47278	0.000265826	2.96084	7.09e-08	2.65568	1.78e-05	2.41259	0.00037057
NM_001293076	CHN2	9.68	2.84	4.08	9.18	7.91	148.97	24.96	10.22	40.28	9.84	5.4	8.85	5.85	9.36	32.69	42.36	28.25	13.55	23.2	19.99	32.91	26.37	-0.574946	1	0.570919	0.854254	0.363873	1	4.69588	1.46e-34	2.03283	0.00205614	0.676689	0.91719	2.72772	3.56e-06	0.319535	0.937078	0.57586	0.943866	0.338816	0.928496	2.58614	4.64e-09	1.76171	0.00631826	1.82537	0.00098931
NM_001168390	C10orf105	18.39	19.85	12.23	23.86	12.31	0.99	1.04	13.62	1.18	0	0	0	0	0	0.86	1.18	0	0	3.16	2.5	0	0	-0.618511	0.8035	0.336712	0.797672	-0.607848	0.586266	-3.98868	9.72e-05	-4.00251	0.000135365	-0.51308	0.880044	-3.8207	0.000988876	-7.44675	6.78e-11	-7.29301	7.56e-06	-7.35329	7.39e-10	-4.07313	2.29e-08	-7.17089	1.68e-09	-2.64335	3.75e-05
NM_001198906	YY1AP1	342.57	295.82	388.18	365.28	315.66	311.76	307.81	306.5	280.79	298.4	328.34	311.77	308.24	354.66	333.75	315.38	341.16	329.22	266.81	324.89	336.78	357.84	0.304611	0.459907	0.214184	0.587949	0.00750709	1	0.107542	0.928435	-0.00166326	1	-0.0857405	1	-0.126424	0.898289	0.0165006	1	0.0432377	1	0.123114	0.74689	0.061771	0.965546	0.0782294	0.887703	-0.0682117	1
NM_001286474	C6orf10	0	0	0	0	0	0	0	0	0	0	0	0	0	0	0	0	0	0	0	0	0	0	0	1	0	1	-5.13e-15	1	-5.13e-15	1	5.13e-15	1	5.13e-15	1	0	1	0	1	0	1	0	1	0	1	0	1	0	1
NR_039774	MIR3978	0	0	0	0	0	0	0	0	0	0	0	0	0	0	0	0	0	0	0	0	0	0	0	1	0	1	-5.13e-15	1	-5.13e-15	1	5.13e-15	1	5.13e-15	1	0	1	0	1	0	1	0	1	0	1	0	1	0	1
NM_001282175	CLPTM1	417.09	377.1	519.61	528.65	411.5	424.22	616.66	476.78	483.38	486.96	608.12	559.61	675.79	616.67	513.52	540.14	539.99	621.86	365.94	474.83	507.91	518.56	0.410108	0.185749	0.432245	0.0772926	0.074814	1	0.236723	0.416133	0.685397	0.00123031	0.236386	0.669323	0.341904	0.182067	0.506267	0.0167085	0.571853	0.00643293	0.773042	5.83e-06	0.441258	0.00343568	0.552269	0.000588657	0.123211	0.780283
NM_001206992	NR1H4	0	0	0	0	0	0	0	0	0	0	0	0	0	0	0	0	0	0	0	0	0	0	0	1	0	1	-5.13e-15	1	-5.13e-15	1	5.13e-15	1	5.13e-15	1	0	1	0	1	0	1	0	1	0	1	0	1	0	1
NM_024417	FDXR	114.19	103.96	178.3	90.86	71.22	89.78	116.47	85.14	69.9	53.29	78.62	42.29	59.31	46.79	68.81	68.25	88.01	93.48	41.13	47.48	76.79	75.34	0.73072	0.0200013	-0.243639	0.700385	-0.590608	0.100619	-0.139147	0.926316	0.145167	0.915351	-0.384176	0.530984	-0.582636	0.10092	-0.678967	0.0151986	-1.28739	4.59e-05	-0.962778	0.000199562	-0.632184	0.00396876	-0.260948	0.355519	-1.25818	1.18e-06
NR_027397	GORAB	38.71	52.93	39.73	36.71	53.64	37.49	36.4	60.17	41.47	31.15	37	41.31	34.25	29.94	29.25	41.19	45.63	47.42	50.62	32.49	48.27	31.39	-0.184718	1	-0.301285	0.798128	0.248067	0.894486	-0.149563	1	-0.282725	0.839618	0.362708	0.812531	-0.0874114	1	-0.382624	0.374459	-0.0743078	1	-0.439673	0.328986	-0.370662	0.407314	0.0256402	1	-0.0813045	1
NM_001286754	SYNPO2	10.64	13.23	8.15	3.67	7.91	11.84	18.72	9.08	28.43	7.38	3.85	5.9	7.52	11.23	13.76	9.41	63.02	84	11.6	6.25	60.33	57.76	-0.52372	0.977237	-1.65267	0.16374	-0.564919	0.907934	0.126226	1	0.69182	0.482396	-0.418763	1	1.29922	0.0289809	-1.04478	0.131055	-0.927979	0.398345	-0.289514	0.98358	0.0285945	1	2.60176	1.9e-13	-0.340009	0.852187
NM_003279	TNNC2	9.68	21.74	4.08	8.26	4.4	1.97	1.04	5.68	1.18	0	0	0	1.67	0	1.72	1.18	33.68	39.29	7.38	1.25	16.45	20.09	-1.89785	0.1466	-0.902955	0.526566	-1.79175	0.114186	-2.78706	0.00940166	-3.72482	0.00327236	-1.47983	0.396702	-3.54308	0.0153656	-7.16778	7.79e-08	-7.0153	0.000313776	-3.9281	2.48e-05	-3.26487	4.13e-05	1.20392	0.00389731	-1.72405	0.0261287
NR_036515	LOC284454	8.71	2.84	9.17	5.51	9.67	10.85	24.96	11.35	15.4	9.84	14.64	12.79	10.86	13.1	19.78	11.77	17.38	16.26	9.49	11.25	16.45	18.83	0.685441	1	-0.0405656	1	0.763278	0.61733	1.04336	0.297358	2.14622	0.000981531	0.9404	0.664265	1.4609	0.107852	1.12537	0.0963812	1.21416	0.186675	1.10931	0.114958	1.51375	0.0126986	1.53996	0.0103512	0.874026	0.358585
NR_073021	ST3GAL3	38.71	28.35	30.57	72.51	67.7	20.72	31.2	39.73	36.73	71.32	75.53	71.79	84.37	81.41	72.25	61.19	76.05	74.51	61.17	94.97	65.82	67.8	-0.109394	1	1.13096	0.00305905	1.0362	0.00941597	-0.54918	0.452932	-0.0517777	1	0.218185	1	0.190537	0.962051	1.17309	4.37e-05	1.17413	0.000921977	1.37483	1.66e-06	1.03922	0.000247937	1.17327	4.78e-05	1.25058	0.000231553
NR_120451	LOC101927637	0	0	0	0	0	0	0	0	0	0	0	0	0	0	0	0	0	0	0	0	0	0	0	1	0	1	-5.13e-15	1	-5.13e-15	1	5.13e-15	1	5.13e-15	1	0	1	0	1	0	1	0	1	0	1	0	1	0	1
NM_001167992	PQBP1	112.26	152.16	111.05	96.37	122.22	166.73	129.99	140.76	143.36	127.07	164.94	156.38	186.28	152.53	193.54	131.8	148.85	140.9	120.22	108.71	119.57	172.01	-0.230571	0.920282	-0.43771	0.313485	-0.0913636	1	0.474207	0.12687	0.0245823	1	0.0614849	1	0.173412	0.845242	0.186331	0.687015	0.31746	0.386444	0.429455	0.10209	0.347664	0.240132	0.140104	0.757494	-0.160674	0.751061
NM_001689	ATP5G3	1194.17	1356.23	1250.12	1022.42	1140.43	1457.16	1248.93	1347.48	1089.98	1335.44	1161.51	1286.41	1288.1	1193.11	1448.53	1232.09	1219.05	1068.95	1113.64	1022.14	1036.65	1032.09	-0.00694728	1	-0.299737	0.289251	-0.138285	0.863864	0.333293	0.148176	0.0199676	1	0.0515765	1	-0.168645	0.666729	0.0124449	1	0.0891211	0.934652	0.0309377	1	0.109594	0.679384	-0.148262	0.488319	-0.210376	0.361467
NM_000181	GUSB	201.29	171.07	206.82	258.82	228.61	178.57	177.82	183.9	122.03	132.81	181.13	188.83	179.6	235.81	155.69	171.81	203.18	185.61	179.28	307.39	219.4	249.86	0.174254	0.921012	0.494876	0.0688437	0.319816	0.360109	0.0815535	1	-0.0153033	1	-0.0447527	1	-0.550298	0.0656946	-0.201984	0.582124	0.0977705	0.97365	0.225045	0.450179	-0.154541	0.581722	0.0725685	0.981701	0.423232	0.177961
NM_001005181	OR56B4	0	0	0	0	0	0	0	0	0	0	0	0	0	0	0	0	0	0	0	0	0	0	0	1	0	1	-5.13e-15	1	-5.13e-15	1	5.13e-15	1	5.13e-15	1	0	1	0	1	0	1	0	1	0	1	0	1	0	1
NR_073609	PDCD6	35.81	32.13	49.92	43.14	37.81	34.53	61.35	35.19	47.39	46.73	44.7	41.31	33.41	53.34	40.43	44.72	59.76	62.32	42.18	52.48	38.39	60.27	0.576388	0.429101	0.363425	0.673387	0.177687	1	0.164835	1	0.901419	0.0240805	0.0238437	1	0.537335	0.303845	0.469952	0.188373	0.358417	0.594857	0.413359	0.40048	0.352944	0.35935	0.848306	0.00498821	0.513632	0.16886
NM_001291420	GOLGA6L9	163.55	192.8	146.71	108.3	176.74	101.62	117.51	145.31	101.89	116.41	73.22	118.02	116.95	95.45	92.9	104.73	97.78	155.8	146.59	136.2	121.77	116.77	-0.258788	0.745061	-0.699096	0.0204351	0.0107427	1	-0.669084	0.0186265	-0.550444	0.0723433	-0.322311	0.593057	-0.748217	0.0120312	-0.868973	0.00139539	-0.517738	0.076332	-0.672499	0.00323589	-0.822236	1.92e-05	-0.499376	0.0610741	-0.286684	0.30172
NM_004821	HAND1	4.84	5.67	3.06	6.42	4.4	2807.77	659.3	9.08	606.6	0.82	0.77	0	0	2.81	11.18	9.41	13.04	25.74	0	2.5	14.26	8.79	-0.738326	1	0.301848	1	-0.229876	1	9.16773	4.66e-237	6.98674	5.47e-119	0.746563	0.836	6.87298	1.81e-112	-2.53152	0.0429764	-5.45457	0.0750529	-1.82865	0.162727	1.00679	0.166897	1.82695	0.00241295	-2.03539	0.220476
NM_001248005	ARNTL2	120	99.24	196.64	130.33	138.05	57.22	174.7	182.77	280.79	211.51	191.15	165.23	155.37	130.07	170.31	175.34	107.56	98.9	117.06	106.21	72.4	109.24	0.865196	0.00382634	0.269501	0.591653	0.35635	0.396506	-0.794627	0.0175188	0.722952	0.00892209	0.710083	0.0340066	1.41488	9.05e-10	0.919287	3.22e-05	0.669027	0.0130306	0.453303	0.0747808	0.691033	0.000261314	-0.0752499	1	0.0746503	1
NM_001500	GMDS	111.29	105.85	111.05	68.83	70.34	60.18	80.07	107.84	68.72	81.98	63.2	83.6	57.64	86.09	83.44	78.84	56.5	71.81	78.04	66.23	75.69	84.12	0.054777	1	-0.637087	0.0613369	-0.602006	0.0888111	-0.708821	0.0266459	-0.38823	0.341039	-0.0371026	1	-0.600761	0.0878672	-0.53945	0.0460493	-0.299727	0.472035	-0.531383	0.0783252	-0.378837	0.100568	-0.763892	0.00189968	-0.537839	0.0449037
NM_001205301	EGFLAM	3.87	4.73	6.11	24.78	20.22	10.85	12.48	3.41	5.92	17.22	16.96	27.54	55.13	94.51	137.63	156.51	129.29	157.16	72.77	71.22	199.65	239.82	0.516218	1	2.51262	0.000119777	2.22526	0.00197429	1.44949	0.145077	1.55909	0.106432	-0.353387	1	0.506436	0.978385	2.00444	0.000402033	2.72027	1.38e-05	4.14796	3.11e-17	5.08378	3.31e-53	5.01373	1.92e-44	4.06928	4.49e-23
NR_028000	RDM1	5.81	8.51	3.06	1.84	3.52	0	0	2.27	0	0	1.54	0	0	0	1.72	1.18	0	0	1.05	0	1.1	1.26	-1.17675	0.679758	-1.88119	0.303661	-0.981479	0.816774	-5.87195	0.0307391	-5.87647	0.0365261	-1.63277	0.532227	-5.82	0.0332111	-2.9717	0.00694275	-5.893	0.0205342	-5.95219	0.000576742	-2.14224	0.0241044	-5.77204	0.00069248	-3.33876	0.0050644
NR_102404	NBPF8	630.96	643.62	663.27	1116.96	1143.94	823.78	1183.41	904.75	1092.35	1389.55	1340.33	1547.03	1366.62	1372.77	1458.85	1633.37	1523.27	1539.07	1699.98	1565.7	1814.42	1814.32	0.0795462	1	0.828609	1.62e-05	0.86694	6.57e-06	0.51133	0.0123953	0.943013	4.23e-07	0.477748	0.0693482	0.835256	1.01e-05	1.14151	1.36e-11	1.35603	6.4e-15	1.17379	1.52e-14	1.31106	2.94e-24	1.27069	1.02e-21	1.40252	1.04e-17
NM_013280	FLRT1	4.84	1.89	2.04	0.92	1.76	0	0	1.14	1.18	0.82	0.77	0.98	0	1.87	0	2.35	1.09	1.35	8.44	13.75	0	1.26	-0.663483	1	-1.7253	0.785286	-0.864135	1	-4.80135	0.288339	-4.80577	0.318923	-1.4874	0.94041	-1.35183	0.889928	-1.89722	0.369276	-1.5814	0.697425	-1.72674	0.380837	-1.5954	0.348467	-1.37144	0.507014	1.70964	0.029596
NM_001242638	IL31RA	11.61	5.67	3.06	4.59	2.64	0.99	9.36	7.95	10.66	5.74	10.79	12.79	10.02	5.61	12.04	18.83	9.78	10.84	2.11	2.5	5.48	5.02	-1.43715	0.486246	-0.872466	0.761326	-1.64187	0.36806	-2.84921	0.0639816	0.16799	1	-0.141669	1	0.361366	0.999553	-0.00711047	1	0.639505	0.60589	-0.0528854	1	0.829986	0.18114	0.255691	1	-1.81052	0.0936501
NR_026949	LINC00277	2.9	0.95	0	0	0	0.99	0	1.14	1.18	0.82	0	0.98	0.84	0	2.58	2.35	3.26	2.71	1.05	0	4.39	5.02	-4.05337	0.921012	-4.10064	0.78345	-4.11941	0.816774	-0.748992	1	-4.03639	0.737804	-0.718438	1	-0.584004	1	-1.96112	0.638749	-0.811656	1	-1.80814	0.633052	0.391771	1	0.627342	1	-1.50383	0.641967
NM_001013845	CXorf40B	80.32	91.68	102.9	130.33	113.43	103.59	124.79	101.03	127.95	109.03	125.63	108.18	121.12	139.43	135.91	143.57	121.69	112.45	98.08	128.7	96.53	120.54	0.279814	0.761592	0.617583	0.0488797	0.421296	0.270746	0.408419	0.237496	0.585963	0.0626224	0.203759	0.981972	0.629787	0.043803	0.49094	0.0596765	0.406665	0.232122	0.666098	0.00536945	0.731362	0.000211349	0.454381	0.0597376	0.435173	0.136471
NM_018390	PLCXD1	1495.13	1379.86	945.48	870.07	740.35	453.82	712.34	904.75	598.3	985.39	1026.63	749.42	771.02	870.27	651.15	701.36	736.65	739.73	932.25	1229.57	690	768.42	-0.582237	0.0201851	-0.704895	0.000812621	-0.933889	5.7e-06	-1.52182	3.22e-14	-0.962385	2.1e-06	-0.695421	0.0037218	-1.20626	1.94e-09	-0.472142	0.00999356	-0.862682	1.26e-05	-0.739348	5.61e-06	-1.05503	8.31e-16	-0.95513	4.07e-12	-0.369142	0.0858618
NM_021120	DLG3	364.83	339.29	388.18	298.28	328.85	197.31	232.94	318.99	223.92	142.64	143.36	68.84	87.71	80.48	155.69	132.98	78.23	117.87	104.4	109.96	96.53	101.7	0.163032	0.901693	-0.21962	0.581709	-0.0750353	1	-0.693655	0.00296204	-0.545156	0.028127	-0.169726	0.921392	-0.594335	0.0159863	-1.25634	6.34e-11	-2.27549	2.84e-20	-1.9923	1.21e-25	-1.24042	2.18e-14	-1.85483	3.97e-21	-1.67124	1.97e-17
NM_017418	2018-12-01	0	0	0	0	0	0.99	0	0	0	0	0	0	0	0	0	0	0	0	0	0	0	0	0	1	0	1	-5.13e-15	1	3.28308	0.991367	5.13e-15	1	5.13e-15	1	0	1	0	1	0	1	0	1	0	1	0	1	0	1
NM_001256460	CPSF3L	410.31	372.37	374.93	350.6	305.11	270.32	371.25	276.99	360.17	370.55	465.53	385.53	394.28	384.6	413.74	361.27	445.46	382.06	372.27	416.1	390.53	406.81	-0.0395265	1	-0.139063	0.874151	-0.335591	0.284475	-0.392192	0.125773	-0.0254976	1	-0.525816	0.0937977	-0.0614408	1	0.138206	0.734982	0.0554401	1	0.0632742	0.983544	0.0258044	1	0.0906109	0.830823	0.053401	1
NM_001136196	TNPO2	425.8	441.37	571.57	659.89	524.93	287.09	621.86	618.68	543.8	440.23	523.34	445.52	608.13	554.91	436.11	424.82	453.07	482.31	363.83	482.33	515.58	472.1	0.420383	0.148347	0.624905	0.00329071	0.298751	0.311193	-0.453607	0.0598038	0.570313	0.00771438	0.484968	0.0796605	0.384594	0.104202	0.194982	0.470784	0.115815	0.846747	0.494171	0.00460282	0.0257726	1	0.114172	0.662913	0.00530036	1
NM_024719	GRTP1	180.96	152.16	98.83	45.89	41.33	43.41	42.64	104.44	23.7	5.74	0.77	3.93	2.51	2.81	1.72	4.71	8.69	8.13	3.16	6.25	2.19	2.51	-0.729717	0.0448418	-1.83727	1.25e-09	-1.98415	5.32e-11	-1.79549	1.99e-09	-1.91199	8.06e-10	-0.699743	0.064129	-2.74827	4.6e-15	-5.61976	1.62e-50	-5.2855	2.3e-29	-5.84563	2.47e-49	-5.70759	6.81e-55	-4.27391	2.61e-40	-5.09975	1.15e-41
NM_002520	NPM1	9695.63	10457.7	9752.34	8232.62	10912.7	7008.58	8384.76	10476.7	8616.74	7975.77	6921.3	8523.91	7451.24	7271.87	8085.61	8501.07	6089.82	5860.93	5946.78	4647.11	5856.81	5774.43	-0.0253378	1	-0.272481	0.307955	0.137994	0.811209	-0.382787	0.0773101	-0.215023	0.450899	0.0283599	1	-0.167892	0.613409	-0.392847	0.0389567	-0.164774	0.597048	-0.382619	0.0171184	-0.246869	0.0714649	-0.747158	7.42e-09	-0.881656	1.69e-06
NM_016579	CD320	307.74	317.56	236.37	245.97	180.25	90.76	225.66	180.5	210.89	245.94	316.01	275.38	318.26	303.19	387.08	317.73	315.08	260.12	133.93	162.44	275.34	293.81	-0.381446	0.306854	-0.326804	0.292792	-0.771131	0.00159851	-1.64208	5.63e-12	-0.420038	0.115194	-0.819929	0.00283748	-0.509899	0.0459909	-0.110753	0.848604	-0.106423	0.935284	0.0617376	0.995916	0.214974	0.304692	-0.108017	0.752418	-1.03693	2.19e-07
NM_001032394	GPR126	15.48	20.79	20.38	10.1	8.79	265.39	188.22	20.43	417.03	201.67	191.15	117.04	183.77	115.1	640.83	624.87	404.18	234.38	102.29	108.71	430.02	362.86	0.186706	1	-0.820821	0.462035	-1.01403	0.237259	4.00073	2.15e-47	3.41456	1.2e-29	0.141293	1	4.56911	7.75e-67	3.46949	7.98e-39	2.75622	2.61e-17	3.10692	8.16e-20	5.14895	2.59e-136	4.14078	2.8e-37	2.57259	8.96e-19
NM_152226	PPEF1	0	0	0	0	2.64	0.99	0	0	0	0	0	0	0	0.94	0	0	0	2.71	6.33	3.75	0	0	0	1	0	1	4.58189	0.272533	3.28308	0.991367	5.13e-15	1	5.13e-15	1	0	1	0	1	0	1	2.30678	1	0	1	3.34221	0.75943	5.36228	0.00833756
NM_001134999	FERMT2	816.76	936.61	666.32	695.69	737.72	437.05	759.13	781.02	623.18	752.57	593.47	850.72	926.39	868.39	446.43	557.79	700.79	795.28	892.18	950.91	778.86	770.93	-0.374109	0.267304	-0.314648	0.273656	-0.226148	0.564769	-0.863248	6.73e-05	-0.157722	0.734126	-0.194675	0.814167	-0.434606	0.0738267	-0.338449	0.143756	0.0330868	1	0.10429	0.770583	-0.775224	5.77e-07	-0.224549	0.221997	0.116019	0.751061
NR_106892	MIR6834	0	0	0	0	0	0	0	0	0	0	0	0	0	0	0	0	1.09	0	0	0	0	0	0	1	0	1	-5.13e-15	1	-5.13e-15	1	5.13e-15	1	5.13e-15	1	0	1	0	1	0	1	0	1	0	1	2.46551	1	0	1
NM_031294	LRRC48	0	0	0	1.84	0.88	1.97	1.04	0	2.37	0.82	0	0	2.51	0.94	0.86	0	2.17	4.06	2.11	1.25	0	0	0	1	4.06245	0.526179	3.11264	1	4.207	0.447217	3.2738	1	5.13e-15	1	4.32844	0.465751	2.23719	1	0	1	4.06281	0.263078	2.35532	1	4.56851	0.07889	3.84743	0.459551
NM_001135734	ZNF384	272.9	242.89	327.05	354.27	319.18	250.59	288.05	271.31	267.76	227.9	292.11	258.66	289.03	253.59	213.32	247.12	249.89	334.64	243.61	273.65	307.16	258.65	0.364945	0.314503	0.477501	0.062073	0.330963	0.295889	0.100043	0.94564	0.210129	0.587391	0.0458569	1	0.112506	0.938052	0.0551813	1	0.0813978	1	0.144681	0.661741	-0.135175	0.621192	0.179328	0.504526	0.0466495	1
NM_001300830	C1orf131	50.32	63.32	46.87	59.66	76.5	124.31	90.47	80.6	71.09	82.8	49.33	101.3	101.08	67.38	80	85.91	79.31	70.45	92.8	66.23	76.79	94.17	-0.256581	1	0.0879939	1	0.449974	0.366267	1.26737	8.57e-06	0.718744	0.0403995	0.474432	0.482596	0.379071	0.434407	0.256322	0.659295	0.908111	0.00338197	0.641887	0.0585274	0.574657	0.0198807	0.409182	0.200762	0.537778	0.111393
NM_001170716	BCAR1	391.93	390.33	545.08	446.97	341.16	799.12	1211.49	427.97	1103.01	1370.7	1849.02	1936.49	1883.69	1635.73	1440.79	1443.91	2387.04	2007.84	697.08	907.18	1585.15	1782.93	0.500671	0.0646674	0.211693	0.553657	-0.174017	0.770481	1.17167	2.59e-10	1.68102	5.95e-21	0.102142	1	1.55345	9.84e-18	2.08338	1.05e-25	2.38414	8.87e-44	2.23986	3.58e-42	1.9171	1.4e-48	2.49771	5.77e-59	1.07788	1.42e-08
NM_003610	RAE1	202.25	189.97	268.97	271.67	290.16	174.62	251.66	262.23	300.93	233.64	220.43	227.19	203.82	242.36	283.86	262.42	197.74	210	186.66	203.68	211.72	198.38	0.477766	0.129585	0.489394	0.0578244	0.588267	0.0164598	-0.0260153	1	0.410077	0.129258	0.391501	0.290102	0.675668	0.00352784	0.253802	0.329351	0.289061	0.309495	0.253961	0.295443	0.516976	0.00208385	0.0604684	0.994927	0.0358593	1
NM_001142429	MORF4L2	1377.07	1585.9	1198.16	1101.35	1435.86	1689	1316.52	1657.39	1401.57	1466.61	1139.16	1547.03	1458.51	1469.16	1640.35	1666.32	1541.74	1498.42	1691.55	1478.23	1592.83	1590.82	-0.284502	0.47643	-0.408778	0.105663	-0.022283	1	0.329977	0.157319	-0.120312	0.872482	0.133886	0.972528	-0.0222496	1	-0.142155	0.700813	0.138941	0.719291	0.0530193	1	0.192937	0.239396	0.0440447	1	0.143142	0.638867
NM_001998	FBLN2	122.9	144.6	88.64	103.71	76.5	29.6	59.27	73.79	37.91	21.31	25.43	20.65	10.86	22.46	14.62	21.18	105.39	119.22	118.11	102.46	116.28	150.67	-0.571646	0.184885	-0.348141	0.423698	-0.782778	0.0162024	-2.03145	8.33e-10	-1.12295	0.000429299	-0.885375	0.0200573	-1.7582	1.16e-07	-2.46607	1.55e-20	-2.61228	8.71e-14	-2.94787	4.88e-21	-2.89277	2.26e-27	-0.251047	0.373725	-0.229159	0.506149
NR_109860	LOC101929207	0	0	0	0	0	0	0	0	0	0	0	0	0	0	0	0	0	0	0	0	0	0	0	1	0	1	-5.13e-15	1	-5.13e-15	1	5.13e-15	1	5.13e-15	1	0	1	0	1	0	1	0	1	0	1	0	1	0	1
NM_001293213	TUBB	10309.2	9113.71	10393.2	12033.2	10439.7	7026.33	9316.51	9683.23	9430.67	9985.09	10465.2	8987.14	11827.6	10763.2	9386.19	8490.48	8273.68	8600.36	10240	10673.7	9368.27	9192.13	0.120054	0.986626	0.328685	0.172652	0.127635	0.859393	-0.325562	0.164608	-0.00942925	1	-0.0316923	1	0.0158989	1	0.116937	0.729176	-0.0348546	1	0.287944	0.11338	-0.084327	0.761803	-0.197244	0.233339	0.150951	0.550533
NM_017821	RHBDL2	9.68	8.51	5.09	2.75	3.52	4.93	4.16	2.27	5.92	4.1	5.4	6.88	6.68	3.74	5.16	3.53	6.52	4.06	2.11	3.75	0	7.53	-0.7983	0.798144	-1.66187	0.262913	-1.31811	0.476887	-0.727005	0.887903	-1.05544	0.466626	-1.96908	0.275304	-0.549495	0.898695	-0.873679	0.335012	-0.318651	0.982536	-0.700234	0.552823	-0.968487	0.255179	-0.724675	0.462086	-1.5788	0.104032
NM_207123	GAB1	156.77	144.6	124.3	164.29	181.13	265.39	180.94	143.03	245.24	128.71	107.13	96.38	106.92	127.26	112.68	155.34	120.6	131.42	181.39	161.19	165.65	148.16	-0.25519	0.7646	0.144119	0.903181	0.288752	0.463931	0.957469	1.29e-05	0.314374	0.344936	-0.102442	1	0.760544	0.00127723	-0.311696	0.268094	-0.56703	0.0527054	-0.296285	0.275931	-0.150767	0.702767	-0.254706	0.308277	0.232828	0.44287
NR_106845	MIR6787	0	0	0	0	0	0	0	0	0	0	0	0	0	0	0	0	0	0	0	0	0	0	0	1	0	1	-5.13e-15	1	-5.13e-15	1	5.13e-15	1	5.13e-15	1	0	1	0	1	0	1	0	1	0	1	0	1	0	1
NM_001103167	ZGLP1	6.77	7.56	9.17	1.84	3.52	2.96	10.4	11.35	7.11	4.92	4.62	0.98	2.51	5.61	4.3	5.88	5.43	5.42	5.27	6.25	1.1	5.02	0.370917	1	-1.88145	0.298953	-0.981735	0.816774	-1.10654	0.531664	0.578085	0.710268	0.625988	0.918975	0.0444517	1	-0.536312	0.739217	-2.65273	0.0893492	-0.761293	0.579667	-0.480527	0.816205	-0.386606	0.969763	-0.274856	1
NM_001204830	LIPT1	32.9	27.41	22.41	17.44	25.5	17.76	20.8	36.33	13.03	15.58	13.87	15.74	11.69	20.59	18.06	12.94	9.78	6.77	30.58	12.5	21.94	22.6	-0.402981	0.893054	-0.765834	0.288677	-0.216803	1	-0.618462	0.424137	-0.482189	0.597606	0.241124	1	-1.14366	0.0971528	-0.987239	0.0144117	-0.855681	0.169489	-0.841773	0.0836274	-0.885396	0.0311807	-1.8148	6.66e-05	-0.405613	0.525627
NM_001040624	NCALD	15.48	17.96	10.19	41.3	56.27	54.26	17.68	15.89	35.54	92.64	81.7	95.4	127.81	175.92	132.47	141.21	202.09	188.32	254.15	254.91	215.01	220.98	-0.687297	0.808827	1.31663	0.0064223	1.76581	1.98e-05	1.8307	7.98e-06	0.128676	1	-0.101207	1	1.13884	0.0308303	2.4153	5.02e-16	2.57925	8.83e-14	3.24	1.4e-25	3.05431	1.1e-33	3.54307	4.57e-44	3.96131	4.36e-52
NR_038224	ZNF503-AS1	0	0	0	0	0	0	0	0	0	0	0	0	0	0	0	0	0	0	0	0	0	0	0	1	0	1	-5.13e-15	1	-5.13e-15	1	5.13e-15	1	5.13e-15	1	0	1	0	1	0	1	0	1	0	1	0	1	0	1
NR_037923	DYX1C1-CCPG1	77.42	101.13	75.39	109.22	102	148.97	83.19	121.47	94.78	173.8	122.55	185.88	174.59	159.08	198.7	248.3	242.29	241.16	232.01	183.69	240.24	239.82	-0.222712	0.979561	0.308496	0.548009	0.213806	0.826908	0.877677	0.00178378	-0.0526972	1	0.414776	0.478603	0.142923	0.958492	0.771399	0.00512706	1.13247	1.24e-05	0.971892	1.86e-05	1.34785	8.05e-12	1.4416	6e-14	1.26658	1.05e-07
NR_046218	NEGR1-IT1	0	0	0	0	0	0	0	0	0	0	0	0	0	0	0	0	0	0	0	0	0	0	0	1	0	1	-5.13e-15	1	-5.13e-15	1	5.13e-15	1	5.13e-15	1	0	1	0	1	0	1	0	1	0	1	0	1	0	1
NM_001142864	PIEZO1	366.77	340.24	339.27	184.48	111.67	405.48	575.07	237.26	727.44	700.92	993.49	845.8	1078.42	1135.09	964.25	1023.8	1124.53	1025.59	750.86	1162.09	1056.4	1166.44	-0.0370523	1	-0.918397	0.000112031	-1.63815	3.26e-12	0.339177	0.174153	0.7523	0.000295566	-0.602476	0.0435592	1.09908	1.41e-08	1.30332	7.37e-10	1.33529	4.48e-13	1.71608	1.15e-26	1.52476	3.18e-29	1.61206	3.58e-28	1.47674	2.92e-11
NM_001242698	LOC100130357	2.9	1.89	1.02	3.67	0.88	2.96	6.24	0	3.55	2.46	1.54	1.97	2.51	1.87	1.72	1.18	2.17	1.35	3.16	1.25	3.29	1.26	-1.1193	1	0.613284	1	-1.31172	1	0.429701	1	1.38846	0.536543	-4.32633	0.773387	0.603518	1	-0.213614	1	-0.194209	1	-0.0445384	1	-0.606106	1	-0.37259	1	-0.0196755	1
NM_004070	CLCNKA	10.64	3.78	5.09	6.42	0.88	6.91	2.08	9.08	2.37	0	0.77	0	0	0	0.86	0	1.09	1.35	0	0	2.19	1.26	-0.463823	1	-0.138667	1	-2.85261	0.176039	0.0836787	1	-1.6812	0.30528	0.30653	1	-1.49353	0.598039	-3.81321	0.00312327	-5.895	0.0276666	-5.9571	0.00112729	-3.5331	0.00398263	-2.44272	0.0537109	-5.79206	0.00140656
NR_029677	MIR135A1	0	0	0	0	0	0	0	0	0	0	0	0	0	0	0	0	0	0	0	0	0	0	0	1	0	1	-5.13e-15	1	-5.13e-15	1	5.13e-15	1	5.13e-15	1	0	1	0	1	0	1	0	1	0	1	0	1	0	1
NM_020360	PLSCR3	169.35	173.9	138.56	103.71	82.65	171.66	92.55	139.63	82.93	114.77	165.71	146.54	172.08	137.56	141.93	132.98	211.87	233.03	172.95	207.43	178.81	224.75	-0.286655	0.652107	-0.70697	0.0141889	-1.03013	0.000171537	0.141234	0.848336	-0.839972	0.00248709	-0.32522	0.582266	-0.990278	0.000381783	-0.246926	0.45759	-0.151214	0.812941	-0.0753497	0.986997	-0.279985	0.177666	0.37704	0.0502221	0.188426	0.551929
NM_001278405	LILRB2	0	0	0	0	0	0	0	0	0	0	0	0	0	0	0	0	0	0	0	0	0	0	0	1	0	1	-5.13e-15	1	-5.13e-15	1	5.13e-15	1	5.13e-15	1	0	1	0	1	0	1	0	1	0	1	0	1	0	1
NM_002497	NEK2	159.67	181.46	113.09	140.42	188.17	84.84	178.86	194.12	206.15	192.65	159.54	172.11	156.21	154.4	186.66	200.05	155.37	161.22	178.22	178.69	179.91	184.57	-0.570917	0.130531	-0.261687	0.5615	0.164126	0.843039	-0.865979	0.00196141	0.118156	0.958892	0.158241	0.998477	0.330587	0.291932	0.0878094	0.968072	0.0891549	0.992616	-0.0650228	1	0.21229	0.325985	-0.102651	0.847962	0.109685	0.846285
NM_001270531	WTAP	310.64	339.29	419.76	528.65	564.5	294	425.32	523.33	362.54	393.5	363.79	376.68	373.4	455.72	352.67	416.58	316.17	266.9	333.25	324.89	276.44	308.87	0.390832	0.234143	0.720745	0.000860819	0.819273	0.000114068	-0.00363708	1	0.438089	0.0696283	0.659223	0.00898759	0.21548	0.518026	0.263076	0.266508	0.28941	0.268209	0.419716	0.0344615	0.271978	0.120775	-0.144865	0.571645	0.0632413	1
NM_005990	STK10	128.71	109.63	166.07	112.89	75.62	261.44	460.68	166.87	665.83	947.68	1183.87	1172.32	1197.88	1390.55	1044.25	1044.98	830.08	762.76	709.73	939.67	801.9	812.36	0.501057	0.202858	-0.0581046	1	-0.631599	0.0745682	1.27448	1.35e-08	2.00063	6.03e-22	0.458367	0.288938	2.53962	3.07e-36	3.20263	4.32e-53	3.37445	4.28e-68	3.50957	8.74e-78	3.16596	2.7e-93	2.74753	1.58e-61	2.83179	3.51e-41
NM_001039141	TRIOBP	826.44	635.11	732.55	607.58	433.48	623.51	511.63	513.11	438.36	583.69	721.42	748.44	727.58	738.32	701.9	647.23	799.66	742.44	629.58	750.98	750.34	858.82	0.0260448	1	-0.246502	0.537597	-0.729597	0.00533983	-0.0872726	1	-0.463377	0.092988	-0.537165	0.110495	-0.678554	0.00777602	-0.120699	0.805539	0.111784	0.900386	0.0739348	0.950189	-0.07904	0.882105	0.0845418	0.868143	-0.039498	1
NM_016235	GPRC5B	713.21	533.04	986.24	376.3	299.83	308.8	332.77	788.96	143.36	131.99	161.86	90.48	88.55	153.47	22.36	29.42	63.02	89.42	246.77	287.4	71.3	89.15	0.684939	0.0146322	-0.7076	0.00915405	-1.0313	7.34e-05	-0.87083	0.000599276	-0.853847	0.00106507	0.313339	0.506234	-2.0603	8.16e-15	-2.04023	4.5e-21	-2.70484	2.36e-23	-2.29986	3.93e-20	-4.57065	1.74e-85	-3.03873	4.35e-45	-1.17977	1.26e-08
NR_106809	MIR6751	0	0	0	0	0	0	0	0	0	0	0	0	0	0	0.86	0	0	0	0	1.25	0	1.26	0	1	0	1	-5.13e-15	1	-5.13e-15	1	5.13e-15	1	5.13e-15	1	0	1	0	1	0	1	0	1	2.35533	1	0	1	2.4539	1
NM_001293091	CDC27	411.28	396	312.78	454.31	502.95	378.84	377.49	430.24	565.13	711.58	574.21	695.33	754.31	759.85	781.9	799.04	609.53	620.51	763.52	708.5	747.05	577.57	-0.345705	0.361051	0.18988	0.630886	0.340471	0.219289	0.0497627	1	-0.0462629	1	0.0644601	1	0.543495	0.0121665	0.714126	0.000313131	0.8613	6.29e-06	0.97722	1.15e-09	1.0038	1.01e-13	0.613508	3.52e-05	0.912056	1.61e-07
NM_016072	GOLT1B	157.74	182.41	118.19	144.09	229.49	201.26	174.7	215.69	228.66	246.76	182.67	274.39	206.33	227.39	230.53	231.83	177.1	168	276.3	199.93	147	133.09	-0.503293	0.226765	-0.220359	0.697137	0.454525	0.118325	0.383191	0.17154	0.0883554	1	0.314273	0.537027	0.48414	0.0742795	0.377896	0.165881	0.765822	0.000733276	0.419121	0.0512445	0.477461	0.00613191	0.0294352	1	0.535476	0.0328762
NR_037439	MIR3666	0	0	0	0	0	0	0	0	0	0	0	0	0	0	0	0	0	0	0	0	0	0	0	1	0	1	-5.13e-15	1	-5.13e-15	1	5.13e-15	1	5.13e-15	1	0	1	0	1	0	1	0	1	0	1	0	1	0	1
NM_004178	TARBP2	197.42	203.2	219.05	219.35	171.46	157.85	188.22	205.47	171.79	137.73	154.15	158.34	150.36	127.26	174.61	152.98	157.54	150.38	99.13	109.96	137.12	160.71	0.15081	0.979901	0.150054	0.834082	-0.201232	0.736807	-0.202498	0.643718	-0.0396072	1	0.00889014	1	-0.16356	0.788638	-0.413235	0.0754335	-0.262352	0.431691	-0.455953	0.0358609	-0.246722	0.227042	-0.370484	0.0648289	-0.895771	2.89e-05
NM_001270837	CRIP2	15.48	11.34	16.3	24.78	22.86	2.96	61.35	30.65	48.58	191.01	245.87	238	265.64	324.71	178.06	187.11	299.87	293.99	175.06	296.15	266.57	347.8	0.303085	1	0.901125	0.167109	0.789343	0.334293	-1.99605	0.0372991	2.23559	1.38e-07	1.15938	0.129484	1.9067	4.15e-05	4.05996	2.99e-42	4.21598	2.52e-45	4.51837	7.65e-60	3.78996	4.59e-51	4.46442	3.71e-74	4.16091	1.71e-32
NM_001253701	ERBB2IP	296.12	247.62	328.07	331.32	341.16	411.4	361.89	356.45	544.99	703.38	555.71	686.48	607.29	692.47	556.53	679	573.67	601.54	855.27	696	714.14	641.6	0.293518	0.528377	0.305018	0.35462	0.351101	0.270823	0.739091	0.000838861	0.463298	0.069432	0.363535	0.363057	1.06157	4.67e-07	1.25395	8.05e-10	1.41324	8.55e-13	1.32626	7.51e-14	1.21371	3.53e-14	1.1172	1.46e-12	1.55895	1.06e-15
NM_002733	PRKAG1	218.71	206.03	187.47	172.55	198.72	287.09	203.82	156.66	197.85	234.46	232.77	232.1	233.06	244.24	267.51	294.2	314	287.22	220.41	232.42	306.06	282.51	-0.157644	0.973686	-0.279977	0.449658	-0.0724774	1	0.576027	0.0114493	-0.00877381	1	-0.466108	0.231677	-0.043858	1	0.180303	0.552604	0.205079	0.55037	0.237808	0.307052	0.434171	0.00852773	0.510625	0.00359469	0.136023	0.738248
NM_058186	FAM3B	9.68	4.73	9.17	1.84	1.76	1.97	1.04	10.22	0	0	0	0	0	0	0	0	0	0	0	0	0	0	0.370027	1	-1.8824	0.31858	-1.93773	0.347002	-1.66619	0.315085	-2.60386	0.119414	0.474888	1	-5.82124	0.0368444	-6.04691	0.000320046	-5.89419	0.0229535	-5.95537	0.000751766	-5.88717	0.000420547	-5.77419	0.000859472	-5.7907	0.000992665
NM_205859	OR2K2	0	0	0	0	0	0	0	0	0	0	0	0	0	0.94	0	0	0	0	0	0	0	0	0	1	0	1	-5.13e-15	1	-5.13e-15	1	5.13e-15	1	5.13e-15	1	0	1	0	1	0	1	2.30679	1	0	1	0	1	0	1
NM_144697	CIART	39.68	23.63	38.72	22.03	29.02	5.92	5.2	39.73	0	1.64	3.85	0	2.51	2.81	5.16	7.06	6.52	5.42	11.6	18.74	3.29	10.04	0.314275	0.959459	-0.498842	0.673066	-0.0991849	1	-2.25343	0.00158013	-2.52572	0.000889353	0.301985	1	-7.9397	1.91e-06	-3.41669	1.03e-09	-8.01365	3.91e-08	-3.45294	1.41e-08	-2.34207	3.43e-06	-2.35957	8.27e-06	-1.02903	0.044939
NR_073560	STXBP2	185.8	165.39	179.32	132.16	113.43	213.1	146.63	166.87	87.67	19.68	29.29	32.46	25.9	20.59	68.81	63.55	70.62	47.42	6.33	12.5	36.2	42.69	0.0526373	1	-0.389968	0.249565	-0.606426	0.0461786	0.42061	0.106877	-0.209233	0.686	-0.100666	1	-0.942611	0.000947636	-2.78848	6.09e-27	-2.35437	1.05e-14	-2.83428	5.97e-28	-1.3633	2.48e-12	-1.54328	1.7e-11	-4.19421	2.5e-38
NM_001335	CTSW	0	0	0	0	0	0	0	0	0	0	0.77	0	0	0.94	0	0	0	0	0	0	0	0	0	1	0	1	-5.13e-15	1	-5.13e-15	1	5.13e-15	1	5.13e-15	1	0	1	2.23529	1	0	1	2.30679	1	0	1	0	1	0	1
NM_001145639	GPSM1	66.77	57.65	81.51	138.59	85.29	64.13	99.83	61.3	81.75	260.69	341.44	243.91	270.65	192.77	332.03	345.97	417.22	377.99	123.39	151.2	357.62	350.31	0.41181	0.536157	1.17404	2.82e-05	0.478352	0.255223	0.18535	0.867971	0.732231	0.0277518	-0.0480826	1	0.452027	0.272716	2.31651	5.59e-23	2.0465	6.51e-18	1.9685	6.52e-16	2.4781	2.47e-45	2.68329	7.07e-47	1.18034	1.5e-06
NR_104322	SCHLAP1	0	0	0	0	0	0	0	0	0	0	0	0	0	0	0	0	0	0	0	0	0	0	0	1	0	1	-5.13e-15	1	-5.13e-15	1	5.13e-15	1	5.13e-15	1	0	1	0	1	0	1	0	1	0	1	0	1	0	1
NM_001080950	MYO1C	425.8	388.44	514.51	407.5	299.83	734.01	665.54	324.67	702.56	532.87	660.53	617.63	845.36	627.9	770.71	713.13	821.39	737.02	440.81	583.54	772.28	758.37	0.359909	0.276555	0.0208407	1	-0.417762	0.138954	0.991538	2.57e-07	0.759427	0.000229303	-0.353795	0.369641	0.845263	2.52e-05	0.594287	0.00351839	0.678172	0.000755724	0.926705	1.99e-06	0.902616	2.88e-10	0.944677	3.99e-10	0.372262	0.101528
NM_001197108	SCHIP1	61.93	79.39	104.94	91.78	107.27	69.06	136.23	97.63	140.99	209.87	158	218.33	205.49	298.51	208.16	240.06	178.19	158.51	302.66	371.12	179.91	185.83	0.590401	0.204457	0.394593	0.397478	0.623234	0.0803115	0.10658	1	0.99469	0.000720108	0.43669	0.480931	1.05188	0.000308751	1.42005	1.25e-08	1.70124	6.02e-12	1.89939	1.78e-14	1.6912	6.82e-19	1.26093	6.18e-09	2.29169	2.3e-25
NR_110808	LOC101927557	0	0	0	0	0	0	0	0	0	0	0	0	0	0	0	0	0	0	0	0	0	0	0	1	0	1	-5.13e-15	1	-5.13e-15	1	5.13e-15	1	5.13e-15	1	0	1	0	1	0	1	0	1	0	1	0	1	0	1
NM_016483	PHF7	36.77	34.97	33.62	32.12	29.02	13.81	34.32	26.11	23.7	31.15	20.81	16.72	25.06	24.33	17.2	22.36	26.08	27.1	30.58	36.24	28.52	32.65	-0.0709149	1	-0.139226	1	-0.281543	0.863269	-1.22872	0.0298103	-0.0132962	1	-0.483639	0.789013	-0.537565	0.454032	-0.426287	0.35071	-1.01917	0.054374	-0.465514	0.303098	-0.843176	0.0227319	-0.42536	0.352344	-0.0646441	1
NM_001114980	TP63	0.97	0.95	1.02	0	0	15.79	11.44	3.41	21.33	1.64	0.77	0	0	0.94	9.46	3.53	10.86	10.84	2.11	1.25	5.48	2.51	0.100916	1	-3.18192	1	-3.19968	1	4.01974	3.96e-05	3.46953	0.00225906	1.68002	0.956945	4.36253	4.38e-06	0.327658	1	-3.13618	1	-0.884104	1	2.73194	0.0184774	3.34065	0.000156741	0.804801	1
NM_001271620	ZNF423	426.77	395.06	529.8	1749.32	1148.34	76.95	339.01	371.21	126.77	152.48	169.56	89.5	101.08	128.2	61.07	83.55	172.75	208.64	199.32	194.93	205.14	200.89	0.388713	0.218098	2.10903	2.33e-33	1.50573	1.8e-16	-2.27374	6.26e-21	-0.226935	0.50586	-0.174005	0.899294	-1.63741	4.29e-12	-1.30766	1.15e-11	-2.12046	3.19e-19	-1.77482	9.48e-21	-2.49224	6.87e-44	-1.10751	4e-11	-1.01379	7.23e-08
NM_001205293	CACNA1E	4.84	7.56	4.08	0.92	2.64	0	0	10.22	0	0.82	0.77	0	0	0	0	0	0	0	1.05	1.25	1.1	0	-0.572735	1	-2.59444	0.214788	-1.17845	0.760171	-5.66923	0.0431453	-5.67376	0.0503024	0.6787	0.886611	-5.61744	0.0631112	-2.76758	0.0175296	-5.69024	0.0400201	-5.74922	0.00174675	-5.68261	0.0011049	-5.56957	0.00231143	-2.27329	0.044364
NM_001288725	ELP4	82.26	107.74	61.13	62.41	71.22	41.44	40.56	63.57	35.54	51.65	40.85	48.19	53.46	53.34	79.14	78.84	76.05	82.64	74.88	43.73	82.27	60.27	-0.614302	0.235492	-0.587247	0.169283	-0.393183	0.463961	-1.05509	0.00362451	-1.17658	0.00194917	-0.607489	0.295941	-1.35851	0.000433005	-0.997127	0.000393869	-0.902008	0.0117134	-0.760063	0.00687291	-0.230484	0.455674	-0.25712	0.467682	-0.618738	0.0750645
NM_001281293	ZNF281	627.09	597.31	424.86	353.35	403.59	309.78	349.41	468.84	363.72	347.59	319.86	275.38	359.2	333.13	279.56	322.44	258.59	281.8	409.18	346.13	304.96	251.12	-0.504802	0.0755141	-0.773348	0.00050025	-0.577734	0.0139597	-0.841239	7.97e-05	-0.758491	0.000580592	-0.412386	0.200935	-0.69283	0.00170285	-0.832531	5.64e-06	-1.07537	2.46e-07	-0.751526	7.53e-06	-0.994833	7.35e-12	-1.17587	8.05e-15	-0.649244	0.00063235
NM_080861	SPSB3	90.97	104.91	74.38	107.38	87.93	190.41	181.98	74.92	135.06	148.38	206.56	143.59	125.3	137.56	104.94	100.03	152.11	176.13	130.77	191.18	155.77	178.29	-0.375228	0.579588	0.151161	0.949432	-0.132968	1	1.0986	6.62e-06	0.942548	0.000291184	-0.414245	0.512317	0.520423	0.100226	0.900387	0.000334391	0.627437	0.0234012	0.492205	0.0420758	0.104191	0.868887	0.744538	0.000336104	0.75263	0.00437491
NM_001193612	TUBD1	140.32	150.27	102.9	119.31	122.22	110.5	122.71	161.2	129.14	104.93	69.37	105.23	98.57	82.35	97.2	81.2	104.3	82.64	121.28	114.96	74.6	70.31	-0.475582	0.281915	-0.265098	0.586827	-0.226525	0.728172	-0.253946	0.52969	-0.193636	0.762022	0.121719	1	-0.112272	0.997646	-0.696554	0.0100292	-0.388578	0.226631	-0.60953	0.00961075	-0.654509	0.00108467	-0.617718	0.00573059	-0.252035	0.397847
NM_001185181	PFDN6	172.25	196.58	150.79	128.49	135.41	159.82	160.15	217.96	149.28	152.48	126.4	165.23	147.02	138.49	166.01	158.87	140.16	121.93	91.75	91.22	106.41	119.28	-0.268833	0.682709	-0.502244	0.108393	-0.422778	0.221806	-0.0658571	1	-0.153771	0.86376	0.212686	0.84005	-0.247304	0.555856	-0.361447	0.166967	-0.0822596	1	-0.298246	0.22557	-0.144921	0.600762	-0.479776	0.0213867	-0.965469	1.44e-05
NM_016068	FIS1	237.09	274.08	218.03	177.13	176.74	318.66	257.9	224.77	210.89	293.49	339.9	251.77	262.3	262.95	353.53	275.37	321.6	292.64	264.7	271.15	319.22	311.38	-0.207712	0.835325	-0.509982	0.0725492	-0.509351	0.0821393	0.458648	0.0612535	0.0627	1	-0.213473	0.853151	-0.219719	0.614423	0.352092	0.133875	0.0545381	1	0.109169	0.795971	0.342455	0.0979238	0.274176	0.174735	0.112102	0.816142
NR_033964	LOC441025	0	0	0	0	0	0	0	0	0	0	0	0	0	0	0	0	0	0	0	0	0	0	0	1	0	1	-5.13e-15	1	-5.13e-15	1	5.13e-15	1	5.13e-15	1	0	1	0	1	0	1	0	1	0	1	0	1	0	1
NM_212476	FN1	498.38	1007.49	2671.4	898.52	620.77	3803.22	16203.8	1987.73	9840.6	7956.92	8088.98	21132.3	12703.9	19126.2	4604.49	5765.06	17578.5	22148.5	16107.7	14228.7	17569.3	15673.5	1.84759	1.77e-07	0.273005	0.746566	-0.256511	0.861808	2.47637	1.28e-14	4.47649	1.84e-43	1.37147	0.000355403	3.76474	8.65e-32	3.45675	3.43e-33	4.88611	2.97e-50	4.47234	1.07e-42	2.81693	7.32e-26	4.72759	1.1e-57	4.37784	8.38e-48
NR_038898	DSCAM-AS1	1.94	0.95	0	0	0	0.99	1.04	0	0	0	0.77	0	0.84	0	0.86	0	1.09	0	2.11	1.25	0	1.26	-3.66674	1	-3.71311	1	-3.73154	1	-0.362823	1	-0.37631	1	-3.63657	1	-3.59735	0.947255	-1.57331	0.920451	-3.66561	0.92544	-1.41986	0.914807	-1.30108	0.903259	-1.08654	0.902128	0.279162	1
NR_037175	PSMB8-AS1	8.71	1.89	0	0	1.76	0	1.04	1.14	0	3.28	5.4	3.93	2.51	5.61	6.02	5.88	2.17	2.71	1.05	3.75	4.39	7.53	-5.4586	0.250867	-5.50755	0.145824	-1.50015	0.734163	-5.43653	0.111819	-2.16695	0.360519	-2.12234	0.570563	-5.38476	0.151897	-0.224897	1	-0.335475	1	-0.3225	1	0.210787	1	-1.07813	0.573637	-1.10812	0.610689
NM_000742	CHRNA2	0	0	2.04	0	0.88	0	0	0	0	0	0	0.98	0	0	0	0	0	0	0	0	0	0	4.15963	0.676321	0	1	3.11264	1	-5.13e-15	1	5.13e-15	1	5.13e-15	1	0	1	0	1	3.24053	0.982261	0	1	0	1	0	1	0	1
NM_002223	ITPR2	274.83	346.86	136.52	82.6	87.93	174.62	196.54	144.17	161.13	234.46	182.67	210.47	237.24	214.29	269.23	296.55	228.16	246.58	248.88	177.44	309.35	282.51	-1.16506	5.65e-05	-1.89195	2.02e-12	-1.79805	1.41e-11	-0.691163	0.00946844	-0.611492	0.029222	-1.13613	0.000107792	-0.890168	0.000893	-0.533409	0.0265583	-0.486309	0.0799626	-0.389881	0.0715041	-0.104636	0.774574	-0.384736	0.0532887	-0.493235	0.0531748
NM_001025389	AMPD3	28.06	26.46	18.34	8.26	9.67	6.91	23.92	20.43	27.25	89.36	129.49	72.78	108.59	93.58	116.98	111.79	68.45	65.03	65.38	92.47	71.3	52.73	-0.546716	0.6967	-1.68913	0.0126671	-1.46072	0.0220212	-1.82272	0.00564381	-0.137593	1	-0.440988	0.905908	0.0573789	1	2.04519	1.01e-11	1.48951	1.73e-05	1.95878	3.21e-12	2.10336	1.09e-18	1.29752	8.46e-06	1.5637	6.3e-07
NM_001145191	FAM200B	78.39	114.36	64.19	69.75	97.6	141.08	173.66	127.14	177.71	191.83	128.71	204.57	191.29	148.79	199.56	156.51	149.94	120.58	142.37	101.21	140.41	104.21	-0.565018	0.378888	-0.448047	0.408423	0.0397509	1	0.688641	0.0330322	0.897398	0.00364274	0.370047	0.630489	0.938344	0.00203214	0.774543	0.00906607	1.15999	2.22e-05	0.890555	0.000540391	0.928393	6.77e-05	0.501497	0.0696344	0.388701	0.286961
NM_006973	ZNF32	72.58	80.33	46.87	43.14	53.64	56.23	45.76	37.46	31.99	61.48	56.26	65.89	68.5	63.63	58.49	60.02	85.83	77.22	89.64	77.47	74.6	91.66	-0.683267	0.189966	-0.805408	0.0407925	-0.488007	0.301869	-0.30207	0.563627	-0.689553	0.0823091	-1.05494	0.0210473	-1.19649	0.00183101	-0.335023	0.323694	-0.138067	0.982261	-0.139058	0.850277	-0.33329	0.23662	0.104519	0.921624	0.177501	0.734147
NM_199329	SLC43A3	91.93	117.19	93.73	88.11	84.41	32.56	109.19	93.09	154.02	146.74	151.07	162.28	262.3	242.36	109.24	112.97	98.87	155.8	169.79	199.93	121.77	126.81	-0.13672	1	-0.228641	0.782391	-0.286526	0.683515	-1.54002	1.78e-05	0.111478	1	-0.196304	1	0.614995	0.042473	0.551815	0.0254561	0.70905	0.0108124	1.34037	3.83e-11	0.120402	0.818913	0.276534	0.435296	0.861703	0.000198728
NM_173176	PTK2B	26.13	28.35	45.85	44.97	27.26	80.9	111.27	39.73	109	9.84	17.73	7.87	5.85	9.36	12.9	14.12	14.12	20.32	10.55	23.74	16.45	18.83	0.769813	0.218019	0.739405	0.155848	0.0233454	1	1.70635	4.06e-07	2.0749	4.5e-11	0.514278	0.663758	2.05271	1.94e-10	-0.926072	0.0396187	-1.70081	0.00836284	-1.77214	0.000256712	-0.977892	0.0212661	-0.675067	0.159594	-0.655153	0.234689
NR_049718	COX10-AS1	0	0	0	0	0	0	0	0	0	0	0.77	0	0	0.94	0	0	0	0	2.11	0	0	0	0	1	0	1	-5.13e-15	1	-5.13e-15	1	5.13e-15	1	5.13e-15	1	0	1	2.23529	1	0	1	2.30679	1	0	1	0	1	3.30758	0.780283
NM_001290629	ADIPOR1	322.25	344.97	357.61	305.63	280.49	349.24	344.21	300.83	354.24	311.52	352.23	299.96	403.47	378.05	375.89	337.74	323.78	312.96	339.58	366.12	296.19	246.09	0.121946	1	-0.107353	1	-0.22723	0.604973	0.206931	0.522082	0.0951306	0.980993	-0.177073	0.919906	0.144324	0.775899	0.0354897	1	-0.0767936	1	0.298748	0.132006	0.136454	0.562573	-0.0597422	0.97253	0.124207	0.754801
NM_194323	OTOF	3.87	0.95	2.04	8.26	3.52	0	3.12	0	0	0	0	0	0	0.94	0	0	3.26	2.71	1.05	1.25	0	2.51	-0.198422	1	1.75785	0.169523	0.556939	1	-4.33664	0.527563	0.414875	1	-4.32705	0.784772	-4.2865	0.550529	-4.50496	0.156767	-4.35697	0.51965	-2.10916	0.429815	-4.35016	0.142293	0.323852	1	-0.94344	0.746621
NM_152683	PRIMPOL	36.77	26.46	19.36	31.21	29.9	31.57	40.56	40.87	40.28	60.66	40.08	46.22	60.14	63.63	74.83	64.72	55.41	42	73.82	39.99	75.69	64.03	-0.680553	0.530728	0.00218432	1	-0.0555455	1	0.140365	1	0.410008	0.562692	0.343232	0.91674	0.407904	0.605061	0.7109	0.0642972	0.624669	0.209028	1.03674	0.00112464	1.18678	2.15e-05	0.643176	0.085605	0.9062	0.0313285
NM_144980	C6orf118	0	2.84	0	3.67	7.03	0	0	1.14	0	0	0	0	0	0	0	0	1.09	0	0	1.25	0	0	-3.66493	1	1.3066	0.734714	2.22818	0.116541	-3.64423	0.951727	-3.64844	0.972722	-0.33099	1	-3.59566	0.958535	-3.80641	0.469496	-3.66396	0.936278	-3.71822	0.466304	-3.65617	0.445175	-1.0862	0.907915	-1.11148	0.927149
NM_001048226	DBNDD2	161.61	135.15	110.03	35.79	37.81	114.44	80.07	86.27	91.23	50.83	54.72	52.13	71.84	58.95	50.75	42.36	44.55	62.32	82.26	84.97	44.98	46.46	-0.408225	0.419888	-2.028	2.29e-10	-1.9454	3.76e-10	-0.232569	0.637633	-0.837955	0.00646312	-0.808319	0.0308009	-0.642296	0.0470649	-1.44565	9.41e-10	-1.42972	2.01e-06	-1.10624	3.92e-06	-1.61833	1.9e-13	-1.48202	1.23e-09	-0.782274	0.00115619
NR_102706	MMP24-AS1	36.77	51.04	47.89	44.97	48.36	138.12	64.47	84	50.94	129.53	128.71	123.92	131.15	82.35	136.77	111.79	122.77	116.51	67.49	71.22	91.05	89.15	0.144976	1	0.0519146	1	0.160316	1	1.78976	5.8e-10	0.601352	0.173561	0.904598	0.0520423	0.270013	0.758076	1.59509	1.84e-10	1.56913	1.45e-07	1.35362	2.72e-05	1.54303	1.9e-10	1.45095	2.71e-09	0.699641	0.0248752
NM_001297640	C1RL	88.06	86.01	81.51	87.19	73.86	150.94	45.76	55.62	69.9	59.84	65.51	67.86	48.45	44.92	79.14	87.08	64.1	90.77	92.8	86.22	98.73	92.91	-0.0724595	1	0.0218998	1	-0.213258	0.840406	0.934647	0.000296923	-0.875525	0.0142364	-0.672203	0.177594	-0.257714	0.674897	-0.429156	0.127723	-0.281678	0.569941	-0.825036	0.00232707	-0.0374977	1	-0.177787	0.740843	0.0880597	0.991937
NM_004701	CCNB2	598.05	565.18	661.23	692.02	765.85	379.83	668.66	778.74	553.28	551.72	482.49	491.75	464.45	476.31	494.6	496.6	460.68	468.77	510.42	456.09	483.77	544.92	0.207164	0.69189	0.270066	0.342278	0.420192	0.0781828	-0.473302	0.0384033	0.251571	0.36821	0.393465	0.191305	-0.0138753	1	-0.126905	0.734266	-0.1652	0.654113	-0.236325	0.244663	-0.195829	0.250457	-0.317531	0.0507959	-0.220813	0.350205
NM_001077691	ALG9	109.35	110.58	123.28	158.78	147.72	143.05	134.15	128.28	127.95	155.76	161.09	124.9	128.64	145.04	131.61	156.51	115.17	157.16	165.57	148.7	152.48	146.9	0.186598	0.960584	0.548632	0.0620108	0.448444	0.172721	0.520077	0.0638562	0.336633	0.357456	0.194245	0.937088	0.276235	0.513801	0.569198	0.0117596	0.260198	0.502167	0.383344	0.123092	0.414422	0.0426683	0.302756	0.26679	0.562169	0.0168656
NM_001261406	MPDZ	455.8	468.78	422.82	535.07	522.29	292.02	325.49	322.4	316.33	492.7	447.8	503.55	415.16	461.33	434.39	498.96	498.7	564.96	740.32	632.28	567.14	595.15	-0.106828	1	0.230038	0.480055	0.199054	0.622014	-0.521468	0.0232002	-0.455846	0.0625662	-0.547553	0.0591553	-0.489252	0.0430372	0.0673042	0.989235	0.199975	0.502882	-0.00778096	1	0.043934	1	0.205772	0.275625	0.616478	0.00101151
NR_002569	SCARNA9	15.48	23.63	14.26	20.19	28.14	30.58	19.76	19.3	29.62	22.13	15.41	32.46	20.05	22.46	14.62	31.77	35.85	23.03	34.8	18.74	35.1	22.6	-0.432776	1	0.0622909	1	0.542557	0.534941	0.779762	0.202392	0.0620244	1	-0.0491917	1	0.650773	0.357108	-0.0232984	1	0.801023	0.146373	0.184277	1	0.228316	0.830755	0.614861	0.237238	0.515211	0.460884
NM_001505	GPER1	2.9	1.89	7.13	7.34	7.03	11.84	14.56	3.41	4.74	33.61	47.79	15.74	11.69	13.1	67.95	43.54	36.94	28.45	21.09	24.99	58.14	36.41	1.55067	0.541017	1.59086	0.257337	1.53444	0.284798	2.3894	0.0123266	2.59525	0.00471701	0.461948	1	1.00633	0.766563	4.07407	1.27e-14	2.73356	0.000829761	2.38485	0.0010188	4.53243	7.66e-19	3.72232	1.01e-10	3.23612	2.13e-07
NM_013376	SERTAD1	29.03	33.08	26.49	34.88	30.77	94.71	74.87	35.19	61.61	50.01	57.81	41.31	79.36	73.93	77.42	63.55	109.74	70.45	81.2	62.48	75.69	85.38	-0.207394	1	0.185118	1	0.00913403	1	1.74489	4.4e-08	1.31555	0.000219289	0.151244	1	1.04233	0.00954695	0.83698	0.00827273	0.485815	0.376922	1.37084	1.86e-06	1.22826	7.72e-06	1.55348	1.1e-06	1.25938	4.71e-05
NM_005298	GPR25	0	0	0	0	0	0	0	0	0	0	0	0	0	0	0	0	0	0	0	0	0	0	0	1	0	1	-5.13e-15	1	-5.13e-15	1	5.13e-15	1	5.13e-15	1	0	1	0	1	0	1	0	1	0	1	0	1	0	1
NM_003825	SNAP23	283.54	314.72	294.44	301.04	332.37	518.93	292.21	396.18	362.54	407.44	353.77	386.51	329.96	349.98	328.59	402.46	368.32	345.48	420.78	357.37	365.3	340.26	-0.00116813	1	0.0280151	1	0.174694	0.772331	0.935275	4.1e-06	0.0161413	1	0.377195	0.291806	0.334879	0.218965	0.389893	0.0750446	0.445984	0.0552983	0.254054	0.23762	0.316688	0.0743586	0.263014	0.159652	0.426345	0.047059
NM_016476	ANAPC11	535.15	559.51	408.56	430.45	387.76	504.14	415.96	375.75	374.38	543.52	472.47	506.5	481.99	393.02	602.98	436.59	518.26	434.9	517.8	504.82	378.46	453.27	-0.399922	0.215957	-0.327394	0.242513	-0.474122	0.0601924	0.0224256	1	-0.345722	0.183698	-0.570291	0.0427055	-0.489851	0.0386858	-0.0648984	1	-0.0351971	1	-0.251334	0.251686	-0.0317615	1	-0.189134	0.356946	-0.053088	1
NM_001278542	DIXDC1	14.52	8.51	12.23	7.34	7.91	1.97	7.28	10.22	9.48	9.84	13.1	7.87	5.01	4.68	4.3	7.06	19.56	14.9	9.49	7.5	9.87	20.09	0.11144	1	-0.617836	0.865571	-0.507639	0.990388	-2.33494	0.0403829	-0.599152	0.897799	-0.193862	1	-0.216043	1	0.0454001	1	-0.462675	0.85816	-1.15466	0.15428	-1.01323	0.222695	0.603782	0.38842	-0.37236	0.843317
NR_120534	LINC01150	0	0	0	0	0	0	0	0	0	0	0	0	0	0	0	0	0	0	0	0	0	0	0	1	0	1	-5.13e-15	1	-5.13e-15	1	5.13e-15	1	5.13e-15	1	0	1	0	1	0	1	0	1	0	1	0	1	0	1
NM_181673	OGT	476.12	516.03	712.17	739.74	712.22	384.76	505.39	675.44	471.53	404.16	366.1	340.29	329.12	352.79	344.07	408.34	368.32	380.7	343.79	419.85	410.27	366.63	0.543298	0.0341283	0.595346	0.00579623	0.544539	0.0149835	-0.225612	0.462602	0.0768718	1	0.41726	0.166103	-0.0153956	1	-0.322505	0.139151	-0.467124	0.046429	-0.471359	0.0083936	-0.370134	0.0232983	-0.399748	0.0138779	-0.336055	0.127075
NM_033641	COL4A6	301.93	396.95	319.92	1502.43	1299.58	674.81	450.28	225.9	303.3	95.1	90.18	124.9	171.24	133.82	176.34	224.77	259.67	289.93	205.64	199.93	263.28	300.08	-0.106106	1	2.12226	8.59e-26	1.91692	1.11e-20	1.08955	7.15e-07	0.415147	0.140338	-0.657491	0.0589195	-0.146992	0.872146	-1.87181	1.21e-17	-1.40738	1.02e-07	-1.12194	1.32e-07	-0.775549	4.74e-05	-0.342923	0.0995993	-0.739427	0.000643823
NM_015277	NEDD4L	502.25	359.14	460.52	280.85	232.13	243.68	528.27	341.69	646.88	260.69	305.22	310.78	345.83	335.01	420.62	423.64	282.49	288.58	260.48	204.93	319.22	278.74	0.119358	1	-0.596633	0.0513048	-0.867468	0.00265906	-0.679442	0.0159764	0.345621	0.285698	-0.360705	0.501473	0.645524	0.012242	-0.562952	0.0173093	-0.393034	0.212821	-0.269249	0.289113	0.00563605	1	-0.587049	0.00328899	-0.839006	0.000343596
NM_001130859	PPIP5K1	138.38	125.7	152.83	178.05	145.08	100.63	125.83	118.06	88.86	70.5	84.78	59.99	63.49	68.31	80.86	109.44	95.61	96.19	73.82	83.72	103.12	111.75	0.233102	0.790661	0.450615	0.136684	0.159278	0.887989	-0.250095	0.548002	-0.0188205	1	-0.188543	0.963416	-0.512382	0.134186	-0.720734	0.00298365	-1.05948	0.000299902	-0.932793	7.28e-05	-0.455778	0.0517432	-0.453917	0.0486851	-0.703646	0.00457403
NM_014167	CCDC59	170.32	289.2	184.41	106.46	176.74	186.46	175.74	190.71	215.63	178.72	127.94	237.02	186.28	148.79	196.12	180.05	137.99	158.51	189.82	123.71	125.06	121.79	-0.296451	0.81553	-1.09107	0.00438963	-0.356606	0.567538	-0.161399	0.938768	-0.337558	0.544728	-0.297627	0.841508	-0.0349368	1	-0.540981	0.100825	0.120206	0.987147	-0.382967	0.241826	-0.250575	0.441655	-0.628408	0.0230689	-0.49982	0.154349
NM_001289049	PLAGL1	8.71	11.34	10.19	223.02	187.29	50.31	79.03	21.57	73.45	96.74	137.96	164.24	193.8	160.02	195.26	167.1	198.83	189.67	72.77	84.97	205.14	184.57	0.0427669	1	4.47646	2.88e-45	4.22876	1.04e-38	2.45193	6.19e-08	3.01149	1.61e-13	1.06623	0.281991	2.91321	7.86e-12	3.57708	1.63e-24	4.0923	1.44e-34	4.19588	2.68e-41	4.2	1.19e-50	4.26459	1.68e-52	2.99711	3.82e-18
NM_176806	MOCS2	68.71	103.96	104.94	109.22	145.96	181.53	134.15	133.95	140.99	212.33	171.88	223.25	177.09	181.54	193.54	221.24	193.4	189.67	194.04	129.95	162.35	173.27	0.301394	0.810883	0.356219	0.500457	0.778064	0.0261824	1.21031	2.94e-05	0.683505	0.0533494	0.603523	0.223708	0.762889	0.0244059	1.19417	2.9e-06	1.44428	9.91e-08	1.12243	1.99e-06	1.29165	4.83e-10	1.1545	1.74e-07	0.957739	0.00137414
NM_001008744	TDP1	290.32	289.2	354.56	370.79	312.14	187.45	360.85	339.42	337.66	372.19	379.21	322.58	315.76	377.12	317.4	331.85	275.97	237.09	292.12	289.9	303.87	271.21	0.313017	0.422428	0.374835	0.160395	0.130425	0.926114	-0.486968	0.0516514	0.366662	0.149662	0.200458	0.801894	0.278612	0.328443	0.417404	0.0426412	0.231504	0.436219	0.326115	0.116377	0.197289	0.293959	-0.163908	0.500055	0.0511542	1
NM_001029874	REP15	1.94	0.95	0	0	0	0.99	0	1.14	0	0.82	2.31	3.93	0.84	0.94	1.72	5.88	3.26	0	2.11	0	3.29	0	-3.66674	1	-3.71311	1	-3.73154	1	-0.362822	1	-3.65013	0.959984	-0.332446	1	-3.59735	0.947255	0.176086	1	1.45566	0.634026	-0.571748	1	1.25689	0.58333	0.306363	1	-0.259374	1
NM_003532	HIST1H3E	69.68	58.6	55.02	56.9	61.55	15.79	49.92	35.19	52.13	17.22	28.52	21.64	18.38	29.94	22.36	16.47	24.99	29.81	14.76	32.49	34.01	38.92	-0.197939	1	-0.152169	1	-0.035263	1	-1.87302	1.43e-05	-0.309777	0.644867	-0.890283	0.103116	-0.239549	0.798711	-1.43363	7.31e-06	-1.48498	0.000313037	-1.34625	0.000120593	-1.65154	3.31e-08	-1.22655	8.95e-05	-1.42265	0.00011719
NM_144705	TEKT4	0.97	0	0	0	0	0	0	1.14	0	0.82	0.77	0	0.84	2.81	0	0	0	0	0	0	0	0	-2.29294	1	-2.33304	1	-2.34911	1	-2.27494	1	-2.27851	1	1.03725	1	-2.2331	1	0.658092	1	-2.29196	1	1.7302	0.633537	-2.286	1	-2.19524	1	-2.20838	1
NM_175040	ST6GALNAC4	59.03	55.76	71.32	33.04	29.9	3.95	21.84	45.41	22.51	61.48	79.39	87.53	101.08	86.09	115.26	123.56	114.08	112.45	56.95	84.97	98.73	118.02	0.334979	0.693034	-0.775057	0.0829402	-0.914993	0.0338293	-3.68335	2.22e-10	-1.33875	0.00175901	-0.364486	0.818986	-1.28734	0.00462242	0.339943	0.348997	0.684757	0.032969	0.777251	0.00360343	1.08693	2.04e-07	0.986915	1.76e-05	0.337741	0.421325
NM_001163437	TBCK	82.26	67.1	74.38	79.85	87.93	81.89	65.51	107.84	65.16	114.77	88.64	67.86	66.83	83.28	89.46	107.09	130.38	144.97	171.9	158.69	132.74	124.3	0.0170999	1	0.116638	1	0.259416	0.717396	0.274678	0.588374	-0.13735	1	0.50281	0.313706	-0.13736	1	0.486847	0.100051	-0.060213	1	0.0738183	1	0.420544	0.0889132	0.884491	7.5e-05	1.1925	2.17e-07
NM_001025089	CELF4	13.55	29.3	11.21	2.75	2.64	1.97	4.16	12.49	2.37	5.74	3.85	1.97	5.01	2.81	0.86	2.35	3.26	10.84	3.16	8.75	1.1	10.04	-0.909316	0.593481	-2.89239	0.00434296	-2.94869	0.00399644	-3.23117	0.00123103	-2.28543	0.0247239	-0.803942	0.649255	-3.05717	0.0050106	-2.1014	0.000492144	-3.29738	0.000813221	-2.33485	0.000552143	-3.70023	8.49e-07	-1.64638	0.0150101	-1.82811	0.00736012
NM_001081563	DMPK	114.19	107.74	117.17	200.08	139.81	65.11	144.55	128.28	101.89	143.46	227.37	127.85	152.03	165.63	110.1	123.56	234.68	272.32	126.55	213.67	225.98	189.59	0.100573	1	0.869245	0.000581716	0.356348	0.351747	-0.626797	0.0574044	0.431531	0.173432	0.181523	0.969321	-0.0647511	1	0.78388	0.0046114	0.281125	0.447517	0.585886	0.00784495	0.102577	0.839105	1.19284	8.41e-11	0.651393	0.0291062
NM_001289083	CD300LF	0	0	0	0	0	0	0	0	0	0	0	0	0	0	0	0	0	0	0	0	0	0	0	1	0	1	-5.13e-15	1	-5.13e-15	1	5.13e-15	1	5.13e-15	1	0	1	0	1	0	1	0	1	0	1	0	1	0	1
NM_006809	TOMM34	237.09	240.06	369.84	341.42	320.06	261.44	361.89	306.5	372.01	423.83	505.61	336.35	328.29	309.74	359.55	360.1	272.71	249.29	301.61	303.64	225.98	226.01	0.654104	0.0119306	0.536051	0.0275169	0.446762	0.0929583	0.273	0.348072	0.651035	0.00360257	0.333552	0.414175	0.698583	0.00150372	1.00455	1.92e-07	0.572007	0.00972316	0.489706	0.00917306	0.627856	3.38e-05	0.139332	0.617099	0.387565	0.0636551
NM_001282410	PPP1R7	134.51	127.59	164.03	138.59	138.93	147	169.5	140.76	201.41	196.75	182.67	195.71	189.62	214.29	203	227.12	240.12	219.48	182.44	173.69	206.23	194.62	0.345777	0.477182	0.100029	1	0.107442	1	0.306789	0.348042	0.421346	0.155109	0.0756172	1	0.677721	0.00807266	0.575839	0.00946357	0.65513	0.0071754	0.692086	0.000699525	0.743935	1.53e-05	0.819681	8.01e-06	0.48818	0.032438
NM_015686	FAM155B	104.51	117.19	86.6	33.96	34.29	1.97	62.39	95.36	27.25	9.02	6.94	1.97	3.34	5.61	4.3	3.53	0	5.42	5.27	8.75	1.1	0	-0.334371	0.647615	-1.68474	4.54e-07	-1.66686	4.6e-07	-5.59275	5.2e-23	-0.778323	0.0212075	-0.245214	0.869106	-1.96203	2.88e-08	-3.74139	6.1e-31	-5.659	2.97e-23	-4.54433	2.11e-32	-4.72387	1.9e-39	-5.43591	2.13e-34	-3.94168	2.47e-27
NR_028036	FAS	19.35	20.79	13.24	19.27	19.34	3.95	22.88	27.24	43.84	39.35	36.23	37.37	32.58	24.33	43.87	45.89	47.81	37.93	23.2	21.24	48.27	36.41	-0.574072	0.827752	-0.0397075	1	-0.0306107	1	-2.1743	0.0112369	0.237066	0.962074	0.410251	0.950277	1.17916	0.0113793	0.950028	0.00915407	0.968638	0.0426452	0.577565	0.243181	1.18803	0.000204914	1.10898	0.00228374	0.194605	0.991374
NM_022051	EGLN1	328.06	190.91	87.62	123.9	114.31	238.75	228.78	130.55	279.6	331.2	301.36	323.57	250.6	310.68	252.89	250.65	236.86	234.38	365.94	341.13	274.25	311.38	-1.54171	0.000133074	-1.04519	0.00531764	-1.1575	0.00212439	0.0223241	1	-0.130028	1	-1.01672	0.0211325	0.167011	0.899805	0.32818	0.33023	0.396364	0.315368	0.181249	0.709114	-0.00859164	1	-0.132865	0.830808	0.491665	0.0897115
NM_001287582	CDC25C	149.03	121.92	167.09	147.76	137.17	55.25	141.43	173.69	137.43	158.22	160.32	124.9	118.62	143.17	134.19	144.74	119.51	134.13	137.1	166.19	147	121.79	0.325181	0.545324	0.145251	0.942358	0.041862	1	-1.15041	0.000209566	0.113071	1	0.331352	0.560897	0.0795146	1	0.276499	0.34439	-0.0395425	1	0.0180534	1	0.073728	0.98713	-0.092797	0.940678	0.202983	0.573738
NR_104592	CLYBL	43.55	40.64	38.72	62.41	76.5	14.8	9.36	30.65	7.11	12.3	10.79	12.79	12.53	13.1	12.04	9.41	10.86	10.84	10.55	7.5	15.36	13.81	-0.0979991	1	0.586459	0.182495	0.883509	0.012834	-1.3599	0.00743495	-2.10436	9.54e-05	-0.48328	0.675363	-2.487	2.99e-05	-1.81627	4.91e-07	-1.63306	0.00101689	-1.63812	1.63e-05	-1.8982	2.47e-07	-1.93488	9.61e-07	-2.14237	3.58e-07
NM_001282592	SLAMF7	8.71	7.56	4.08	0.92	5.28	2.96	3.12	4.54	8.29	1.64	4.62	2.95	7.52	3.74	4.3	9.41	6.52	2.71	3.16	5	9.87	5.02	-0.953699	0.748588	-2.97562	0.0798988	-0.590136	1	-1.28443	0.37276	-1.2989	0.404481	-0.849913	1	0.0855312	1	-1.28558	0.130036	-1.35121	0.295392	-0.430002	0.908071	-0.282091	1	-0.734133	0.548432	-0.952993	0.427034
NM_001202407	ZNF559	71.61	44.42	54	73.42	70.34	27.62	30.16	53.35	27.25	23.77	33.14	19.67	20.88	38.37	19.78	23.54	29.34	33.87	59.06	44.98	41.69	38.92	-0.0792287	1	0.360567	0.57648	0.302722	0.742908	-0.924508	0.0767793	-0.888938	0.101263	-0.14606	1	-1.02677	0.0551276	-0.977668	0.00896413	-1.47616	0.00252475	-0.907327	0.040834	-1.39292	9.35e-05	-0.873144	0.0187979	-0.102421	1
NR_045768	ATF2	191.61	239.11	221.09	290.94	310.39	204.22	233.98	258.82	208.52	348.41	287.49	271.44	248.1	291.96	254.61	276.54	234.68	335.99	338.52	327.38	274.25	246.09	0.0590021	1	0.452175	0.117729	0.54937	0.0435177	0.0636708	1	0.168995	0.778111	0.236591	0.766921	0.0106268	1	0.604091	0.00772407	0.409656	0.127608	0.394584	0.0750496	0.333653	0.0794646	0.403949	0.0825839	0.673254	0.00108516
NM_018951	HOXA10	0	0.95	0	0	0	0	8.32	0	4.74	0	0.77	0	0	0	0	0	2.17	6.77	0	0	1.1	2.51	-2.29222	1	-2.33243	1	-2.34839	1	-2.27429	1	3.85897	0.0143329	-2.26622	1	3.05952	0.245441	-0.180345	1	-2.29122	1	-2.33942	1	-2.2849	1	2.84981	0.105938	-2.20751	1
NM_001002838	WNK3	299.99	290.15	222.11	325.82	298.08	60.18	95.67	188.44	60.42	82.8	65.51	62.94	45.11	42.11	36.13	45.89	45.63	69.1	108.62	81.22	87.76	75.34	-0.38754	0.297866	0.16227	0.76215	0.0378231	1	-2.15034	1.38e-17	-1.57333	8.92e-11	-0.67416	0.0226031	-2.22744	1.81e-17	-1.95019	5.33e-20	-2.14999	8.34e-18	-2.68314	9.04e-37	-2.82835	5.55e-48	-2.3767	2.06e-30	-1.58066	9.26e-14
NM_016233	PADI3	16.45	5.67	16.3	18.36	9.67	1.97	5.2	5.68	2.37	0.82	0.77	0	0	0	0.86	0	0	0	0	0	0	1.26	0.582159	0.840221	0.749809	0.465384	-0.162725	1	-2.27613	0.0826222	-1.01632	0.667862	-0.96875	0.883036	-2.10237	0.216863	-3.58432	0.000464506	-6.50425	0.00409993	-6.56721	5.15e-05	-4.14448	0.000272099	-6.38518	7.35e-05	-6.40118	7.71e-05
NM_007171	POMT1	160.64	152.16	140.6	158.78	108.15	133.19	121.67	178.23	117.29	152.48	169.56	119.99	128.64	108.55	142.79	143.57	133.64	189.67	101.24	137.45	142.61	159.46	-0.131356	1	0.0411761	1	-0.508411	0.117661	-0.0903593	1	-0.311529	0.403948	0.160857	0.982818	-0.35658	0.304785	0.0853759	0.973112	-0.305133	0.381668	-0.325842	0.198203	-0.0915975	0.871401	0.0423473	1	-0.353314	0.212279
NM_175735	LYG2	0	0.95	2.04	0	0	0	0	1.14	0	0	0	0	0	0	0	0	0	0	0	0	0	0	1.86735	1	-2.33243	1	-2.34839	1	-2.27429	1	-2.27795	1	1.03791	1	-2.23255	1	-2.41562	1	-2.29122	1	-2.33942	1	-2.2849	1	-2.19417	1	-2.20751	1
NM_001145160	TPM4	2551.89	2721.92	2668.34	2844.24	3423.92	2407.22	3993.24	2999.19	4067.27	5052.39	4678.43	6195.99	6873.18	6241.59	4906.41	5130.77	4947.91	5026.36	5435.31	5110.69	5523.33	5407.8	0.0389571	1	0.128306	0.814473	0.399787	0.0797337	0.00955827	1	0.64884	0.000565712	0.157911	0.863445	0.6831	0.000222949	0.926676	2.55e-08	1.3091	1.11e-14	1.38466	4.04e-20	0.962511	1.45e-15	0.925619	3.63e-13	1.04478	5.64e-11
NM_004580	RAB27A	56.13	66.16	65.21	40.38	65.07	91.75	91.51	105.57	124.4	167.24	125.63	187.85	176.26	159.08	183.22	163.57	140.16	121.93	144.48	108.71	151.38	114.26	0.113637	1	-0.578763	0.234913	0.111699	1	0.724569	0.0226404	0.630054	0.0732195	0.758142	0.0651814	1.08018	0.000273076	1.29956	3.2e-07	1.6931	1.23e-11	1.52449	1.22e-11	1.54283	1.04e-14	1.11002	1.18e-06	1.09968	3.65e-05
NM_003057	SLC22A1	0	0.95	2.04	0	0.88	0.99	3.12	0	2.37	0.82	3.85	2.95	5.85	6.55	0.86	1.18	1.09	0	0	2.5	1.1	3.77	1.86735	1	-2.33243	1	0.764245	1	1.00876	1	2.47774	0.486752	-2.26622	1	2.09592	0.867005	2.12073	0.284188	2.42862	0.444923	3.47198	0.00569076	0.927416	1	0.271659	1	1.11169	1
NM_001282909	CCT8	1738.03	1741.84	1607.73	1497.84	1849.13	1259.85	1790.72	1785.66	1798.46	1575.64	1334.16	1405.41	1410.89	1556.19	1500.14	1651.03	1213.62	1300.62	1311.9	1203.32	1284.57	1200.34	-0.092031	1	-0.196914	0.558663	0.110913	0.926114	-0.324616	0.155125	0.0917597	0.941088	0.00972749	1	0.105743	0.868169	-0.215151	0.364319	-0.231262	0.364846	-0.160265	0.467401	-0.110233	0.578984	-0.463489	0.000855109	-0.422835	0.0179487
NM_001252675	ACSS1	4.84	3.78	21.4	11.01	38.69	23.68	3.12	6.81	9.48	19.68	16.96	12.79	21.72	28.07	21.5	31.77	22.82	16.26	37.96	78.72	32.91	40.18	2.3032	0.00569519	1.35089	0.19452	3.157	1.24e-08	2.5667	4.61e-05	-0.400549	1	0.619978	1	1.17311	0.377669	2.10172	0.000144764	1.62011	0.0550889	2.56371	2.23e-06	2.6003	2.69e-07	2.17601	0.000167693	3.74997	4.72e-12
NR_120486	LOC102724050	0	0	0	0	0	0	0	0	0	0	0	0	0	0	0	0	0	0	0	0	0	0	0	1	0	1	-5.13e-15	1	-5.13e-15	1	5.13e-15	1	5.13e-15	1	0	1	0	1	0	1	0	1	0	1	0	1	0	1
NR_027685	RPAIN	182.9	217.38	128.37	108.3	168.82	189.42	157.03	207.74	126.77	141	118.69	177.03	130.31	131.01	145.37	111.79	135.81	117.87	149.75	109.96	109.7	106.72	-0.618858	0.0814476	-0.866693	0.00243359	-0.222905	0.69413	0.0610429	1	-0.300182	0.426054	0.0254131	1	-0.600953	0.040142	-0.582112	0.014095	-0.100845	0.982261	-0.544846	0.0113098	-0.588223	0.00368974	-0.64472	0.00152689	-0.571163	0.0222178
NM_018087	NDC1	623.21	526.43	535.91	547.92	619.01	244.67	505.39	541.49	482.2	408.26	323.71	302.92	358.36	395.83	371.59	409.52	248.81	262.83	296.34	309.89	292.9	266.18	-0.0787025	1	-0.0494761	1	0.130375	0.901977	-1.09036	1.6e-06	-0.134983	0.84991	-0.113424	1	-0.194995	0.62179	-0.608716	0.00434254	-0.846758	0.00016541	-0.538944	0.00357795	-0.525773	0.000875711	-1.16279	9.24e-13	-0.878995	2.83e-06
NM_016252	BIRC6	835.15	609.6	747.83	814.08	742.99	689.61	594.83	619.82	780.76	853.41	806.97	865.47	788.56	869.33	780.18	887.29	720.35	745.15	977.6	759.73	928.05	792.27	0.0726067	1	0.192309	0.715195	0.0643848	1	0.0748482	1	-0.22929	0.589187	-0.24787	0.754109	0.170799	0.74025	0.243321	0.374453	0.338138	0.236108	0.267699	0.264966	0.23869	0.262499	0.026021	1	0.312732	0.249067
NM_001297767	MRPS18C	126.77	141.77	90.68	78.01	123.1	192.38	125.83	123.74	162.31	111.49	80.16	143.59	136.16	93.58	139.35	125.92	86.92	90.77	110.73	79.97	102.02	86.64	-0.544261	0.20084	-0.763752	0.0152382	-0.102618	1	0.658961	0.00770464	-0.043882	1	-0.145928	1	0.330853	0.345322	-0.44566	0.122958	0.172922	0.741457	-0.149838	0.772287	0.0241621	1	-0.59059	0.00857345	-0.438997	0.121677
NM_001012415	SOHLH1	0	0	0	0	0	0	0	0	0	0	0	0	0	0	0	0	0	0	0	0	0	0	0	1	0	1	-5.13e-15	1	-5.13e-15	1	5.13e-15	1	5.13e-15	1	0	1	0	1	0	1	0	1	0	1	0	1	0	1
NR_106960	MIR7110	0	0	0	0	0	0	0	0	0	0.82	0	0	0.84	0.94	0	0	1.09	0	0	0	0	0	0	1	0	1	-5.13e-15	1	-5.13e-15	1	5.13e-15	1	5.13e-15	1	0	1	2.23719	1	0	1	3.15022	0.772287	0	1	2.46551	1	0	1
NM_000495	COL4A5	341.61	338.35	377.99	996.72	846.75	677.77	485.64	364.4	420.59	325.46	353.77	402.25	532.95	542.75	565.99	641.35	934.39	876.57	582.13	578.55	965.35	976.84	0.174847	0.851679	1.57067	8.38e-18	1.33933	7.21e-13	1.13624	1.98e-09	0.564555	0.0103246	0.0723789	1	0.364897	0.146204	0.0414272	1	0.319334	0.200554	0.73154	1.18e-05	0.859341	1.78e-09	1.42042	4.33e-23	0.816033	3.53e-06
NM_015474	SAMHD1	311.61	245.73	441.16	86.27	87.05	35.52	58.23	341.69	53.31	94.28	88.64	90.48	102.75	91.71	160.85	155.34	118.43	123.29	79.09	77.47	129.44	105.47	0.68524	0.0142424	-1.67025	6.4e-10	-1.65349	8.94e-10	-2.82616	1.08e-20	-2.20526	1.4e-14	0.267107	0.659183	-2.3245	4.08e-15	-1.56382	8.84e-13	-1.54412	4.87e-09	-1.44596	6.23e-12	-0.779681	1.76e-05	-1.19916	8.23e-10	-1.78419	1.7e-15
NM_001164721	PTAFR	31.93	24.57	42.79	11.01	9.67	12.83	19.76	34.06	23.7	14.76	14.64	13.77	10.86	14.97	9.46	9.41	10.86	13.55	12.65	10	15.36	13.81	0.620292	0.415727	-1.32915	0.0472981	-1.51074	0.0190335	-0.990398	0.11054	-0.461706	0.679996	0.242397	1	-0.193255	1	-0.893738	0.0395571	-0.952764	0.131564	-1.06126	0.0253602	-1.53099	0.000544485	-1.20861	0.00834296	-1.25048	0.00834411
NM_080831	DEFB129	0	0	0	0	0	0	0	0	0	0	0	0	0	0	0	0	0	0	0	0	0	0	0	1	0	1	-5.13e-15	1	-5.13e-15	1	5.13e-15	1	5.13e-15	1	0	1	0	1	0	1	0	1	0	1	0	1	0	1
NR_023386	CROCCP3	43.55	32.13	28.53	38.55	22.86	16.77	35.36	40.87	18.96	27.87	50.87	27.54	29.24	34.62	26.67	28.24	40.2	37.93	29.53	47.48	43.88	52.73	-0.382461	0.921012	0.0475202	1	-0.699407	0.314333	-1.02612	0.0726863	-0.0457698	1	0.0847782	1	-0.933037	0.143724	0.104998	1	-0.378613	0.68805	-0.177187	0.910907	-0.428204	0.327382	0.0576038	1	0.0539588	1
NR_049885	MIR5700	0	0	0	0	0	0	0	0	0	0	0	0	0	0	0	0	0	0	0	0	0	0	0	1	0	1	-5.13e-15	1	-5.13e-15	1	5.13e-15	1	5.13e-15	1	0	1	0	1	0	1	0	1	0	1	0	1	0	1
NM_001244015	PIANP	70.64	58.6	39.73	51.4	31.65	4.93	12.48	54.49	2.37	1.64	6.94	1.97	0.84	2.81	2.58	0	10.86	13.55	3.16	5	6.58	6.28	-0.676969	0.234185	-0.309452	0.696087	-1.00285	0.0172047	-3.53949	7.37e-11	-2.31021	9.31e-07	-0.272117	0.937088	-4.63954	8.12e-12	-3.81322	1.76e-20	-4.87999	1.33e-13	-5.03528	2.49e-22	-5.29377	1.83e-26	-2.39926	1.97e-11	-3.92291	3.67e-18
NM_001145272	ADAMDEC1	0	0	0	0	0	0	0	0	0	0	0	0	0	0	0	0	0	0	1.05	0	0	0	0	1	0	1	-5.13e-15	1	-5.13e-15	1	5.13e-15	1	5.13e-15	1	0	1	0	1	0	1	0	1	0	1	0	1	2.44896	1
NR_030174	MIR494	0	0	0	0	0	0	0	0	0	0	0	0	0	0	0	0	0	0	0	0	0	0	0	1	0	1	-5.13e-15	1	-5.13e-15	1	5.13e-15	1	5.13e-15	1	0	1	0	1	0	1	0	1	0	1	0	1	0	1
NM_001356	DDX3X	2160.93	1910.07	2343.33	2501.91	2950.86	1899.14	2175.48	2256.77	2523.53	2473.32	2178.13	2369.23	2223.68	2535.94	2404.18	2697.18	1897.03	1929.26	2153.45	2076.77	2020.65	1898.44	0.225373	0.609623	0.317086	0.204782	0.559074	0.00860808	0.0413405	1	0.146441	0.723154	0.121406	1	0.368297	0.0975488	0.235128	0.303894	0.296018	0.19817	0.294908	0.118422	0.358202	0.0130949	-0.0835244	0.777394	0.100174	0.794309
NM_002163	IRF8	2.9	3.78	0	0.92	1.76	0	2.08	0	1.18	0.82	0	2.95	1.67	0	0.86	0	1.09	0	3.16	2.5	0	2.51	-4.82231	0.488044	-1.72454	0.782781	-0.863383	1	-4.80052	0.280347	-0.607707	1	-4.79071	0.506234	-1.35104	0.88731	-2.73384	0.169225	-0.101184	1	-1.73297	0.370466	-2.45569	0.153975	-2.23581	0.253793	-0.174843	1
NR_104345	FLJ22184	109.35	129.48	106.98	98.2	68.58	5.92	10.4	81.73	2.37	2.46	0.77	0.98	0	0.94	3.44	1.18	1.09	6.77	2.11	2.5	3.29	7.53	-0.137345	1	-0.263416	0.652378	-0.776718	0.0222597	-4.16827	2.52e-19	-3.45695	1.53e-16	-0.574724	0.216909	-5.52592	5.42e-21	-6.0959	3.1e-45	-6.68803	2.16e-25	-7.68401	5.3e-43	-5.48558	2.43e-43	-4.98313	3.91e-34	-5.58384	1.19e-35
NM_198398	ERGIC3	558.38	496.18	651.04	781.96	703.42	759.66	679.06	552.84	524.85	575.5	632.01	515.35	547.98	612.93	599.54	699.01	804.01	693.67	591.62	734.74	783.25	806.08	0.326396	0.351032	0.587959	0.00695135	0.439171	0.0721539	0.668113	0.000984181	0.41546	0.0761681	0.040904	1	0.0516547	1	0.238183	0.318418	0.0440537	1	0.207851	0.355752	0.330956	0.0409606	0.514836	0.0016655	0.372944	0.0813493
NM_198382	CACNA1G	53.22	43.48	59.09	48.64	44.84	6.91	9.36	69.25	2.37	0	0	0	0	0	0	1.18	1.09	2.71	0	2.5	2.19	0	0.311898	0.81553	0.0290399	1	-0.0841294	1	-2.64564	1.54e-06	-2.303	1.45e-05	0.490637	0.49143	-4.22189	1.65e-08	-8.77912	4.72e-24	-8.62442	3.47e-13	-8.68573	1.93e-21	-6.25585	4.68e-21	-4.63245	5.48e-16	-5.20425	1.24e-16
NM_001282471	PRORY	0	0	0	0	0	0	0	0	0	0	0	0	0	0	0	0	0	0	0	0	0	0	0	1	0	1	-5.13e-15	1	-5.13e-15	1	5.13e-15	1	5.13e-15	1	0	1	0	1	0	1	0	1	0	1	0	1	0	1
NM_031882	PCDHAC1	21.29	11.34	11.21	10.1	5.28	34.53	18.72	5.68	15.4	8.2	13.87	2.95	13.37	11.23	13.76	9.41	7.61	14.9	6.33	14.99	9.87	10.04	-0.511413	1	-0.663333	0.716113	-1.58115	0.135502	1.22039	0.0196439	0.250556	1	-1.52622	0.281991	-0.0211456	1	-0.506466	0.523766	-2.34176	0.013106	-0.327472	0.740109	-0.416715	0.579698	-0.561036	0.569703	-0.597689	0.54047
NM_181623	KRTAP15-1	0	0	0	0	0	0	0	0	0	0	0	0	0	0	0	0	0	0	0	0	0	0	0	1	0	1	-5.13e-15	1	-5.13e-15	1	5.13e-15	1	5.13e-15	1	0	1	0	1	0	1	0	1	0	1	0	1	0	1
NM_145918	CTSL	137.42	143.66	159.96	134.92	138.05	408.44	235.02	208.88	268.94	277.09	271.3	277.34	294.88	316.29	373.31	405.99	386.79	349.54	369.1	377.37	381.75	382.95	0.208336	0.853177	-0.0398433	1	-0.00288593	1	1.67922	4.75e-17	0.791339	0.000945821	0.543385	0.105388	0.993483	1.23e-05	1.00632	3.56e-07	1.05663	9.38e-07	1.18925	7.17e-11	1.50225	2.45e-22	1.39791	5e-17	1.45255	9.51e-15
NM_080599	UPF2	355.15	393.17	394.29	349.68	429.97	302.88	303.65	468.84	332.92	353.33	262.82	297.01	262.3	261.08	301.06	333.03	286.84	325.16	351.18	271.15	349.94	316.41	0.0972324	1	-0.0786874	1	0.223308	0.566335	-0.164039	0.714411	-0.251197	0.447734	0.297326	0.486234	-0.110746	0.937947	-0.237962	0.4189	-0.256582	0.389362	-0.445434	0.0177326	-0.207975	0.268285	-0.287307	0.126236	-0.216867	0.452188
NR_024490	GABPB1-AS1	74.51	89.79	41.77	69.75	81.77	59.19	45.76	68.11	53.31	42.63	48.56	50.16	50.12	38.37	56.77	52.96	54.32	44.71	65.38	62.48	66.92	62.78	-0.952672	0.0406815	-0.217414	0.888433	0.0154809	1	-0.332068	0.52111	-0.793401	0.042545	-0.298506	0.871291	-0.565605	0.183144	-0.804337	0.00334507	-0.634782	0.0963655	-0.815423	0.00677306	-0.540223	0.0358049	-0.711554	0.0120515	-0.315045	0.383965
NM_020987	ANK3	421.93	403.56	331.12	195.49	249.72	806.03	357.73	353.05	280.79	179.53	139.51	105.23	114.44	142.24	220.2	270.66	255.33	228.96	303.72	233.67	319.22	293.81	-0.29568	0.485145	-1.05835	3.2e-06	-0.701465	0.00329575	1.10662	3.15e-09	-0.155944	0.762198	-0.252874	0.641022	-0.497431	0.0416112	-1.32926	7.09e-11	-1.89359	1.74e-16	-1.61798	2.83e-18	-0.723888	4.67e-06	-0.758474	2.31e-06	-0.569446	0.00743014
NM_005176	ATP5G2	1363.52	1239.04	1376.45	1591.46	1408.61	1060.56	897.44	942.21	670.57	1114.92	1388.11	1051.35	1187.02	1078.01	1367.67	1080.29	1553.69	1373.78	1186.4	1282.05	1336.13	1373.61	0.103185	1	0.309811	0.21907	0.137636	0.826752	-0.153748	0.689092	-0.48553	0.0296151	-0.493249	0.0728206	-0.898123	1.26e-05	-0.0137037	1	-0.230699	0.392119	-0.130039	0.629946	-0.0497168	1	0.177386	0.359478	-0.0324327	1
NM_001251934	NR1H3	45.48	61.43	41.77	49.56	53.64	58.21	40.56	52.22	45.02	55.75	73.99	45.24	45.94	61.76	39.57	56.49	74.97	71.81	62.22	66.23	65.82	84.12	-0.334609	0.857201	-0.0913824	1	0.0262289	1	0.261763	0.730033	-0.348902	0.623263	-0.0629844	1	-0.190903	0.963349	0.322434	0.440618	-0.165227	1	0.0743801	1	-0.144499	0.90716	0.463933	0.131134	0.30552	0.454839
NR_036640	YIPF1	146.13	125.7	125.32	136.75	131.89	125.29	124.79	133.95	103.07	106.57	100.97	96.38	103.58	118.84	114.4	125.92	133.64	121.93	129.71	117.46	115.18	118.02	-0.0943736	1	0.0287334	1	-0.0195317	1	0.0244265	1	-0.0722	1	-0.0479409	1	-0.33995	0.406392	-0.346257	0.201337	-0.417981	0.218811	-0.221089	0.508896	-0.147397	0.675842	-0.0776162	0.959844	-0.0888508	0.964427
NR_033426	ACAD9	103.55	132.32	172.18	155.11	143.32	194.35	188.22	149.85	248.8	204.13	243.56	209.48	201.32	257.34	233.11	234.18	212.95	204.58	179.28	197.43	239.14	223.49	0.5664	0.134552	0.4131	0.253854	0.303083	0.525629	0.860089	0.000781671	0.723063	0.00972391	0.316454	0.642682	1.13309	4.12e-06	0.966638	2.19e-05	0.903856	0.000339702	1.02611	4.03e-06	1.02008	1.08e-08	0.830663	2.77e-05	0.716875	0.00177484
NR_029970	MIR451A	0	0	0	0	0	0	0	0	0	0	0	0	0	0	0	0	0	0	0	0	0	0	0	1	0	1	-5.13e-15	1	-5.13e-15	1	5.13e-15	1	5.13e-15	1	0	1	0	1	0	1	0	1	0	1	0	1	0	1
NR_046690	HDAC11-AS1	0	0	0	0	0	0	0	0	0	0	0	0	0	0	0	0	0	0	0	0	0	0	0	1	0	1	-5.13e-15	1	-5.13e-15	1	5.13e-15	1	5.13e-15	1	0	1	0	1	0	1	0	1	0	1	0	1	0	1
NM_198696	KRTAP10-3	0	0	0	0	0	0	0	0	0	0	0	0	0	0	0	0	0	0	0	0	0	0	0	1	0	1	-5.13e-15	1	-5.13e-15	1	5.13e-15	1	5.13e-15	1	0	1	0	1	0	1	0	1	0	1	0	1	0	1
NM_001204857	TCEB1	292.25	386.55	254.71	217.52	290.16	416.33	267.26	365.53	336.47	391.86	294.43	399.3	387.6	334.07	402.56	404.81	278.14	303.48	334.3	274.9	277.54	274.97	-0.39279	0.389822	-0.623153	0.0349509	-0.203732	0.768906	0.434958	0.108825	-0.295178	0.423535	0.0784913	1	0.0447034	1	0.0583472	1	0.310345	0.305235	0.159698	0.621012	0.284976	0.141386	-0.21856	0.360491	-0.108283	0.880969
NM_001161728	PLA2G2A	17.42	34.97	9.17	52.31	83.53	64.13	16.64	17.03	1.18	0.82	0	0.98	0	0	0	1.18	1.09	2.71	3.16	0	0	0	-1.48349	0.166599	1.01026	0.0582787	1.68789	3.97e-05	1.42484	0.00130086	-0.60428	0.54938	-0.648481	0.807793	-4.27514	0.000244917	-5.66321	1.21e-10	-4.50709	1.76e-05	-7.80614	7.56e-11	-5.37403	3.58e-10	-3.75139	4.45e-07	-3.79948	6.24e-07
NM_018397	CHDH	77.42	73.72	62.15	33.04	30.77	32.56	38.48	52.22	46.21	32.79	31.6	19.67	30.07	17.78	24.08	34.13	18.47	24.39	21.09	16.24	13.16	17.58	-0.259354	0.878479	-1.17123	0.00183474	-1.26951	0.000671964	-1.0708	0.00406373	-0.92116	0.0179287	-0.55951	0.342668	-0.650027	0.107401	-1.18581	1.24e-05	-1.8586	1.55e-06	-1.57073	8.97e-07	-1.36807	4.37e-07	-1.82325	3.15e-09	-1.95122	6.63e-10
NR_024484	LINC00909	21.29	33.08	27.51	30.29	30.77	25.65	16.64	47.68	31.99	38.53	34.68	41.31	25.9	40.24	29.25	27.07	47.81	42	48.51	47.48	40.59	45.2	0.0363419	1	0.171851	1	0.19868	1	0.0545704	1	-0.656743	0.405323	0.777459	0.287863	0.288974	0.853289	0.466999	0.307508	0.675301	0.198338	0.341653	0.635932	0.0908619	1	0.732743	0.0548237	0.860543	0.0170882
NM_006646	WASF3	453.86	443.26	315.84	756.26	691.99	88.79	163.27	326.94	143.36	231.18	197.31	229.15	209.67	243.3	194.4	202.41	169.49	227.61	308.99	292.4	176.61	198.38	-0.483906	0.107525	0.77272	0.000128981	0.648502	0.00217872	-2.19417	1.16e-20	-1.40709	3.27e-10	-0.483758	0.120559	-1.58678	3.31e-12	-1.02346	9.21e-08	-0.891815	4e-05	-0.917301	1.7e-07	-1.14293	6.41e-15	-1.17897	1.11e-11	-0.530896	0.00568567
NM_002267	KPNA3	688.05	741.91	762.09	626.85	801.9	598.85	774.73	916.1	893.31	895.21	689.05	910.71	928.06	929.22	911.78	942.6	776.85	682.83	898.5	800.97	683.42	657.93	0.113829	1	-0.170709	0.708608	0.188422	0.645637	-0.114737	0.87135	0.16584	0.656975	0.329672	0.330142	0.379029	0.0938812	0.190727	0.514768	0.425609	0.0431651	0.447329	0.0076251	0.408998	0.00329402	0.038524	1	0.295004	0.155482
NM_001195396	ARL4A	124.84	147.44	78.45	92.7	149.48	36.5	90.47	105.57	62.79	120.51	121.01	187.85	101.08	138.49	102.36	96.5	90.18	92.13	139.2	109.96	93.24	79.1	-0.773036	0.0457879	-0.535403	0.128751	0.157114	0.897668	-1.75542	3.09e-08	-0.539392	0.117467	-0.394827	0.487041	-1.05763	0.00102155	-0.130385	0.801812	0.540108	0.0420027	-0.118953	0.878538	-0.41326	0.0550132	-0.57252	0.0123171	-0.0769658	1
NM_032319	PRADC1	33.87	41.58	52.98	44.97	44.84	76.95	68.63	44.27	55.68	98.38	110.22	126.87	137.83	149.72	139.35	111.79	130.38	107.03	93.86	119.96	111.89	126.81	0.509133	0.488898	0.270594	0.852931	0.270358	0.850866	1.16556	0.000608411	0.91005	0.0178557	0.20122	1	0.61666	0.184	1.50678	6.41e-09	1.82174	2.03e-10	1.99479	4.08e-16	1.77776	1.76e-13	1.66382	7.95e-11	1.53625	2.03e-08
NM_001278727	RFXANK	112.26	110.58	135.51	152.35	145.96	203.23	118.55	126.01	97.15	163.14	212.73	145.56	182.1	195.58	168.59	151.8	241.2	192.38	199.32	203.68	211.72	244.84	0.304121	0.615215	0.470319	0.132415	0.41241	0.229495	1.00757	1.47e-05	0.139698	0.939636	0.149741	1	-0.139424	0.94648	0.797374	0.000705314	0.462008	0.108821	0.829738	4.48e-05	0.565396	0.0035494	0.973442	1.32e-06	0.898393	1.76e-05
NM_001012507	CENPW	147.09	178.63	124.3	116.56	149.48	136.15	165.34	178.23	193.12	166.42	138.73	227.19	165.4	156.27	166.01	128.27	154.28	117.87	148.7	103.71	128.35	143.14	-0.368323	0.501697	-0.463727	0.191859	-0.10131	1	-0.118039	0.991367	0.0712612	1	0.101502	1	0.302833	0.397313	-0.0523872	1	0.55586	0.0298639	0.0526419	1	-0.0983684	0.862708	-0.242432	0.399575	-0.314385	0.32252
NR_073078	CNIH2	55.16	46.31	69.28	87.19	71.22	8.88	29.12	38.6	10.66	7.38	10.02	3.93	2.51	3.74	0	0	8.69	13.55	6.33	8.75	9.87	8.79	0.471485	0.479439	0.799991	0.025127	0.512473	0.255708	-2.35769	3.69e-06	-0.747441	0.143421	-0.420009	0.742465	-2.17837	4.49e-05	-2.48052	1.43e-11	-3.57262	4.2e-09	-3.91766	1e-15	-8.68648	3.81e-25	-2.19956	1.72e-08	-2.70206	1.5e-10
NM_199353	PRB1	0	0	0	0	0	0	0	0	0	0	0	0	0	0	0	0	0	0	0	0	0	0	0	1	0	1	-5.13e-15	1	-5.13e-15	1	5.13e-15	1	5.13e-15	1	0	1	0	1	0	1	0	1	0	1	0	1	0	1
NM_022131	CLSTN2	2.9	8.51	8.15	15.6	7.91	6.91	23.92	7.95	29.62	59.03	56.26	113.1	215.52	116.97	213.32	194.17	324.86	262.83	17.93	17.49	209.52	226.01	0.520318	1	1.44473	0.0907851	0.479766	0.946274	0.402085	0.931024	2.08703	0.00234485	0.435167	1	2.40079	0.000284359	3.34697	2.7e-17	4.34927	1.67e-26	4.9043	4.75e-28	5.16087	7.25e-67	5.65841	1.29e-73	1.651	0.0042498
NR_038393	LOC100506178	0	0	1.02	2.75	0	5.92	17.68	1.14	42.65	2.46	5.4	0	5.01	5.61	3.44	1.18	2.17	5.42	1.05	3.75	0	1.26	3.23817	1	4.61834	0.247412	-5.13e-15	1	5.73893	0.0137818	7.21356	5.72e-07	3.30412	1	8.4289	1.12e-14	5.24986	0.0157708	0	1	5.59358	0.00285858	4.43017	0.139123	4.82465	0.0454464	4.24352	0.268086
NM_181296	CMTM1	0.97	1.89	0	0	1.76	0.99	1.04	1.14	2.37	1.64	4.62	0.98	2.51	3.74	2.58	1.18	6.52	4.06	5.27	7.5	3.29	7.53	-3.66627	1	-3.71268	1	0.295625	1	-0.362415	1	-0.375906	1	-0.331985	1	0.731556	1	1.12917	0.606855	-0.424633	1	1.11732	0.603237	0.470559	1	1.83046	0.0987779	2.08234	0.0437731
NM_080823	SRMS	1.94	0	0	0	0.88	0	0	0	0	0	0	0	0	0	0	0	0	0	0	0	0	0	-3.13812	1	-3.18264	1	-0.0876778	1	-3.11804	1	-3.12203	1	-3.10911	1	-3.07128	1	-3.27517	0.77768	-3.13696	1	-3.19191	0.772287	-3.13055	0.757872	-3.02911	0.75943	-3.04376	0.780283
NM_201649	SLC6A9	93.87	91.68	103.92	139.5	104.63	5.92	54.08	81.73	33.17	13.12	20.81	9.83	8.35	17.78	22.36	16.47	26.08	37.93	12.65	8.75	34.01	38.92	0.185584	0.994844	0.607249	0.0469362	0.196582	0.836767	-3.80358	8.12e-16	-0.727089	0.0408252	-0.210036	0.973586	-1.42216	7.12e-05	-2.39363	2.02e-16	-3.14577	3.57e-14	-2.77038	2.06e-16	-2.18275	1.98e-16	-1.54782	2.19e-08	-3.03573	1.97e-19
NM_005459	GUCA1C	0	0	0	0	0	0	0	0	0	0	0	0	0	0	0	0	0	0	0	0	0	0	0	1	0	1	-5.13e-15	1	-5.13e-15	1	5.13e-15	1	5.13e-15	1	0	1	0	1	0	1	0	1	0	1	0	1	0	1
NM_001258291	PRSS36	4.84	0.95	1.02	1.84	0	0.99	1.04	3.41	1.18	0	2.31	0	0	0	0.86	0	4.35	0	2.11	3.75	3.29	1.26	-1.37165	1	-0.595452	1	-4.67725	0.515296	-1.30508	0.889161	-1.31874	0.914677	0.210045	1	-1.13897	0.899805	-1.16137	0.814316	-4.60873	0.395557	-4.66902	0.0968094	-2.24691	0.263803	-0.2545	1	0.0403119	1
NM_198516	GALNT18	24.19	29.3	18.34	6.42	6.15	53.27	5.2	13.62	27.25	7.38	6.94	17.7	10.02	34.62	15.48	14.12	13.04	18.97	67.49	73.72	7.68	21.34	-0.520774	0.751524	-2.02003	0.00419814	-2.07721	0.00169324	1.13037	0.00515848	-2.28762	0.00198591	-0.995539	0.359599	0.0832895	1	-1.84584	3.38e-05	-0.516966	0.505937	-0.206009	0.985342	-0.803766	0.0669522	-0.755163	0.126858	1.43668	1.55e-06
NM_025164	SIK3	287.41	243.84	263.88	286.35	243.56	155.88	174.7	216.82	181.27	254.14	292.88	224.24	190.46	195.58	246.87	224.77	216.21	261.48	269.97	269.9	275.34	249.86	0.0130111	1	0.12812	0.934595	-0.101399	1	-0.626905	0.0154688	-0.553343	0.0456855	-0.319848	0.532962	-0.492404	0.0826567	0.0854139	0.954557	-0.16697	0.729751	-0.390628	0.0642633	-0.131699	0.638283	-0.152554	0.606199	0.0682165	1
NM_001284323	OPALIN	0	0	0	3.67	1.76	0	0	0	0	0	0	0	0	0	0	0	0	0	0	0	0	0	0	1	5.01862	0.112702	4.02674	0.564769	-5.13e-15	1	5.13e-15	1	5.13e-15	1	0	1	0	1	0	1	0	1	0	1	0	1	0	1
NM_012470	TNPO3	944.5	918.65	989.29	986.63	968.97	523.87	761.21	1005.78	687.16	734.54	673.63	620.58	600.61	651.3	637.39	595.45	599.75	562.25	601.11	661.02	578.11	563.76	0.108754	1	0.102114	0.944911	0.0799455	1	-0.68914	0.000862926	-0.241009	0.400818	0.0829365	1	-0.380877	0.105265	-0.361113	0.0680624	-0.509134	0.0155562	-0.504011	0.00252803	-0.558615	5.15e-05	-0.673104	2.57e-06	-0.518339	0.00379972
NR_003602	LOC541473	0.97	0	0	0	0	0	0	1.14	0	0	0	0	0	0.94	0	0	0	0	0	0	0	0	-2.29294	1	-2.33304	1	-2.34911	1	-2.27494	1	-2.27851	1	1.03725	1	-2.2331	1	-2.41642	1	-2.29196	1	-0.0342824	1	-2.286	1	-2.19525	1	-2.20838	1
NM_016657	KDELR3	15.48	9.45	10.19	7.34	5.28	8.88	13.52	6.81	11.85	18.86	23.12	15.74	22.55	21.52	36.13	40.01	46.72	21.68	23.2	17.49	46.07	27.62	-0.263053	1	-0.732151	0.72103	-1.19665	0.369469	-0.34132	1	0.168865	1	-0.884186	0.784772	-0.012039	1	0.794954	0.114268	0.412537	0.761137	0.889882	0.101823	1.63225	1.24e-05	1.48207	0.00510471	0.761655	0.201904
NR_125359	LOC79160	0	0	0	0	0	0	0	0	0	0	0	0	0	0	0	0	0	0	0	0	0	0	0	1	0	1	-5.13e-15	1	-5.13e-15	1	5.13e-15	1	5.13e-15	1	0	1	0	1	0	1	0	1	0	1	0	1	0	1
NM_004849	ATG5	203.22	219.27	220.07	167.96	221.58	169.69	202.78	262.23	233.4	204.13	195.77	184.9	180.43	216.16	200.42	209.47	185.79	182.9	206.7	188.68	163.45	170.76	0.0806691	1	-0.31171	0.38785	0.0916674	1	-0.175063	0.735043	-0.00901801	1	0.283769	0.57824	0.201479	0.616285	-0.0367601	1	-0.115662	0.936278	-0.0234579	1	-0.0105908	1	-0.189047	0.435532	-0.0486587	1
NM_001204506	DGKH	23.23	15.12	26.49	17.44	23.74	4.93	26	9.08	23.7	45.91	37.77	63.93	60.98	60.83	39.57	48.25	41.29	54.19	64.33	66.23	47.17	72.82	0.488381	0.820136	-0.114176	1	0.332301	0.907863	-1.7915	0.0381338	0.489601	0.567855	-1.09233	0.405661	0.364063	0.897135	1.16429	0.00146901	1.81032	5.16e-06	1.73379	2.87e-07	1.21369	0.000321246	1.30584	0.000452729	1.8071	3.17e-08
NM_181485	ZGPAT	81.29	94.51	132.45	141.34	103.76	106.55	148.71	131.68	155.2	119.69	158.77	145.56	149.53	156.27	151.39	143.57	132.55	147.67	112.84	143.7	110.8	138.11	0.611997	0.107885	0.702929	0.0206401	0.261256	0.665205	0.417427	0.230024	0.807135	0.00402802	0.553989	0.181306	0.876487	0.00149996	0.706483	0.0061414	0.802763	0.00281889	0.866857	8.23e-05	0.784152	5.96e-05	0.673542	0.00182882	0.58243	0.0256306
NR_003592	TTTY7B	0	0	0	0	0	0	0	0	0	0	0	0	0	0	0	0	0	0	0	0	0	0	0	1	0	1	-5.13e-15	1	-5.13e-15	1	5.13e-15	1	5.13e-15	1	0	1	0	1	0	1	0	1	0	1	0	1	0	1
NM_001129842	CACNA1C	16.45	17.01	18.34	9.18	4.4	10.85	11.44	5.68	20.14	22.13	18.5	9.83	21.72	43.05	6.02	4.71	29.34	52.84	76.98	69.98	40.59	42.69	0.152999	1	-0.83929	0.466352	-1.87813	0.0435177	-0.479457	0.731743	-0.494236	0.762695	-1.56622	0.223009	0.323081	0.904462	0.317851	0.716888	-0.683659	0.566785	1.00631	0.0485469	-1.55762	0.00447213	1.27029	0.00241693	2.1742	8.33e-12
NM_001202517	CFLAR	102.58	117.19	136.52	115.64	110.79	183.5	229.82	144.17	313.96	442.69	420.83	547.8	508.72	487.54	454.17	513.08	494.36	482.31	582.13	543.56	509	457.03	0.334139	0.558007	0.0921361	1	0.0342311	1	0.879517	0.000416549	1.11322	3.14e-06	0.363042	0.506234	1.5708	9.82e-13	2.0155	2.56e-24	2.39245	2.5e-32	2.2494	6.23e-35	2.1672	3.28e-41	2.15721	6.04e-39	2.40056	1.18e-35
NR_046563	EFCAB6-AS1	0	0	0	0	0	0	0	0	0	0	0	0	0	0	0	0	0	0	0	0	0	0	0	1	0	1	-5.13e-15	1	-5.13e-15	1	5.13e-15	1	5.13e-15	1	0	1	0	1	0	1	0	1	0	1	0	1	0	1
NR_036539	LOC644656	5.81	10.4	6.11	7.34	3.52	9.87	12.48	7.95	8.29	9.84	3.08	3.93	4.18	3.74	10.32	4.71	4.35	10.84	4.22	6.25	14.26	3.77	-0.381819	1	-0.124967	1	-1.15902	0.643643	0.41569	0.898267	0.661221	0.60354	-0.05879	1	0.0862828	1	-0.299445	1	-0.949181	0.513878	-0.9425	0.389033	-0.00550871	1	-0.146413	1	-0.598819	0.730757
NM_003488	AKAP1	740.31	639.84	489.04	298.28	309.51	119.37	273.5	409.81	287.9	208.23	211.18	208.5	212.18	215.23	184.08	187.11	148.85	140.9	161.35	179.94	133.83	119.28	-0.474364	0.119485	-1.19018	9.18e-08	-1.13302	3.73e-07	-2.38865	2.81e-24	-1.28425	8.42e-09	-0.778968	0.00270061	-1.20248	6.7e-08	-1.67509	1.82e-19	-1.64904	6.9e-14	-1.62086	7.17e-21	-1.85925	9.48e-34	-2.2419	8.86e-41	-1.97285	1.32e-25
NM_014803	ZNF518A	397.73	417.74	258.79	340.5	373.69	288.08	225.66	350.78	258.28	222.98	149.52	195.71	149.53	203.06	165.15	175.34	222.73	228.96	395.47	296.15	244.63	242.33	-0.63382	0.0237763	-0.240826	0.495816	-0.102787	1	-0.360059	0.165907	-0.803051	0.00045937	-0.244854	0.675363	-0.600609	0.0118281	-1.08824	1.77e-06	-0.981847	7.97e-06	-1.14286	5.32e-09	-1.22723	5.25e-16	-0.846228	7.48e-08	-0.188398	0.544058
NM_001037671	C12orf74	0	0	0	0	0	0	0	0	0	0	0	0	0	0	0	0	0	0	0	0	0	0	0	1	0	1	-5.13e-15	1	-5.13e-15	1	5.13e-15	1	5.13e-15	1	0	1	0	1	0	1	0	1	0	1	0	1	0	1
NR_110669	LOC101927143	0	0	0	0	0	0	0	0	0	0	0	0	0	0	0	0	0	0	0	0	0	0	0	1	0	1	-5.13e-15	1	-5.13e-15	1	5.13e-15	1	5.13e-15	1	0	1	0	1	0	1	0	1	0	1	0	1	0	1
NR_104159	EPC1	21.29	19.85	28.53	21.11	23.74	18.74	11.44	19.3	18.96	17.22	20.81	21.64	21.72	29.94	24.08	20.01	17.38	16.26	12.65	26.24	18.65	35.16	0.491859	0.779374	0.0567984	1	0.229281	1	0.00760407	1	-0.789402	0.390705	-0.118449	1	-0.0589187	1	-0.0668585	1	0.149427	1	0.389217	0.562718	0.153592	0.979241	-0.275924	0.852885	-0.0661343	1
NM_022843	PCDH20	18.39	13.23	9.17	2.75	7.91	4.93	3.12	14.76	4.74	1.64	0.77	2.95	0	0.94	0	1.18	10.86	6.77	1.05	0	7.68	3.77	-0.753916	0.792178	-2.45085	0.0158219	-0.962839	0.429322	-1.51559	0.117919	-2.24567	0.0149958	-0.123729	1	-1.6523	0.0826201	-3.57034	5.76e-07	-2.2981	0.0109462	-4.7738	5.82e-07	-4.64905	2.12e-07	-0.791555	0.217508	-4.46319	1.14e-06
NR_030306	MIR580	0	0	0	0	0	0	0	0	0	0	0	0	0	0	0	0	0	0	0	0	0	0	0	1	0	1	-5.13e-15	1	-5.13e-15	1	5.13e-15	1	5.13e-15	1	0	1	0	1	0	1	0	1	0	1	0	1	0	1
NM_032283	ZDHHC18	219.67	234.39	267.96	353.35	293.68	215.07	290.13	228.17	345.95	236.92	322.94	203.58	282.35	264.82	194.4	223.59	183.62	254.71	222.52	284.9	209.52	242.33	0.260694	0.601288	0.656912	0.00445448	0.39404	0.162913	0.062788	1	0.403651	0.12536	-0.0206894	1	0.665141	0.00329813	0.345344	0.192243	-0.0807162	1	0.339764	0.0965529	-0.091303	0.826492	-0.054299	1	0.200049	0.512843
NR_106859	MIR6801	0	0	2.04	0	0	0	0	0	0	0	0	0	0	0	0	1.18	0	1.35	0	1.25	0	0	4.15963	0.676321	0	1	-5.13e-15	1	-5.13e-15	1	5.13e-15	1	5.13e-15	1	0	1	0	1	0	1	0	1	2.36491	1	2.47241	1	2.4539	1
NR_037658	BLOC1S1-RDH5	64.84	62.38	94.75	90.86	77.38	73.99	94.63	103.3	77.01	92.64	112.53	77.7	78.52	117.91	87.74	92.97	106.48	123.29	99.13	98.72	137.12	141.88	0.596204	0.172081	0.533081	0.1557	0.305522	0.621637	0.35892	0.412325	0.622613	0.0682699	0.671069	0.111539	0.333466	0.520301	0.732795	0.00499455	0.364998	0.372197	0.6905	0.0231949	0.537591	0.0213091	0.851859	0.000227885	0.681314	0.00886565
NM_032717	AGPAT9	2.9	5.67	1.02	1.84	1.76	4.93	32.24	3.41	37.91	8.2	8.48	4.92	15.04	7.49	122.14	97.67	39.11	25.74	14.76	11.25	41.69	30.13	-1.93495	0.678137	-1.15963	0.889403	-1.21473	0.918769	0.330074	1	2.92014	1.25e-06	-0.352992	1	3.15956	1.65e-07	0.979979	0.248419	0.262824	1	1.45177	0.0643925	4.6833	2.92e-36	2.90385	2.93e-08	1.62545	0.0236825
NM_003778	B4GALT4	167.42	172.96	154.86	87.19	102.88	383.77	118.55	178.23	146.91	69.68	77.85	98.35	75.18	87.03	115.26	103.56	108.65	82.64	66.44	62.48	74.6	87.89	-0.114201	1	-0.944862	0.000693093	-0.702621	0.013595	1.31352	7.42e-11	-0.471101	0.128355	0.0387226	1	-0.154182	0.844631	-1.16122	1.05e-07	-0.713842	0.00770948	-1.00119	3.59e-06	-0.593451	0.00161077	-0.810696	0.000131713	-1.35148	2.05e-09
NR_026052	CENPBD1P1	157.74	171.07	145.69	169.79	149.48	127.27	171.58	130.55	180.08	214.79	225.06	167.19	198.81	176.86	215.04	187.11	202.09	185.61	156.08	187.43	196.36	223.49	-0.152548	1	0.0653621	1	-0.114459	1	-0.228398	0.5832	0.111515	0.975332	-0.360393	0.506234	0.188957	0.693603	0.462307	0.0355283	0.100626	0.982261	0.263705	0.290828	0.332836	0.096908	0.247417	0.288829	0.10314	0.898846
NM_018242	SLC47A1	5.81	11.34	5.09	6.42	8.79	0	4.16	6.81	0	3.28	2.31	1.97	0	2.81	0.86	3.53	6.52	2.71	2.11	6.25	8.78	8.79	-0.720329	0.901474	-0.395497	1	0.0540722	1	-6.13029	0.0135909	-0.977557	0.564722	-0.358408	1	-6.07821	0.0147328	-1.54923	0.0598571	-1.98936	0.12575	-2.52382	0.0136083	-2.00496	0.0284091	-0.815614	0.458015	-1.02833	0.360722
NR_037884	LOC100507053	13.55	14.18	15.28	20.19	24.62	14.8	14.56	27.24	14.22	20.49	22.35	15.74	18.38	9.36	12.9	14.12	20.64	32.52	32.69	19.99	24.13	17.58	0.160992	1	0.557503	0.539007	0.846027	0.244045	0.233141	1	0.119591	1	0.940518	0.286235	0.0932831	1	0.667558	0.204173	0.257212	0.980918	0.0872667	1	-0.00929648	1	0.912981	0.0571518	0.984321	0.0547771
NR_038464	LINC00857	1.94	0	0	0.92	0.88	6.91	14.56	1.14	11.85	10.66	4.62	7.87	9.19	2.81	16.34	8.24	8.69	5.42	0	1.25	10.97	1.26	-3.13813	1	-0.0362381	1	-0.087679	1	2.83975	0.0661352	3.81391	0.000270953	0.19521	1	3.52081	0.0043703	2.89108	0.00433147	2.96378	0.0309903	2.60283	0.0345723	3.61152	7.34e-05	2.7596	0.0261878	-0.589543	1
NR_027766	NUDT16P1	63.87	72.77	24.45	17.44	10.55	5.92	8.32	30.65	3.55	2.46	0.77	0	2.51	1.87	10.32	7.06	7.61	0	2.11	2.5	4.39	0	-1.45661	0.00200032	-1.94446	2.54e-06	-2.65936	2.76e-09	-3.36375	3.59e-11	-2.97025	6.72e-10	-1.1815	0.01685	-4.16062	4.86e-12	-5.29145	1.62e-28	-9.12403	2.03e-18	-4.81388	1.89e-23	-2.88279	1.47e-17	-3.97446	2.18e-19	-4.77953	2.66e-22
NM_017773	LAX1	2.9	3.78	0	0	2.64	2.96	0	0	1.18	2.46	1.54	0.98	1.67	2.81	0.86	1.18	0	0	2.11	1.25	2.19	0	-4.82231	0.488044	-4.87085	0.347354	-0.308224	1	-0.0348242	1	-4.80492	0.310343	-4.79071	0.506234	-1.35104	0.88731	-0.680432	0.879958	-1.58061	0.694172	-0.506833	1	-1.6013	0.336494	-4.7027	0.0780394	-0.871403	0.793072
NM_001289059	STK33	42.58	58.6	64.19	73.42	94.96	13.81	33.28	84	16.59	40.17	35.45	25.57	25.06	19.65	27.53	30.6	24.99	21.68	34.8	21.24	20.84	17.58	0.362928	0.742482	0.55383	0.214431	0.928293	0.0078402	-1.72518	0.000763715	-0.55407	0.356511	0.700831	0.178533	-1.54535	0.00381168	-0.378956	0.36765	-0.906178	0.067339	-1.09853	0.00313317	-0.77126	0.019215	-1.09726	0.00238133	-0.785903	0.0439243
NM_016828	OGG1	66.77	95.46	96.79	122.07	87.93	40.45	53.04	79.46	26.06	81.16	74.76	75.73	55.13	67.38	69.67	75.31	95.61	77.22	60.11	71.22	78.98	91.66	0.274873	0.842482	0.606487	0.0985915	0.137651	1	-0.862464	0.0384198	-0.56328	0.259593	-0.0588676	1	-1.57684	0.000284281	-0.015963	1	-0.0239352	1	-0.338575	0.38456	-0.132126	0.830892	0.105824	0.980051	-0.265907	0.545033
NR_046254	FGD5-AS1	594.18	637.01	590.93	644.29	769.37	614.63	596.91	687.93	650.43	796.84	703.69	721.88	678.3	712.12	633.09	717.84	735.56	726.18	920.65	880.94	794.22	770.93	-0.0371968	1	0.0847638	1	0.344575	0.18822	0.138683	0.735885	0.00560909	1	0.132379	0.990174	0.137236	0.771278	0.328176	0.118523	0.306318	0.19337	0.245293	0.211849	0.165326	0.369599	0.254345	0.123405	0.594274	0.000728105
NM_174897	BPIFB6	0	0	0	0	0	0	0	0	0	0	0	0	0	0	0	0	0	0	0	0	0	0	0	1	0	1	-5.13e-15	1	-5.13e-15	1	5.13e-15	1	5.13e-15	1	0	1	0	1	0	1	0	1	0	1	0	1	0	1
NR_104194	PSMB3	404.51	493.35	369.84	300.12	359.63	467.63	380.61	404.13	325.81	350.87	336.82	410.12	408.48	339.68	394.82	325.97	355.28	449.8	303.72	311.14	296.19	326.45	-0.258076	0.6554	-0.562083	0.036837	-0.297326	0.421168	0.19945	0.570199	-0.188404	0.679311	-0.179846	0.91674	-0.404839	0.153552	-0.341928	0.131732	-0.0542076	1	-0.19134	0.469638	-0.275426	0.161856	-0.155859	0.579013	-0.501778	0.0145729
NR_120524	CHN2	8.71	1.89	3.06	8.26	6.15	135.16	16.64	9.08	40.28	7.38	3.85	7.87	4.18	8.42	30.11	35.3	20.64	9.48	22.15	17.49	21.94	25.11	-0.740776	1	0.656698	0.819473	0.242959	1	4.79143	1.99e-32	1.68693	0.0607969	0.744507	0.880758	2.96331	9.09e-07	0.12211	1	0.643924	0.92544	0.30186	1	2.63109	1.1e-08	1.53229	0.057539	1.9412	0.00161519
NM_001174103	SGK494	30.97	26.46	28.53	35.79	28.14	11.84	34.32	38.6	37.91	19.68	22.35	19.67	17.54	7.49	15.48	17.65	13.04	18.97	23.2	27.49	17.55	22.6	0.0134534	1	0.33689	0.797852	-0.00521095	1	-1.12871	0.0603626	0.307186	0.772255	0.398448	0.865781	0.458111	0.54372	-0.403077	0.428683	-0.465706	0.576471	-1.09859	0.0252873	-0.764218	0.0661362	-0.85545	0.0608176	-0.141434	1
NR_030581	MIR891A	0	0	0	0	0	0	0	0	0	0	0	0	0	0	0	0	0	0	0	0	0	0	0	1	0	1	-5.13e-15	1	-5.13e-15	1	5.13e-15	1	5.13e-15	1	0	1	0	1	0	1	0	1	0	1	0	1	0	1
NM_001286095	TMEM9B	28.06	39.69	59.09	62.41	52.76	104.58	79.03	64.71	90.04	109.85	98.66	110.15	116.11	94.51	99.78	130.62	105.39	109.74	94.91	118.71	107.5	85.38	0.82022	0.141061	0.896187	0.0390184	0.658177	0.203138	1.76133	3.22e-08	1.2671	0.000659226	0.901251	0.100234	1.46258	3.17e-05	1.65875	6.5e-10	1.77191	1.76e-08	1.70433	2.58e-09	1.78155	4.08e-12	1.66605	1.14e-10	1.68967	2.12e-09
NR_001275	CELP	2.9	4.73	7.13	0.92	6.15	0.99	5.2	5.68	1.18	6.56	6.17	1.97	3.34	2.81	6.88	1.18	7.61	8.13	1.05	5	3.29	2.51	0.899715	0.941328	-1.91085	0.644958	0.692911	0.839063	-1.70343	0.563385	0.480193	1	0.527536	1	-1.53681	0.724256	0.758927	0.564804	-0.845122	0.938601	-0.230262	1	0.236101	1	1.01791	0.372701	-0.353868	1
NM_133458	ZFP90	161.61	156.89	101.88	184.48	182.89	152.92	105.03	147.58	137.43	186.09	141.82	126.87	81.03	93.58	93.76	101.2	165.15	166.64	226.73	187.43	196.36	220.98	-0.621663	0.08761	0.23134	0.601739	0.222778	0.654214	0.08268	1	-0.549568	0.0695299	-0.137292	1	-0.15429	0.870027	0.0837012	0.988099	-0.25083	0.502623	-0.799083	0.000286819	-0.676785	0.000390078	0.0654597	0.991226	0.427812	0.0714916
NM_033204	ZNF101	92.9	84.11	71.32	67.92	65.95	25.65	42.64	62.44	53.31	32.79	23.12	30.49	23.39	33.69	25.81	36.48	35.85	37.93	42.18	32.49	32.91	28.88	-0.288604	0.80518	-0.361762	0.477095	-0.400292	0.389531	-1.64085	4.54e-06	-1.00093	0.00531486	-0.529719	0.33792	-0.671508	0.0741153	-1.62069	7.47e-09	-1.45679	2.43e-05	-1.56848	9.96e-08	-1.49756	8.26e-09	-1.25545	2.14e-06	-1.18556	2.53e-05
NM_001178111	SCAMP5	420.96	303.38	347.42	118.4	73.86	71.03	66.55	311.04	36.73	38.53	38.54	16.72	40.1	49.6	36.13	30.6	43.46	50.13	85.42	116.21	42.78	64.03	-0.0371088	1	-1.59201	1.51e-08	-2.26806	8.97e-15	-2.2063	3.47e-14	-2.39085	1.72e-15	-0.24628	0.804711	-3.2385	1.31e-22	-3.18617	1.63e-36	-4.34993	3.7e-33	-2.94546	3.16e-33	-3.38613	1.01e-46	-2.94966	1.12e-35	-1.80686	5.64e-14
NR_047526	LINC01128	4.84	0.95	1.02	0.92	1.76	6.91	9.36	2.27	9.48	3.28	3.85	0.98	2.51	2.81	0.86	3.53	2.17	1.35	2.11	5	1.1	2.51	-1.37165	1	-1.51169	0.954614	-0.650353	1	1.36963	0.313994	1.71258	0.140678	-0.349139	1	1.73648	0.139508	0.346971	1	-1.36808	0.874028	-0.0449733	1	-0.459022	1	-0.625179	1	0.295273	1
NM_205840	LST1	0	0	2.04	0	1.76	0	1.04	1.14	0	2.46	3.08	2.95	6.68	9.36	2.58	1.18	0	4.06	24.26	21.24	0	3.77	4.15963	0.676321	0	1	4.02674	0.564769	-5.13e-15	1	3.2738	1	3.30412	1	0	1	4.75348	0.0473596	4.71996	0.186351	6.17104	0.000110648	4.12824	0.245508	3.89167	0.458302	7.48791	4.53e-11
NM_024954	UBTD1	128.71	99.24	123.28	81.68	53.64	60.18	132.07	110.11	162.31	245.12	303.67	260.63	201.32	224.58	233.11	187.11	199.92	162.58	125.5	172.44	170.03	175.78	0.136224	1	-0.459649	0.274751	-1.06156	0.00253744	-0.777911	0.0247306	0.263743	0.594561	-0.0761582	1	0.568733	0.0641906	1.31049	5.24e-09	1.27033	6.59e-08	0.970525	5.61e-06	0.926438	7.53e-06	0.682463	0.00248119	0.424232	0.156297
NM_080632	UPF3B	257.41	392.22	193.58	207.42	306.87	236.78	162.23	338.29	182.45	191.83	132.57	214.4	141.17	119.78	199.56	187.11	185.79	158.51	199.32	146.2	182.1	154.44	-0.725439	0.0743267	-0.628616	0.0770162	-0.0599397	1	-0.315889	0.45172	-0.951907	0.0033081	0.0298461	1	-0.774733	0.0187446	-0.959276	0.000432759	-0.52337	0.11976	-1.24262	1.37e-07	-0.710401	0.000945405	-0.904048	6.7e-05	-0.860177	0.00119151
NM_014752	SPCS2	441.28	499.96	334.18	297.37	415.9	403.51	290.13	441.59	330.55	344.31	292.88	326.52	364.21	304.13	350.09	334.21	323.78	306.19	385.98	286.15	334.58	308.87	-0.472177	0.140404	-0.643255	0.00843673	-0.155529	0.83813	-0.0811597	1	-0.64772	0.00705656	-0.119869	1	-0.451893	0.077812	-0.520215	0.0121681	-0.450847	0.0645972	-0.422034	0.0319168	-0.422678	0.00714296	-0.570759	0.00045677	-0.436386	0.059747
NM_001257230	ALG13	272.9	283.53	289.35	263.41	291.92	149.96	194.46	210.01	146.91	163.14	151.84	164.24	166.23	169.37	142.79	161.22	197.74	178.84	229.9	239.92	205.14	187.08	0.0784144	1	-0.0597996	1	0.0923109	1	-0.750198	0.00179017	-0.466343	0.0805301	-0.433345	0.246529	-0.862842	0.000414354	-0.778201	0.000101483	-0.683361	0.00388597	-0.65923	0.000424307	-0.843353	2.16e-07	-0.552106	0.00164318	-0.200185	0.470576
NM_001286246	DTX3	165.48	173.9	144.68	145.93	119.58	79.91	72.79	186.17	29.62	7.38	10.79	4.92	11.69	15.91	21.5	17.65	44.55	67.74	50.62	58.73	38.39	50.22	-0.208173	0.872166	-0.198485	0.749327	-0.48162	0.138426	-0.944522	0.000454488	-1.16966	2.75e-05	0.105736	1	-2.45558	2.48e-14	-4.15773	8.99e-45	-4.9996	8.76e-31	-3.54957	2.87e-36	-3.05168	1e-37	-1.60948	3.69e-12	-1.59286	7.92e-12
NM_013324	CISH	4.84	5.67	11.21	13.77	16.71	2.96	10.4	9.08	3.55	7.38	16.96	9.83	13.37	17.78	6.02	2.35	15.21	20.32	23.2	16.24	19.75	22.6	1.09569	0.606935	1.38757	0.1146	1.66877	0.0365691	-0.667988	0.874302	1.01666	0.411272	0.746563	0.836	-0.492775	1	1.2461	0.0782657	0.963503	0.510601	1.60691	0.00699631	-0.19795	1	1.71925	0.00330484	1.94216	0.000521552
NM_182666	UBE2E1	697.73	723.96	499.23	437.79	583.84	446.92	401.4	594.84	492.86	486.96	379.21	446.5	460.27	447.3	516.96	549.56	556.29	514.83	601.11	472.33	552.88	559.99	-0.487837	0.0827112	-0.680019	0.00210861	-0.260882	0.419164	-0.528362	0.0159453	-0.774123	0.000321097	-0.284752	0.496111	-0.47032	0.0412067	-0.67217	0.000871264	-0.59405	0.00497365	-0.577005	0.000522933	-0.381533	0.00809848	-0.400047	0.00955193	-0.35749	0.100584
NM_001135191	ASAP2	147.09	188.08	130.41	167.96	179.37	173.64	217.34	116.93	291.45	283.65	312.92	370.78	360.03	368.69	350.95	402.46	393.31	438.96	512.53	523.57	445.38	411.83	-0.340519	0.576915	0.0214455	1	0.12014	1	0.191217	0.699128	0.424091	0.166676	-0.547456	0.222994	0.854907	0.000501025	0.873981	3.69e-05	1.22084	3.21e-08	1.18953	2.35e-10	1.19783	8.93e-13	1.31498	2.88e-14	1.67136	3.82e-18
NR_038260	HIVEP3	1.94	0.95	3.06	12.85	10.55	1.97	7.28	4.54	22.51	23.77	25.43	33.44	37.59	26.2	35.27	41.19	24.99	13.55	13.71	18.74	18.65	25.11	1.05072	1	3.08077	0.00232129	2.8045	0.00950786	0.561113	1	2.29719	0.144575	1.55366	0.88671	3.9134	2e-06	4.04339	1.85e-10	4.50615	2.35e-10	4.44311	4.88e-12	4.64506	3.39e-16	3.6671	9.98e-07	3.41384	6.51e-06
NM_001287757	DCUN1D4	202.25	277.86	225.16	486.43	447.55	117.4	192.38	281.53	214.44	288.57	229.68	301.93	223.87	262.95	186.66	185.93	193.4	208.64	265.75	206.18	182.1	163.23	-0.0714068	1	1.0367	2.03e-05	0.920452	0.00027174	-0.89114	0.00252157	-0.269985	0.56157	0.201098	0.910519	-0.105718	1	0.152458	0.759052	0.406425	0.16978	0.0885847	0.932371	-0.330233	0.132696	-0.25175	0.323466	0.0240543	1
NM_001080424	KDM6B	157.74	128.54	130.41	200.08	131.01	382.79	115.43	141.9	184.82	156.58	191.92	147.52	162.89	218.97	131.61	144.74	240.12	314.32	357.5	453.59	333.48	374.16	-0.111392	1	0.502916	0.0935555	-0.103629	1	1.56035	2.21e-13	-0.259014	0.582455	-0.0393243	1	0.427302	0.160904	0.327417	0.250314	0.121081	0.937598	0.482495	0.0543508	-0.0201241	1	0.952852	2.13e-06	1.54336	2.04e-13
NM_006686	ACTL7B	0	0	0	0	0	0	0	0	0	0	0	0	0	0	0	0	0	0	0	0	0	0	0	1	0	1	-5.13e-15	1	-5.13e-15	1	5.13e-15	1	5.13e-15	1	0	1	0	1	0	1	0	1	0	1	0	1	0	1
NR_030347	MIR548C	0	0	0	0	0	0	0	0	0	0	0	0	0	0	0	0	0	0	0	0	0	0	0	1	0	1	-5.13e-15	1	-5.13e-15	1	5.13e-15	1	5.13e-15	1	0	1	0	1	0	1	0	1	0	1	0	1	0	1
NM_001271168	PCED1A	93.87	104.91	79.47	129.41	102.88	124.31	61.35	76.06	53.31	59.84	90.18	80.65	93.56	93.58	84.3	87.08	128.21	146.32	85.42	114.96	132.74	133.09	-0.300854	0.717898	0.399032	0.265817	0.0722181	1	0.462841	0.132061	-0.6452	0.0669443	-0.413637	0.530979	-0.83963	0.0174983	-0.360205	0.290558	-0.224969	0.718641	-0.0171394	1	-0.180376	0.599524	0.466015	0.0381831	0.0473076	1
NR_002922	SNORA13	0.97	0	1.02	0	0	0.99	0	0	0	0	0	0.98	0	0	0	0	1.09	0	0	0	1.1	0	0.945298	1	-2.33304	1	-2.34911	1	1.00818	1	-2.27851	1	-2.26692	1	-2.2331	1	-2.41642	1	0.948627	1	-2.34095	1	-2.286	1	0.270821	1	-2.20838	1
NM_001282877	TMEM139	6.77	6.62	2.04	4.59	3.52	12.83	6.24	3.41	5.92	0	0.77	0.98	0	0	0	1.18	0	0	1.05	0	1.1	0	-1.63712	0.508116	-0.514533	1	-0.883959	0.911423	1.06522	0.219813	-0.0502775	1	-0.976305	0.883451	-0.116029	1	-3.71183	0.00277527	-2.55503	0.117996	-5.85533	0.000913674	-3.42661	0.00374521	-5.67501	0.0011861	-3.24149	0.00814853
NM_198949	NUDT1	179.03	213.6	193.58	181.72	177.61	131.21	135.19	161.2	107.81	136.91	127.94	114.08	101.08	116.97	111.82	84.73	121.69	111.09	103.35	93.72	121.77	115.51	0.00106373	1	-0.0928044	1	-0.121895	1	-0.440445	0.138266	-0.488233	0.112183	-0.312473	0.617647	-0.806567	0.00507333	-0.525465	0.0242879	-0.706384	0.00986083	-0.780376	0.000346998	-0.945017	3.14e-06	-0.742745	0.000214041	-0.945752	2.6e-05
NR_033399	DDX12P	304.83	327.01	334.18	400.16	335.88	119.37	430.52	360.99	305.67	194.29	296.74	268.49	278.17	303.19	185.8	211.82	177.1	234.38	196.15	302.39	223.79	213.45	0.102759	1	0.359876	0.183354	0.111243	0.987881	-1.26236	6.78e-08	0.496384	0.0331053	0.164411	0.919591	0.0101818	1	-0.320157	0.275493	-0.158084	0.721554	-0.0509293	1	-0.639416	7.59e-05	-0.621314	0.00100936	-0.304086	0.306301
NM_001271816	DCLRE1A	116.13	143.66	88.64	118.4	145.96	77.94	115.43	122.6	136.25	96.74	80.16	111.13	88.55	103.87	86.02	103.56	98.87	98.9	119.17	104.96	94.34	97.94	-0.529637	0.264257	-0.11529	1	0.190285	0.819791	-0.595972	0.0751506	-0.120838	1	-0.111848	1	0.125881	0.967829	-0.512891	0.0544872	-0.14901	0.880645	-0.365591	0.188412	-0.430881	0.0659927	-0.386609	0.127114	-0.164626	0.743136
NM_014347	ZNF324	35.81	28.35	52.98	77.09	55.39	67.09	79.03	56.76	59.24	94.28	123.32	75.73	102.75	87.03	77.42	76.49	66.28	66.39	61.17	78.72	80.08	70.31	0.74498	0.19616	1.28254	0.000394486	0.810403	0.0842119	1.20382	0.00106217	1.34916	0.000156303	0.794576	0.165827	0.941568	0.0245566	1.80378	1.26e-10	1.31415	0.00011491	1.63483	8.76e-09	1.29764	4.59e-07	1.05315	0.000321047	1.15894	0.000173422
NM_001100176	HOOK2	150.96	157.83	122.26	48.64	43.08	98.66	80.07	157.79	68.72	40.17	42.39	27.54	30.91	39.3	33.55	32.95	51.07	58.26	33.75	56.23	46.07	61.52	-0.314656	0.598082	-1.64498	1.87e-08	-1.81576	4.55e-10	-0.504751	0.0936063	-0.896224	0.00181228	0.00345553	1	-1.10874	0.000142826	-1.85708	9.79e-16	-2.40568	1.15e-14	-2.06987	4.56e-17	-2.17298	1.74e-23	-1.49668	1.17e-11	-1.7513	4.24e-11
NR_003012	SCARNA11	0.97	0.95	1.02	0	0.88	1.97	1.04	1.14	1.18	5.74	0.77	1.97	0	4.68	0.86	0	0	2.71	3.16	1.25	2.19	0	0.100916	1	-3.18192	1	-0.0870341	1	1.08976	1	0.152506	1	0.195876	1	0.32797	1	1.67503	0.288931	1.02593	1	1.20228	0.772287	-0.771732	1	0.311276	1	1.19311	0.991374
NR_024419	LOC100192426	0	0	0	0	0	0	0	0	0	0	0	0	0	0	0	0	0	0	0	0	0	0	0	1	0	1	-5.13e-15	1	-5.13e-15	1	5.13e-15	1	5.13e-15	1	0	1	0	1	0	1	0	1	0	1	0	1	0	1
NM_013334	GMPPB	53.22	68.05	92.71	106.46	89.69	103.59	153.91	85.14	117.29	105.75	137.96	119.99	137	133.82	145.37	148.27	133.64	107.03	84.37	79.97	123.96	92.91	0.632209	0.169837	0.828754	0.0135406	0.585536	0.137153	0.911017	0.00308813	1.39084	4.79e-07	0.459801	0.465887	1.00695	0.00136982	1.04882	7.36e-05	1.05848	0.000270152	1.22707	1.97e-07	1.30748	1.2e-10	1.00159	6.34e-05	0.483331	0.107479
NM_001164605	FXYD5	287.41	230.61	262.86	117.48	120.46	146.01	362.93	178.23	420.59	278.73	411.58	370.78	391.77	307.87	369.87	291.84	328.12	287.22	186.66	221.17	229.27	288.78	0.0439738	1	-1.11989	2.64e-05	-1.07987	5.47e-05	-0.684623	0.0105314	0.53745	0.0341458	-0.565931	0.123904	0.75786	0.00108846	0.457148	0.0935366	0.594803	0.0122618	0.505306	0.0219704	0.39568	0.0565146	0.258503	0.246632	-0.303454	0.254002
NM_030613	ZFP2	12.58	3.78	7.13	4.59	6.15	4.93	6.24	2.27	2.37	2.46	4.62	2.95	1.67	1.87	0.86	1.18	4.35	2.71	12.65	7.5	4.39	3.77	-0.166398	1	-0.792491	0.889916	-0.374195	1	-0.571082	1	-0.327962	1	-1.81338	0.477594	-1.67198	0.466589	-1.12542	0.262954	-1.35344	0.369893	-2.0689	0.0575989	-2.85398	0.00785167	-1.14101	0.348109	0.369396	0.853063
NM_001258238	TMEM218	50.32	49.15	26.49	41.3	59.79	22.69	23.92	36.33	18.96	31.97	35.45	42.29	51.79	40.24	60.21	42.36	46.72	50.13	50.62	43.73	58.14	60.27	-0.883676	0.160133	-0.24806	0.863256	0.288334	0.71924	-0.987274	0.0366762	-1.00213	0.0296939	-0.479345	0.652704	-1.32774	0.00611708	-0.515231	0.129219	-0.156599	0.982261	-0.0361502	1	0.105611	1	-0.0353876	1	-0.024636	1
NM_001289061	STK33	51.29	79.39	80.49	91.78	122.22	13.81	36.4	95.36	17.77	51.65	40.08	31.47	29.24	23.39	36.99	43.54	31.51	27.1	41.13	27.49	25.23	25.11	0.32028	0.813694	0.50666	0.290734	0.923279	0.00958799	-2.09375	3.89e-05	-0.793786	0.113672	0.51486	0.440814	-1.81506	0.000432836	-0.470156	0.225315	-0.976423	0.0365965	-1.23376	0.000636372	-0.673596	0.0395054	-1.13904	0.00114065	-0.868553	0.0206873
NM_004393	DAG1	840.95	624.72	1190.01	1708.93	1201.98	1299.31	1118.94	739.01	1273.61	621.4	746.85	526.17	792.74	626.97	939.31	986.14	808.35	846.76	496.71	588.54	899.53	871.38	0.721931	0.00867422	1.24127	1.16e-08	0.737513	0.00248819	0.967852	1.24e-05	0.661388	0.00626718	-0.0149394	1	0.855919	0.000180041	-0.0566432	1	-0.40048	0.160106	0.0246753	1	0.427066	0.0154153	0.180656	0.452447	-0.390835	0.0956618
NM_017684	VPS13C	293.22	219.27	226.18	236.79	257.63	359.11	138.31	183.9	236.95	359.89	277.47	357.01	388.43	339.68	389.66	503.66	352.03	350.9	435.54	342.38	471.7	376.68	-0.157056	1	-0.0937126	1	0.0317956	1	0.628733	0.0121762	-0.837911	0.00410603	-0.505061	0.232582	-0.053956	1	0.357088	0.201039	0.5559	0.0299585	0.577538	0.00633184	0.829635	9.05e-06	0.462391	0.0179201	0.64996	0.00553729
NM_001159651	BOD1	588.38	667.25	524.7	535.07	622.53	367	320.29	518.78	319.88	330.38	308.3	279.31	274.83	315.35	336.33	324.79	355.28	306.19	329.03	282.4	285.22	277.48	-0.237124	0.659397	-0.211642	0.583133	0.0106065	1	-0.633551	0.00501798	-0.920744	4.43e-05	-0.303141	0.479737	-0.91481	4.72e-05	-0.932357	4.82e-07	-1.09169	4.34e-07	-1.02005	3.94e-09	-0.888394	1.08e-09	-0.913556	1.14e-08	-0.990278	1.23e-07
NM_005002	NDUFA9	237.09	221.16	314.82	247.8	252.35	293.01	366.05	316.72	372.01	399.24	414.66	388.48	373.4	371.5	403.42	414.23	340.07	323.8	281.57	303.64	338.97	317.66	0.48042	0.115773	0.132494	0.907044	0.162613	0.819791	0.496002	0.0337554	0.726112	0.00106622	0.439433	0.188617	0.757176	0.000577659	0.871356	4.23e-06	0.838391	5.42e-05	0.77085	1.34e-05	0.869393	4.29e-09	0.542771	0.00129535	0.396058	0.0645164
NR_046249	GM140	0	0	0	0	0	0	0	0	0	0	0	0	0	0	0	0	0	0	0	0	0	0	0	1	0	1	-5.13e-15	1	-5.13e-15	1	5.13e-15	1	5.13e-15	1	0	1	0	1	0	1	0	1	0	1	0	1	0	1
NR_120348	LOC101929196	0	0	0	0	0	0	0	0	0	0	0	0	0	0	0	0	0	0	0	0	0	0	0	1	0	1	-5.13e-15	1	-5.13e-15	1	5.13e-15	1	5.13e-15	1	0	1	0	1	0	1	0	1	0	1	0	1	0	1
NR_029504	MIR30A	0	0	0	0	0	0	0	0	0	0	0	0	0	0	0	0	0	0	0	0	0	0	0	1	0	1	-5.13e-15	1	-5.13e-15	1	5.13e-15	1	5.13e-15	1	0	1	0	1	0	1	0	1	0	1	0	1	0	1
NM_022757	CCDC14	232.25	338.35	278.14	319.39	378.09	203.23	315.09	346.23	267.76	253.32	213.5	318.65	279.84	230.2	283.86	325.97	299.87	334.64	312.16	284.9	320.32	288.78	-0.0157256	1	0.180952	0.820139	0.428159	0.232537	-0.349077	0.36049	0.192425	0.746048	0.25042	0.794437	-0.0345724	1	-0.247131	0.458353	0.235123	0.573653	-0.089875	0.958179	0.126547	0.747045	0.157221	0.636783	0.111285	0.885352
NM_015199	ANKRD28	416.12	342.13	348.44	323.06	317.42	245.66	367.09	423.43	439.55	327.92	337.59	409.13	373.4	433.26	359.55	434.23	282.49	295.35	314.27	251.16	352.13	263.67	-0.0991776	1	-0.210996	0.6445	-0.232527	0.616209	-0.48414	0.0649849	0.00427387	1	0.132272	1	0.271838	0.378285	-0.14528	0.680408	0.187167	0.605566	0.158104	0.597599	0.0950302	0.796912	-0.386562	0.0364947	-0.374494	0.121414
NM_001242474	ZNF345	16.45	27.41	32.6	28.45	36.05	13.81	14.56	30.65	17.77	13.12	16.96	5.9	7.52	15.91	8.6	11.77	13.04	23.03	32.69	24.99	15.36	17.58	0.588311	0.595727	0.389919	0.785332	0.734052	0.27478	-0.525224	0.623352	-0.540061	0.653949	0.450043	0.860538	-0.246743	1	-0.497443	0.442583	-1.79998	0.0270369	-0.848689	0.16956	-1.09301	0.0390478	-0.30772	0.75943	0.446316	0.455429
NM_133493	CD109	72.58	75.61	88.64	30.29	33.41	16.77	102.95	81.73	75.82	342.67	336.82	331.44	304.9	356.53	302.78	367.16	242.29	253.35	351.18	304.89	246.82	213.45	0.279898	0.761592	-1.26841	0.000799333	-1.12341	0.00298383	-1.99517	5.17e-07	0.523808	0.119956	0.113459	1	0.0909304	1	2.23794	5.31e-28	2.23594	7.06e-25	2.22492	2.28e-28	2.20238	2.38e-34	1.74501	5.58e-21	2.19154	9.57e-26
NM_013229	APAF1	139.35	129.48	106.98	149.6	102.88	157.85	206.94	147.58	241.69	336.94	282.09	271.44	277.33	374.31	260.63	296.55	305.31	345.48	382.81	357.37	345.55	312.64	-0.306775	0.65286	0.173819	0.823843	-0.362004	0.398739	0.373033	0.204489	0.672615	0.00848218	0.107286	1	0.904168	0.000108827	1.24521	1.7e-09	1.09035	5.4e-07	1.34444	1.18e-10	1.08052	5.68e-11	1.27777	6.19e-14	1.50643	3.75e-15
NR_104125	IFNG-AS1	0	0	0	0	0	0	0	0	0	0	0	0	0	0	0	0	0	0	0	0	0	0	0	1	0	1	-5.13e-15	1	-5.13e-15	1	5.13e-15	1	5.13e-15	1	0	1	0	1	0	1	0	1	0	1	0	1	0	1
NM_001004746	OR5T2	0	0	0	0	0	0	0	0	0	0	0	0	0	0	0	0	0	0	0	0	0	0	0	1	0	1	-5.13e-15	1	-5.13e-15	1	5.13e-15	1	5.13e-15	1	0	1	0	1	0	1	0	1	0	1	0	1	0	1
NR_029950	MIR20B	0	0	0	0	0	0	0	0	0	0	0	0	0	0	0	0	0	0	0	0	0	0	0	1	0	1	-5.13e-15	1	-5.13e-15	1	5.13e-15	1	5.13e-15	1	0	1	0	1	0	1	0	1	0	1	0	1	0	1
NR_027283	LOC440461	0.97	0	0	0	0	0	1.04	0	1.18	0	0.77	0	1.67	0	0	0	0	0	2.11	1.25	0	0	-2.29294	1	-2.33304	1	-2.34911	1	-2.27494	1	0.995305	1	-2.26691	1	1.16545	1	-0.181173	1	-2.29196	1	0.803822	1	-2.286	1	-2.19525	1	1.63908	0.921474
NR_048543	LARS2-AS1	0	0	0	0	0	0	0	0	0	0	0	0	0	0	0	0	0	0	0	0	0	0	0	1	0	1	-5.13e-15	1	-5.13e-15	1	5.13e-15	1	5.13e-15	1	0	1	0	1	0	1	0	1	0	1	0	1	0	1
NR_073417	SPINK2	1.94	2.84	1.02	2.75	6.15	0.99	0	4.54	0	0.82	0	0.98	0.84	0	1.72	1.18	0	0	0	0	0	0	-1.11894	1	0.21335	1	1.34544	0.429322	-1.05256	1	-4.33997	0.553474	0.864236	1	-4.28539	0.539517	-2.2666	0.420705	-1.11542	1	-2.11126	0.418675	-0.605691	1	-4.23921	0.14038	-4.25538	0.150011
NM_001284351	SLC9A3	0	0	0	0	0	0	0	0	0	0	0	0	0	0	0	0	0	0	0	0	0	0	0	1	0	1	-5.13e-15	1	-5.13e-15	1	5.13e-15	1	5.13e-15	1	0	1	0	1	0	1	0	1	0	1	0	1	0	1
NR_024049	BCAR4	0	0	0	0	0	0	1.04	0	0	0	0	0	0	0	0	0	0	1.35	0	0	0	0	0	1	0	1	-5.13e-15	1	-5.13e-15	1	3.2738	1	5.13e-15	1	0	1	0	1	0	1	0	1	0	1	2.47241	1	0	1
NR_033323	NSUN5P2	177.09	238.17	200.71	176.22	163.55	136.15	193.42	198.66	131.51	89.36	111.76	114.08	115.28	85.16	94.62	74.14	105.39	108.39	58	82.47	80.08	82.87	-0.0279245	1	-0.218322	0.734154	-0.322017	0.500226	-0.468393	0.153813	-0.0529743	1	-0.0923741	1	-0.601384	0.0632895	-1.00141	3.79e-05	-0.787523	0.00763869	-0.975472	5.89e-05	-1.24787	8.83e-09	-0.951619	9.47e-06	-1.52836	3.77e-09
NM_001145212	SLCO2B1	0.97	0.95	0	0	0	11.84	1.04	1.14	3.55	8.2	3.85	1.97	4.18	9.36	18.06	24.71	3.26	6.77	4.22	24.99	10.97	5.02	-3.13726	1	-3.18192	1	-3.19968	1	3.60811	0.000855342	0.152506	1	0.195876	1	1.81872	0.751764	2.5538	0.0198299	1.02593	1	2.72746	0.0161382	4.32517	4.51e-09	2.19791	0.155462	3.7706	0.00240452
NM_001142544	CTF1	3.87	5.67	3.06	5.51	5.28	18.74	5.2	3.41	14.22	16.4	20.81	8.85	13.37	6.55	21.5	15.3	18.47	16.26	8.44	12.5	19.75	13.81	-0.603941	1	0.218222	1	0.161534	1	2.0839	0.00290396	0.167333	1	-0.501148	1	1.60441	0.0639522	1.98209	0.000245579	0.94772	0.57089	1.12906	0.188402	1.98355	0.000331274	1.84772	0.00150492	1.13368	0.173473
NM_001237	CCNA2	799.34	826.03	840.54	795.73	963.69	384.76	1139.74	1121.57	1037.85	903.41	816.99	946.12	821.14	1052.74	747.49	937.9	674.72	700.44	685.48	713.5	684.52	714.43	0.0705137	1	-0.0112704	1	0.268878	0.350444	-0.937459	5.39e-06	0.538053	0.00817237	0.436928	0.105713	0.410718	0.0575615	0.12479	0.716966	0.295976	0.194921	0.274272	0.197778	0.0819862	0.813644	-0.235393	0.152304	-0.172161	0.483663
NM_001288755	RHOT1	240.96	245.73	142.64	169.79	203.11	148.97	145.59	198.66	150.46	145.1	131.8	145.56	122.8	130.07	121.28	164.75	139.07	151.74	191.93	197.43	170.03	166.99	-0.748268	0.0101883	-0.499806	0.0679535	-0.237565	0.597799	-0.56655	0.0240256	-0.690493	0.00674535	-0.320304	0.500312	-0.635222	0.0140652	-0.770996	0.000187886	-0.664316	0.00656115	-0.874925	4.93e-06	-0.747969	5.57e-05	-0.739549	3.57e-05	-0.277588	0.249537
NM_005646	TARBP1	102.58	128.54	135.51	186.31	202.23	105.56	140.39	128.28	157.57	189.37	163.4	120.97	139.5	144.11	150.53	164.75	171.67	158.51	149.75	171.19	159.06	150.67	0.250461	0.791877	0.706739	0.0135408	0.82886	0.0023137	0.00960838	1	0.329737	0.395032	0.121818	1	0.503932	0.116758	0.651342	0.00648674	0.141649	0.887155	0.364224	0.15457	0.477551	0.0190602	0.52336	0.0163694	0.514164	0.0368058
NM_007058	CAPN11	11.61	9.45	3.06	8.26	4.4	0	4.16	0	0	3.28	0.77	0	1.67	1.87	6.02	1.18	3.26	6.77	7.38	2.5	4.39	5.02	-1.72215	0.29183	-0.325681	1	-1.21444	0.467957	-6.41723	0.00304879	-1.26439	0.282479	-6.40719	0.0151594	-6.36496	0.00459301	-2.30046	0.00241116	-6.43835	0.00191434	-2.4322	0.00448894	-1.34948	0.0760417	-1.09323	0.160087	-0.973516	0.257464
NM_001142798	C17orf49	318.38	375.21	260.82	300.12	305.99	305.84	193.42	244.07	215.63	300.86	336.05	325.54	317.43	320.03	233.11	209.47	305.31	421.35	583.18	604.79	297.28	389.23	-0.389384	0.319242	-0.189761	0.723801	-0.157935	0.851946	-0.0406683	1	-0.79219	0.00155335	-0.53477	0.116199	-0.627741	0.0147131	-0.0800197	0.950279	-0.0150016	1	-0.0516556	1	-0.607426	0.000284942	0.0666618	0.974115	0.820212	7.56e-06
NM_001270407	JAM2	10.64	14.18	12.23	4.59	5.28	1.97	3.12	13.62	5.92	1.64	4.62	3.93	3.34	0.94	1.72	2.35	7.61	5.42	4.22	0	5.48	5.02	-0.00171357	1	-1.3956	0.241186	-1.19552	0.353966	-2.44803	0.0219022	-1.90385	0.0669443	0.103605	1	-0.996061	0.427003	-1.89109	0.00435453	-1.55497	0.117554	-2.36819	0.00264606	-2.53588	0.000661867	-0.88733	0.297543	-2.33752	0.00185315
NM_003215	TEC	10.64	11.34	11.21	0.92	1.76	2.96	12.48	14.76	13.03	12.3	16.96	9.83	9.19	4.68	30.11	41.19	18.47	8.13	2.11	2.5	10.97	12.56	0.0487754	1	-3.40611	0.0164002	-2.54542	0.0565616	-1.71464	0.108037	0.230254	1	0.392748	1	0.299845	1	0.455687	0.59114	-0.0833877	1	-0.566115	0.641623	1.69653	1.94e-05	0.325423	0.870544	-2.15814	0.0123625
NM_032814	RNFT2	77.42	76.55	68.26	113.81	77.38	30.58	30.16	48.81	28.43	27.05	26.98	17.7	16.71	22.46	31.83	42.36	38.03	33.87	42.18	36.24	42.78	22.6	-0.15123	1	0.582452	0.0793268	0.0304199	1	-1.18766	0.00135132	-1.29838	0.000559038	-0.683539	0.192399	-1.37503	0.00038669	-1.46448	8.9e-08	-2.03664	2.01e-07	-1.90769	8.37e-10	-1.03988	5.25e-05	-1.08136	0.000105833	-0.919124	0.00127882
NM_181864	ACOT7	437.41	477.28	468.67	438.71	330.61	234.8	648.9	375.75	575.79	565.66	632.01	474.04	484.5	495.96	505.78	451.88	447.64	335.99	316.37	376.12	332.39	364.12	0.0569831	1	-0.041049	1	-0.445163	0.0996769	-0.820638	0.000278747	0.554603	0.0110928	-0.311365	0.466721	0.389939	0.102609	0.431627	0.0313743	0.128214	0.788918	0.1701	0.469001	0.10498	0.716701	-0.210231	0.368497	-0.359639	0.0944392
NM_017892	PRPF40A	1646.1	2124.61	1268.46	1221.58	1821.87	1696.9	1203.17	1994.54	1510.57	1664.18	1126.06	1705.37	1389.17	1273.58	1371.97	1349.77	1177.76	1159.72	1825.48	1185.83	1047.62	1109.94	-0.5502	0.0781742	-0.607266	0.0186316	-0.0267569	1	-0.0112444	1	-0.598136	0.01723	0.0530657	1	-0.262158	0.427051	-0.390866	0.149384	-0.0684307	1	-0.430973	0.0252902	-0.434871	0.00713481	-0.682764	2.52e-05	-0.276693	0.383693
NR_104257	PRDM15	81.29	81.28	95.77	116.56	97.6	45.38	86.31	89.68	65.16	84.44	107.9	86.55	81.03	72.99	67.95	72.96	63.02	97.55	81.2	79.97	96.53	67.8	0.258219	0.82117	0.538583	0.106331	0.286636	0.61001	-0.69834	0.0606288	0.136643	0.959983	0.113943	1	-0.260486	0.724256	0.286758	0.405625	0.167029	0.82681	-0.00562262	1	-0.175305	0.633675	-0.0295663	1	0.0331413	1
NM_015179	RRP12	241.93	221.16	333.16	376.3	284.89	127.27	443	269.04	337.66	184.45	237.39	200.63	236.4	218.97	233.97	220.06	167.32	199.16	123.39	169.94	202.94	197.13	0.547001	0.0573251	0.71985	0.00146547	0.322406	0.30909	-0.721436	0.00472021	0.986236	2.38e-06	0.189089	0.870498	0.602352	0.00969928	-0.090876	0.941758	-0.129555	0.856497	0.0469136	1	0.0103657	1	-0.337224	0.102586	-0.621385	0.00862026
NM_138571	HINT3	132.58	143.66	128.37	105.55	136.29	220.99	131.03	162.33	157.57	169.7	121.01	147.52	112.77	109.49	147.95	162.4	154.28	180.19	208.81	163.69	159.06	156.95	-0.0838705	1	-0.368809	0.340116	0.00350175	1	0.818292	0.000399228	-0.0261097	1	0.204814	0.886611	0.247551	0.536264	0.114895	0.90473	0.171295	0.746483	-0.242876	0.408409	0.197681	0.416194	0.276016	0.231118	0.481073	0.0537035
NM_001164278	SLC37A4	275.8	236.28	281.2	347.84	243.56	198.3	203.82	247.47	170.61	119.69	140.28	96.38	109.43	112.29	110.1	118.86	116.26	102.97	109.68	151.2	109.7	121.79	0.157671	0.941328	0.461651	0.0814368	-0.0484131	1	-0.226874	0.533347	-0.278107	0.439968	-0.0762147	1	-0.526822	0.0588862	-0.933693	1.21e-05	-1.33117	1.11e-07	-1.13707	1.14e-08	-1.12931	1.26e-10	-1.21037	2.33e-10	-0.935684	4e-05
NM_016299	HSPA14	158.71	177.68	149.77	158.78	185.53	135.16	170.54	191.85	184.82	151.66	142.59	195.71	157.04	179.67	148.81	157.69	102.13	85.35	145.53	137.45	120.67	119.28	-0.145777	1	-0.0643212	1	0.164034	0.846433	-0.174667	0.779826	0.0697534	1	0.161542	0.976117	0.193408	0.696085	-0.150744	0.71099	0.294714	0.331805	0.0694348	1	-0.102172	0.809218	-0.826924	6.83e-05	-0.202916	0.524215
NM_003545	HIST1H4E	147.09	157.83	155.88	270.75	192.56	53.27	196.54	148.71	191.93	136.09	165.71	131.79	102.75	168.44	72.25	103.56	129.29	128.71	128.66	184.93	176.61	143.14	0.0536042	1	0.846896	0.000285621	0.359406	0.273151	-1.37424	1.62e-06	0.416019	0.144609	-0.0639219	1	0.389527	0.180233	0.0287109	1	-0.133692	0.92544	-0.104348	0.967465	-0.781505	0.00032064	-0.233933	0.357542	0.0768489	1
NM_021972	SPHK1	11.61	11.34	28.53	78.93	67.7	208.17	134.15	38.6	177.71	36.07	54.72	40.32	35.92	39.3	24.94	25.89	106.48	94.84	85.42	104.96	62.53	79.1	1.3265	0.0612619	2.78854	1.34e-12	2.57161	3.49e-10	4.30743	7.4e-44	3.58319	2.73e-25	1.71127	0.00483271	3.99577	5.22e-34	2.01987	4.53e-07	1.87859	5.21e-05	1.77026	7.21e-06	1.17191	0.00710927	3.13002	1.86e-23	3.07635	1.71e-20
NR_026960	LINC00319	0	0	0	0	0	0	0	0	0	0	0	0	0	0	0	0	0	0	0	0	0	0	0	1	0	1	-5.13e-15	1	-5.13e-15	1	5.13e-15	1	5.13e-15	1	0	1	0	1	0	1	0	1	0	1	0	1	0	1
NM_001242312	FAM124A	361.93	318.5	310.75	301.04	262.9	1.97	59.27	249.74	9.48	23.77	11.56	8.85	3.34	7.49	4.3	0	6.52	8.13	15.82	10	2.19	5.02	-0.108296	1	-0.156827	0.819729	-0.348262	0.278282	-7.20848	1.06e-52	-2.46791	1.5e-20	-0.473093	0.171926	-5.08906	2.3e-42	-4.2273	5.34e-55	-5.1689	3.51e-46	-5.90333	4.62e-81	-6.99581	6.31e-103	-5.52137	5.38e-80	-4.63721	2.52e-61
NM_001301059	MEIS3	99.68	93.57	96.79	201	149.48	31.57	36.4	42	23.7	27.05	31.6	27.54	16.71	14.97	12.04	8.24	42.37	58.26	40.07	51.23	35.1	57.76	0.0247795	1	1.07538	1.46e-05	0.652319	0.0252031	-1.46902	1.65e-05	-1.35505	8.53e-05	-1.22674	0.00186971	-1.96379	1.5e-07	-1.67133	2.02e-10	-1.72959	3.86e-07	-2.52648	8.2e-17	-3.16164	7.84e-26	-0.950398	0.00034522	-1.0447	0.000134331
NR_001559	VENTXP1	0	0	0	0	0	0	0	0	0	0	0	0	0	0	0	0	0	0	0	0	0	0	0	1	0	1	-5.13e-15	1	-5.13e-15	1	5.13e-15	1	5.13e-15	1	0	1	0	1	0	1	0	1	0	1	0	1	0	1
NR_110813	LINC01476	0	0	0	0	0	0	0	0	0	0	0	0	0	0	0	0	0	0	0	0	0	0	0	1	0	1	-5.13e-15	1	-5.13e-15	1	5.13e-15	1	5.13e-15	1	0	1	0	1	0	1	0	1	0	1	0	1	0	1
NM_182776	MCM7	1370.3	1360.02	2295.45	2214.64	2082.13	811.95	2382.42	1841.29	2204.83	1683.86	2067.91	1657.18	1781.78	1926.75	1556.05	1672.21	1146.26	1254.56	1111.53	1160.84	1260.44	1318.36	0.771646	0.000151709	0.717198	0.000155628	0.632085	0.00137061	-0.60838	0.00279016	0.853587	2.52e-06	0.403939	0.134665	0.749589	4.69e-05	0.501043	0.00934125	0.356422	0.085505	0.511552	0.00144336	0.275022	0.0485954	-0.180477	0.298827	-0.220613	0.289609
NM_005899	NBR1	449.99	400.73	390.22	425.86	414.14	421.26	336.93	431.37	404	540.24	596.56	494.7	421.85	456.66	574.59	727.25	702.96	684.18	639.08	626.03	804.09	674.25	-0.10207	1	0.0212403	1	-0.0151084	1	0.127488	0.822805	-0.285544	0.350281	-0.00709934	1	-0.015956	1	0.461008	0.0215789	0.294885	0.24319	0.115758	0.740005	0.642654	6.54e-05	0.712191	2.15e-06	0.617396	0.000732583
NR_028301	LINC00883	13.55	14.18	18.34	17.44	19.34	32.56	30.16	30.65	43.84	49.19	35.45	45.24	48.45	43.05	55.05	63.55	80.4	85.35	64.33	42.48	112.99	91.66	0.422139	0.937835	0.347307	0.880221	0.499932	0.751314	1.36467	0.0099143	1.16411	0.0425269	1.10969	0.148807	1.70931	0.000398324	1.64161	1.53e-05	1.77385	5.56e-05	1.78637	2.04e-06	2.11164	1.57e-11	2.57195	1.4e-16	1.99334	3.32e-07
NR_023343	RNU4ATAC	3.87	9.45	19.36	10.1	36.93	13.81	13.52	12.49	26.06	10.66	14.64	18.69	11.69	7.49	12.9	12.94	20.64	12.19	25.31	23.74	17.55	8.79	1.53763	0.110408	0.60429	0.78123	2.46723	5.79e-06	1.17221	0.17597	1.05141	0.268367	0.860693	0.703955	1.99929	0.00196657	0.955659	0.139775	1.5414	0.0348068	0.594975	0.626241	0.973439	0.113436	1.3153	0.0484553	1.90164	0.000196472
NM_021147	CCNO	0.97	1.89	2.04	0	0	2.96	0	0	1.18	3.28	3.85	0	2.51	1.87	7.74	1.18	1.09	2.71	1.05	1.25	3.29	1.26	0.493333	1	-3.71268	1	-3.73111	1	1.1202	0.984461	-3.64969	0.959984	-3.6361	1	-0.198358	1	1.29592	0.437252	-3.66516	0.92544	0.648825	1	1.71012	0.24525	0.318885	1	-0.254823	1
NM_033168	B3GALNT1	75.48	86.01	84.56	101.88	142.44	138.12	112.31	132.82	161.13	190.19	151.07	160.31	164.56	167.5	184.08	177.69	189.05	184.25	199.32	189.93	162.35	183.32	0.0878304	1	0.353443	0.432696	0.840451	0.00377885	0.91388	0.000709494	0.524935	0.118913	0.688768	0.0629161	1.05289	9.14e-05	1.1199	2.44e-06	1.06434	3.24e-05	1.10841	2.56e-07	1.19955	1.02e-10	1.21484	6.2e-10	1.31341	1.2e-09
NR_033769	ASB9P1	0.97	0	0	0	0	0	1.04	0	4.74	0.82	0.77	0	0	0	0	2.35	1.09	0	2.11	0	3.29	3.77	-2.29294	1	-2.33303	1	-2.34911	1	-2.27493	1	0.995305	1	-2.26691	1	3.05903	0.245441	0.658093	1	-2.29196	1	-2.34095	1	0.936219	1	0.270814	1	1.09952	1
NR_001542	TTTY10	0	0	0	0	0	0	0	0	0	0	0	0	0	0	0	0	0	0	0	0	0	0	0	1	0	1	-5.13e-15	1	-5.13e-15	1	5.13e-15	1	5.13e-15	1	0	1	0	1	0	1	0	1	0	1	0	1	0	1
NR_024192	HILS1	0	0	0	0	0	0	0	0	0	0	0	0	0	0	0	0	0	0	0	0	0	0	0	1	0	1	-5.13e-15	1	-5.13e-15	1	5.13e-15	1	5.13e-15	1	0	1	0	1	0	1	0	1	0	1	0	1	0	1
NR_110175	NCK1-AS1	2.9	0	0	0	4.4	0	0	0	0	0	0	0	0	0.94	0.86	1.18	0	1.35	0	1.25	0	0	-3.66798	1	-3.71414	1	1.56241	0.515316	-3.64711	0.951576	-3.65131	0.972722	-3.63782	1	-3.59855	0.958505	-3.81061	0.469496	-3.66666	0.93474	-1.41643	0.92288	-0.446502	1	-1.08073	0.907915	-1.11487	0.927149
NM_145815	CACNG6	13.55	3.78	6.11	2.75	0	0.99	0	2.27	3.55	7.38	4.62	0.98	0.84	0	0.86	0	3.26	1.35	1.05	1.25	1.1	1.26	-0.466571	1	-1.58764	0.412079	-6.22582	0.0317564	-2.85127	0.0964536	-6.13888	0.0296132	-1.8951	0.436459	-1.19279	0.631519	-0.480787	0.847467	-2.91479	0.0723469	-3.91833	0.00315718	-3.79745	0.00196163	-1.78585	0.129778	-2.73907	0.0112969
NR_027781	MT1DP	0	0	0	0	0	0	1.04	0	0	0	0	0	0	0	0	0	0	1.35	0	0	0	0	0	1	0	1	-5.13e-15	1	-5.13e-15	1	3.2738	1	5.13e-15	1	0	1	0	1	0	1	0	1	0	1	2.47244	1	0	1
NM_023036	DNAI2	0	0.95	0	0	0	0	0	0	0	0	0	0	0	0	0	0	0	0	0	0	0	0	-2.29222	1	-2.33243	1	-2.34839	1	-2.27429	1	-2.27795	1	-2.26622	1	-2.23255	1	-2.41562	1	-2.29122	1	-2.33942	1	-2.2849	1	-2.19418	1	-2.20751	1
NM_001146688	KDM3A	342.57	282.59	232.3	238.63	221.58	170.68	247.5	303.1	199.04	318.9	312.92	292.1	225.54	282.6	270.95	302.43	316.17	317.03	322.7	314.89	309.35	321.43	-0.405508	0.311137	-0.369492	0.248747	-0.47249	0.121258	-0.73084	0.00374395	-0.285825	0.412941	-0.0715149	1	-0.592252	0.0292725	0.05813	1	-0.0204072	1	-0.231051	0.392715	-0.0937413	0.819443	0.0250288	1	0.0737515	0.986992
NM_001281495	CTNNBL1	248.71	259.91	279.16	289.11	296.32	378.84	284.93	322.4	309.22	265.61	273.61	277.34	228.05	277.92	233.11	256.54	266.19	249.29	257.32	259.91	270.96	282.51	0.156277	0.929019	0.204003	0.63095	0.243427	0.531401	0.715738	0.000726968	0.214069	0.557361	0.314269	0.449767	0.339783	0.212446	0.127113	0.756386	0.201627	0.562034	0.0603907	1	-0.0241836	1	0.0282996	1	0.0687532	1
NR_038379	LOC554206	2.9	9.45	8.15	7.34	1.76	5.92	8.32	6.81	2.37	3.28	5.4	2.95	2.51	4.68	1.72	1.18	0	5.42	4.22	0	4.39	5.02	0.407503	1	0.256561	1	-1.73225	0.528131	0.0708314	1	0.464302	0.877199	0.103874	1	-1.28763	0.807063	-0.456059	0.86874	-0.969056	0.667934	-0.719282	0.711721	-1.93899	0.0749952	-1.28097	0.387509	-1.35928	0.253102
NR_026950	LOC283922	94.84	72.77	94.75	118.4	93.2	64.13	79.03	112.38	77.01	80.34	85.55	70.81	94.39	69.25	62.79	78.84	71.71	77.22	78.04	98.72	95.44	79.1	0.200092	0.99802	0.518402	0.156355	0.177513	0.953622	-0.2433	0.73259	-0.032991	1	0.396407	0.53504	-0.0626052	1	0.0291457	1	-0.164758	0.913378	0.0407275	1	-0.221139	0.554652	-0.166076	0.754736	0.115064	0.926417
NM_001005377	PLAUR	32.9	45.37	28.53	30.29	23.74	10.85	83.19	23.84	140.99	59.03	83.24	64.91	73.51	50.53	61.07	51.78	64.1	36.58	31.64	47.48	28.52	48.97	-0.434314	0.822269	-0.351101	0.737496	-0.697088	0.314149	-1.7007	0.00213484	1.13389	0.00143333	-0.741485	0.452852	1.90163	2.91e-10	0.903948	0.00530817	0.80296	0.0434597	0.737659	0.0409122	0.572903	0.0737679	0.389882	0.447778	0.044123	1
NR_049820	MIR5188	0	0	0	0	0	0	0	0	0	0	0	0	0	0	0	0	0	0	0	0	0	0	0	1	0	1	-5.13e-15	1	-5.13e-15	1	5.13e-15	1	5.13e-15	1	0	1	0	1	0	1	0	1	0	1	0	1	0	1
NM_001287426	UPP1	89.03	106.8	149.77	63.33	57.15	1004.33	495	138.49	441.91	77.88	67.83	127.85	145.35	98.26	121.28	97.67	99.96	90.77	69.6	98.72	94.34	99.19	0.633587	0.0860904	-0.609419	0.121022	-0.753282	0.0438537	3.49712	1.24e-68	2.38568	5.64e-30	0.471124	0.317198	2.22977	1.65e-25	-0.384978	0.196332	0.460279	0.14267	0.389198	0.228995	0.208796	0.529604	-0.0270693	1	-0.184247	0.774528
NR_104662	LOC102467081	0	0	0	0	0	0	0	0	0	0	0	0	0	0	0	0	0	0	0	0	0	0	0	1	0	1	-5.13e-15	1	-5.13e-15	1	5.13e-15	1	5.13e-15	1	0	1	0	1	0	1	0	1	0	1	0	1	0	1
NM_001286782	PCMTD1	101.61	148.38	47.89	54.15	73.86	138.12	65.51	101.03	61.61	81.98	43.93	65.89	50.12	53.34	67.09	97.67	96.7	84	100.19	73.72	86.66	89.15	-1.36142	0.00140951	-1.18728	0.00175495	-0.73643	0.071183	0.283469	0.539264	-0.881937	0.0218714	-0.335804	0.758759	-0.962671	0.0122364	-0.948573	0.00641542	-0.847169	0.0199215	-1.20236	1.61e-05	-0.585026	0.0408391	-0.455804	0.111707	-0.470607	0.160081
NM_001757	CBR1	261.29	376.15	108	86.27	103.76	539.65	271.42	122.6	193.12	50.83	57.04	52.13	55.97	35.56	89.46	81.2	80.4	102.97	29.53	31.24	78.98	64.03	-1.53924	1.6e-06	-1.86564	6.55e-10	-1.5959	8.7e-08	0.899642	0.000305162	-0.182423	0.81637	-1.40605	1.79e-05	-0.665428	0.0345252	-2.51699	6.35e-24	-2.53378	1.06e-15	-2.71735	8.79e-25	-1.85824	2.47e-18	-1.799	2.17e-15	-3.34284	9.5e-34
NM_000774	CYP2F1	1.94	3.78	0	0	1.76	0.99	0	0	1.18	0	0	0	0	0	0	0	0	0	0	0	0	0	-4.60817	0.610289	-4.65643	0.461351	-0.64886	1	-1.30343	0.873585	-4.59088	0.419244	-4.57674	0.634323	-1.13733	0.889928	-4.75556	0.0856033	-4.60698	0.37922	-4.66478	0.0860636	-4.59952	0.0765376	-4.48911	0.141181	-4.50549	0.0857224
NM_001195545	LRRC3C	0	0	0	0	0	0	0	0	0	0	0	0	0	0	0	0	0	0	0	0	0	0	0	1	0	1	-5.13e-15	1	-5.13e-15	1	5.13e-15	1	5.13e-15	1	0	1	0	1	0	1	0	1	0	1	0	1	0	1
NM_001283057	C14orf105	3.87	8.51	2.04	4.59	4.4	4.93	2.08	5.68	3.55	10.66	7.71	12.79	10.86	8.42	10.32	4.71	10.86	2.71	8.44	6.25	12.07	5.02	-1.53127	0.615222	-0.408698	1	-0.465348	1	-0.187559	1	-1.47608	0.419244	-0.154631	1	-0.727724	1	0.592388	0.595174	1.10277	0.228155	0.702056	0.418217	0.373584	0.877195	0.20394	1	0.296728	1
NM_001039573	SEC14L1	341.61	313.78	344.37	411.17	352.59	239.74	434.68	322.4	481.01	966.54	1055.92	1320.83	1304.8	1677.84	695.02	822.57	740.99	905.02	2188.26	2699.05	918.18	1010.75	0.0938269	1	0.346789	0.206812	0.129001	0.925818	-0.30934	0.27138	0.458006	0.0524662	-0.050908	1	0.611832	0.00504357	1.66819	5.04e-21	2.08766	9.17e-32	2.255	4.54e-35	1.24179	2.5e-17	1.33143	3.33e-17	2.94136	3.12e-57
NM_001113361	TBC1D14	534.18	456.49	647.98	570.87	469.54	664.95	591.71	584.63	612.52	493.52	590.39	379.63	354.18	399.57	522.98	598.98	383.53	392.9	323.76	383.61	381.75	365.37	0.409854	0.190984	0.224346	0.524572	-0.0536261	1	0.566279	0.00904541	0.307088	0.262164	0.211781	0.748354	0.364708	0.148626	0.172591	0.578448	-0.306551	0.268418	-0.325251	0.110979	0.210559	0.257876	-0.345575	0.0497882	-0.443812	0.0353893
NM_001135047	JDP2	52.26	45.37	64.19	54.15	48.36	141.08	98.79	45.41	95.97	34.43	36.23	25.57	42.6	26.2	28.39	47.07	57.58	77.22	29.53	18.74	61.43	42.69	0.416963	0.587589	0.169411	1	0.0105346	1	1.6707	6.57e-10	1.06636	0.000845365	-0.130794	1	1.03222	0.00154738	-0.421193	0.255712	-0.852201	0.0730911	-0.422879	0.343596	-0.372082	0.411071	0.457883	0.167782	-0.946133	0.0111806
NM_001243232	TCF4	788.69	910.14	538.97	940.74	964.57	989.53	394.12	559.65	476.27	934.56	692.13	1347.38	1440.96	1871.54	426.64	427.17	614.96	911.79	3335.64	2732.78	1197.91	1098.64	-0.634514	0.0184727	0.166199	0.714369	0.206175	0.59549	0.361042	0.121112	-1.05765	1.38e-06	-0.629847	0.020761	-0.77683	0.000491408	-0.0195515	1	0.741974	0.000146364	1.03278	1.43e-08	-0.957115	1.78e-11	-0.152503	0.639905	1.88257	1.66e-25
NM_002986	CCL11	0	0	0	0	0	0	0	0	0	0	0	0	0.84	0	28.39	27.07	0	0	0	0	0	0	0	1	0	1	-5.13e-15	1	-5.13e-15	1	5.13e-15	1	5.13e-15	1	0	1	0	1	0	1	2.3014	1	7.85902	5.6e-15	0	1	0	1
NM_004221	IL32	17.42	18.9	93.73	5.51	7.03	20.72	118.55	11.35	317.52	81.98	77.07	86.55	125.3	88.9	79.14	52.96	127.12	119.22	199.32	322.39	111.89	133.09	2.38127	2.31e-10	-1.68198	0.0544661	-1.33169	0.147453	0.328611	0.80303	2.74788	8.6e-17	-0.699926	0.716436	4.17568	1.76e-52	2.16553	1.33e-13	2.32106	2.76e-11	2.62614	1.25e-15	1.91296	1.22e-08	2.76187	3.25e-24	3.87238	1.36e-33
NM_014879	P2RY14	0	0	0	0	0	0	0	0	0	0	0	0	0	0	0	0	0	0	1.05	2.5	0	0	0	1	0	1	-5.13e-15	1	-5.13e-15	1	5.13e-15	1	5.13e-15	1	0	1	0	1	0	1	0	1	0	1	0	1	3.85084	0.460137
NM_017504	OR2M4	0	0	0	0	0	0	0	0	0	0	0	0	0	0	0	0	0	0	0	0	0	0	0	1	0	1	-5.13e-15	1	-5.13e-15	1	5.13e-15	1	5.13e-15	1	0	1	0	1	0	1	0	1	0	1	0	1	0	1
NR_024010	UGT2A3	0	0	0	0	0	0	0	0	0	0	0	0	0	0	0	0	0	0	0	0	0	0	0	1	0	1	-5.13e-15	1	-5.13e-15	1	5.13e-15	1	5.13e-15	1	0	1	0	1	0	1	0	1	0	1	0	1	0	1
NR_023313	CIRBP	889.34	756.09	1061.63	1205.06	1142.18	1303.26	797.61	1039.84	825.78	832.09	909.48	809.41	796.08	743	864.47	766.09	869.2	835.92	950.18	1002.15	894.04	808.6	0.390113	0.20547	0.570173	0.00993912	0.496757	0.0337461	0.805078	4.66e-05	0.00592049	1	0.310529	0.411667	0.0637412	1	0.12461	0.740649	0.0536136	1	-0.0261398	1	0.0242996	1	0.058258	0.965162	0.290792	0.165639
NM_001282462	SPIN2B	30	30.24	26.49	40.38	26.38	22.69	13.52	26.11	18.96	30.33	26.21	30.49	25.06	29.94	28.39	40.01	40.2	35.23	41.13	24.99	34.01	56.5	-0.162749	1	0.440616	0.555534	-0.167703	1	-0.266383	0.927465	-1.09883	0.0661026	-0.23293	1	-0.606936	0.405051	-0.0508155	1	0.0937856	1	-0.0655292	1	0.189635	0.808242	0.338015	0.468893	0.197888	0.907256
NR_040724	RBM39	946.43	1220.14	1116.65	870.07	1193.18	1000.38	1119.98	1605.17	1145.66	1091.97	941.85	1178.22	973.17	1027.48	1011.56	1012.03	913.74	898.24	1112.58	984.65	908.31	847.52	0.0652216	1	-0.297457	0.387025	0.161993	0.816774	0.0257721	1	0.0978055	0.974285	0.539056	0.0689561	0.138269	0.820086	-0.0481225	1	0.197439	0.566933	-0.0446482	1	-0.0634072	0.941224	-0.250768	0.1953	-0.00104438	1
NM_022080	NAPB	55.16	62.38	39.73	40.38	44.84	34.53	42.64	64.71	47.39	48.37	26.98	50.16	48.45	43.05	33.55	35.3	40.2	31.16	44.29	37.49	43.88	41.43	-0.542017	0.422428	-0.521531	0.307583	-0.366938	0.616897	-0.625118	0.183317	-0.412422	0.497663	0.110209	1	-0.252553	0.832085	-0.602962	0.120729	-0.152192	0.982261	-0.288105	0.482	-0.738188	0.00879547	-0.695992	0.0301626	-0.470211	0.184585
NM_001006939	LRRC18	0	0	0	0	0	0	0	0	0	0	0	0	0	0	0	0	0	0	0	0	0	0	0	1	0	1	-5.13e-15	1	-5.13e-15	1	5.13e-15	1	5.13e-15	1	0	1	0	1	0	1	0	1	0	1	0	1	0	1
NM_014550	CARD10	90.97	99.24	104.94	53.23	28.14	54.26	146.63	73.79	212.07	194.29	287.49	159.33	160.39	152.53	185.8	195.35	148.85	136.84	161.35	269.9	140.41	210.94	0.16335	1	-0.817031	0.0216757	-1.73023	6.51e-07	-0.667748	0.048829	0.673712	0.017935	-0.393644	0.55933	1.21346	5.94e-07	1.38307	2.52e-08	0.819941	0.00148059	0.788168	0.000269065	1.03438	6.86e-09	0.596393	0.00565653	1.21658	8.48e-06
NR_031610	MIR1205	0	0	0	0	0	0	0	0	0	0	0	0	0	0	0	0	0	0	0	0	0	0	0	1	0	1	-5.13e-15	1	-5.13e-15	1	5.13e-15	1	5.13e-15	1	0	1	0	1	0	1	0	1	0	1	0	1	0	1
NR_103764	LOC100507506	0	0	0	0	0	0	0	0	0	0	0	0	0	0	0	0	0	0	0	0	0	0	0	1	0	1	-5.13e-15	1	-5.13e-15	1	5.13e-15	1	5.13e-15	1	0	1	0	1	0	1	0	1	0	1	0	1	0	1
NR_110757	LOC101927314	0	0	0	0	0	0	0	0	0	0	0	0	0	0	0	0	0	0	0	0	0	0	0	1	0	1	-5.13e-15	1	-5.13e-15	1	5.13e-15	1	5.13e-15	1	0	1	0	1	0	1	0	1	0	1	0	1	0	1
NM_006918	SC5D	967.72	889.35	624.55	575.46	691.11	1620.93	750.81	902.48	734.55	818.97	634.32	691.39	658.25	607.31	711.36	756.67	533.47	579.86	844.72	682.26	557.27	455.78	-0.54989	0.0378114	-0.670725	0.00220341	-0.402672	0.115622	0.945035	2.5e-07	-0.256014	0.366901	-0.0685573	1	-0.279842	0.296813	-0.310867	0.188136	-0.34844	0.13653	-0.482674	0.00482039	-0.305906	0.0393964	-0.73347	4.78e-07	-0.23537	0.331515
NM_001083962	TCF4	834.18	971.57	573.61	1030.68	1027	1048.72	419.08	605.06	511.82	970.64	729.9	1397.54	1478.55	1930.49	446.43	450.71	639.95	952.43	3399.97	2817.75	1233.01	1143.84	-0.63272	0.0192068	0.209864	0.548158	0.208588	0.588827	0.3568	0.128007	-1.05715	1.5e-06	-0.605377	0.0284232	-0.761073	0.000649249	-0.0435458	1	0.706646	0.000346384	0.986211	8.6e-08	-0.974066	6.82e-12	-0.179694	0.537069	1.82952	2.01e-24
NM_001164211	LRCH1	30	25.52	25.47	14.68	12.31	111.48	94.63	30.65	101.89	72.14	84.78	105.23	98.57	114.16	95.48	120.03	67.36	88.06	82.26	121.21	100.92	92.91	-0.100622	1	-0.893086	0.211118	-1.14163	0.084354	2.14302	3.71e-12	1.8161	4.07e-08	0.115791	1	1.93014	4.28e-09	1.54035	6.57e-08	1.99565	1.15e-10	2.0022	6.47e-13	1.97505	7.37e-15	1.47637	6.75e-07	1.90471	9.97e-10
NR_004397	SNORD1C	28.06	24.57	31.58	19.27	26.38	9.87	30.16	18.16	28.43	11.48	13.1	9.83	7.52	9.36	8.6	21.18	15.21	10.84	13.71	13.75	21.94	11.3	0.284747	1	-0.427125	0.764293	0.0271352	1	-1.26398	0.0490014	0.24649	0.97178	-0.558649	0.789817	0.169648	1	-1.04627	0.0135382	-1.33221	0.0391208	-1.56501	0.00117875	-0.855172	0.0952987	-0.976484	0.0391171	-0.886937	0.0638626
NM_001145318	DSN1	149.03	165.39	164.03	172.55	197.84	111.48	145.59	225.9	167.05	163.14	117.15	185.88	155.37	173.12	153.11	183.58	140.16	140.9	170.84	142.45	156.87	148.16	0.0827292	1	0.15292	0.864708	0.354027	0.305081	-0.354899	0.300988	-0.0609771	1	0.494505	0.160106	0.145021	0.855468	-0.124422	0.872086	0.31774	0.294883	0.131466	0.760779	0.123885	0.717269	-0.15532	0.618408	0.0440967	1
NM_001168320	TSPAN9	124.84	116.25	160.98	236.79	218.94	153.9	174.7	111.25	159.94	336.12	424.68	345.21	417.67	428.58	455.89	429.53	490.01	474.19	339.58	424.85	419.05	452.01	0.439232	0.2766	0.992926	2.77e-05	0.883806	0.000295198	0.493543	0.0776797	0.585476	0.0324083	-0.142953	1	0.465941	0.115297	1.70029	6.02e-16	1.59403	1.7e-14	1.88062	1.28e-25	1.91333	1.11e-33	2.00621	5.62e-35	1.7052	6.87e-17
NM_001202553	MIA	0	0	1.02	0.92	1.76	11.84	1.04	0	8.29	0.82	1.54	3.93	5.01	1.87	0.86	1.18	0	2.71	6.33	0	6.58	2.51	3.23817	1	3.14631	1	4.02674	0.564769	6.72536	3.14e-05	3.2738	1	5.13e-15	1	6.08357	0.00270111	3.60047	0.45759	5.12125	0.0768043	5.01551	0.0304374	3.21272	0.757872	3.3422	0.75943	4.75814	0.132883
NM_016223	PACSIN3	190.64	213.6	320.93	123.9	116.06	347.27	376.45	252.01	287.9	154.12	209.64	150.47	218.86	145.04	259.77	243.59	260.76	226.25	94.91	99.96	225.98	231.03	0.688265	0.0112242	-0.686709	0.013848	-0.777012	0.00520363	0.921135	1.36e-05	0.946629	1.44e-05	0.289985	0.579132	0.567616	0.0202297	-0.108439	0.888319	-0.349133	0.253069	-0.0773303	1	0.354576	0.0488784	0.279837	0.194591	-1.00863	3.35e-06
NM_001075098	MOCS1	161.61	132.32	130.41	138.59	113.43	50.31	83.19	139.63	81.75	118.87	157.23	143.59	184.61	180.6	95.48	120.03	140.16	135.48	129.71	194.93	157.97	158.2	-0.149438	1	-0.0645477	1	-0.349424	0.426648	-1.4024	4.92e-06	-0.768977	0.0142355	-0.100618	1	-0.786414	0.0126224	-0.0459298	1	0.0440709	1	0.383765	0.101684	-0.424963	0.0698658	-0.0839214	0.958184	0.180143	0.71795
NM_001290222	NQO2	329.03	388.44	167.09	155.11	192.56	50.31	139.35	149.85	49.76	60.66	64.74	59.99	81.86	77.67	56.77	51.78	71.71	63.68	59.06	34.99	52.66	92.91	-1.08027	6.58e-05	-1.19031	1.56e-06	-0.874581	0.000569115	-2.69048	4.4e-23	-1.31372	9.34e-08	-1.2869	1.7e-06	-2.78926	6.61e-23	-2.47093	7.3e-31	-2.50148	4e-21	-2.09616	2.02e-26	-2.67806	1.03e-45	-2.39003	6.25e-35	-2.86327	7.16e-32
NM_198445	RINL	95.8	94.51	54	29.37	35.17	28.61	27.04	31.79	15.4	27.87	30.06	25.57	37.59	21.52	48.17	34.13	43.46	42	17.93	23.74	25.23	36.41	-0.794005	0.0578166	-1.67279	1.26e-06	-1.40982	3.49e-05	-1.58878	4.96e-06	-1.76053	7.52e-07	-1.6057	3.84e-05	-2.55951	3.79e-10	-1.66841	1.83e-10	-1.81431	1.56e-07	-1.59957	1.36e-07	-1.14236	2.46e-06	-1.14332	4.96e-06	-2.15345	4.25e-13
NM_000399	EGR2	10.64	5.67	5.09	9.18	20.22	0.99	0	3.41	0	0	0	0	0	0	0.86	1.18	3.26	4.06	4.22	1.25	2.19	2.51	-0.640749	0.970437	0.191075	1	1.32502	0.0692753	-2.76771	0.0791326	-6.05528	0.0216351	-1.25252	0.639743	-5.99872	0.019394	-6.22479	9.98e-05	-6.07181	0.0117302	-6.133	0.000251723	-2.85201	0.00374691	-1.13206	0.295412	-1.42706	0.159271
NM_032121	MAGT1	384.19	389.39	376.97	411.17	459.86	511.04	369.17	583.49	414.67	468.92	373.81	457.32	521.25	492.22	520.4	517.78	566.07	522.96	537.84	513.57	560.56	543.67	-0.0151488	1	0.107354	0.954171	0.272664	0.392501	0.542862	0.0104786	-0.0170384	1	0.565282	0.0283722	0.15834	0.719609	0.166054	0.60993	0.318311	0.192811	0.460139	0.00887598	0.459645	0.00166666	0.501619	0.00136419	0.487974	0.00948778
NM_020883	ZSWIM5	54.19	60.49	40.75	70.67	35.17	27.62	29.12	43.14	20.14	22.13	28.52	33.44	25.06	24.33	9.46	9.41	24.99	44.71	59.06	74.97	41.69	20.09	-0.470095	0.542235	0.319542	0.565106	-0.680907	0.152324	-0.910365	0.0349174	-0.925233	0.0379306	-0.437823	0.637694	-1.44642	0.0012593	-1.12958	0.000219043	-0.699974	0.101048	-1.141	0.00043298	-2.5508	2.08e-13	-0.740796	0.0431075	0.260237	0.530722
NR_106775	MIR6511B1	0.97	1.89	2.04	2.75	0	0.99	1.04	0	1.18	0.82	0.77	0.98	0	0	0.86	0	0	1.35	0	1.25	5.48	0	0.493333	1	0.905651	1	-3.73111	1	-0.362415	1	-0.375905	1	-3.6361	1	-0.198359	1	-0.733832	1	-0.424632	1	-3.72098	0.450179	-1.30051	0.903259	-1.08088	0.902128	-1.11466	0.921474
NM_032094	PCDHGA12	0.97	0.95	8.15	14.68	8.79	7.89	8.32	4.54	4.74	8.2	13.1	11.8	12.53	12.17	15.48	12.94	15.21	13.55	13.71	19.99	18.65	33.9	2.96052	0.098317	3.80293	0.000186019	3.07638	0.0147594	3.02995	0.0323507	3.0157	0.0386106	2.08195	0.675363	2.22153	0.249164	3.38459	9.71e-05	3.54213	0.00147726	3.6074	2.67e-05	3.78465	5.6e-06	3.74998	5.79e-06	3.99083	4.02e-07
NM_021947	SRR	46.45	51.04	71.32	104.63	94.96	99.64	69.67	44.27	107.81	150.02	137.19	124.9	126.14	152.53	134.19	107.09	146.68	138.19	151.86	138.7	147	159.46	0.569283	0.304585	1.11874	0.000340664	0.982962	0.00249634	1.17007	8.79e-05	0.563896	0.171234	-0.166609	1	1.20052	0.000114369	1.59852	1.27e-11	1.43142	2.75e-07	1.58009	1.21e-10	1.35301	7.35e-09	1.55333	2.85e-12	1.61989	1.4e-11
NM_001100595	SKA2	387.09	389.39	326.03	333.16	506.47	364.04	359.81	343.96	464.43	578.77	416.2	602.88	527.94	509.06	516.1	569.56	444.38	422.7	522.02	376.12	416.86	446.99	-0.229909	0.679758	-0.201458	0.629681	0.406509	0.109082	0.0482802	1	-0.0594524	1	-0.202327	0.812885	0.316413	0.220623	0.400331	0.0995121	0.711499	0.000311771	0.487672	0.00480699	0.515295	0.000378332	0.167076	0.433751	0.258829	0.351161
NM_000983	RPL22	4344.11	5201.89	2608.23	2203.62	3481.95	5192.31	2339.79	3537.27	2638.46	2947.98	1990.07	2891.46	2639.68	2087.7	3254.89	2594.8	2904.21	2253.06	3311.38	2209.22	2402.4	2503.63	-0.850116	0.000370385	-1.09605	2.76e-07	-0.43217	0.0978053	0.262324	0.315502	-0.978513	3.76e-06	-0.460236	0.127148	-0.797445	0.000201211	-0.90733	5.21e-05	-0.646603	0.00260934	-0.942709	1.69e-07	-0.668718	4.66e-05	-0.879473	2.49e-07	-0.742829	0.00124655
NR_049725	NAV2-AS5	0	0	0	0	0	0	0	0	0	0	0	0	0	0	0	0	0	0	0	0	0	0	0	1	0	1	-5.13e-15	1	-5.13e-15	1	5.13e-15	1	5.13e-15	1	0	1	0	1	0	1	0	1	0	1	0	1	0	1
NM_001036645	HHLA3	219.67	187.13	85.58	57.82	49.24	57.22	80.07	54.49	26.06	27.05	35.45	31.47	39.26	29.01	39.57	32.95	48.89	39.29	45.35	56.23	35.1	35.16	-1.22521	4.43e-05	-1.79277	2.18e-10	-2.02019	1.17e-12	-1.686	1.23e-09	-1.29281	2.27e-06	-1.92489	4.47e-10	-2.8996	1.06e-18	-2.65159	1.41e-26	-2.61039	1.13e-17	-2.49282	4.99e-24	-2.43129	2.16e-29	-2.18226	5.87e-22	-1.96244	2.62e-16
NM_001040179	MCHR2	0	0	1.02	0	0	0.99	0	0	0	0	0	0	0	0	0	0	0	0	0	1.25	0	0	3.23817	1	0	1	-5.13e-15	1	3.28308	0.991367	5.13e-15	1	5.13e-15	1	0	1	0	1	0	1	0	1	0	1	0	1	2.45389	1
NM_201222	MAGED2	743.21	877.06	969.94	1342.73	1222.2	1423.62	826.72	1020.54	755.88	1797.81	1668.67	1900.1	1596.34	2366.56	1277.35	1541.58	2688	2560.6	2417.1	2749.03	2749.05	2990.8	0.281283	0.480281	0.747699	0.000377973	0.615908	0.00546694	0.953988	1e-06	0.0791205	1	0.304984	0.434205	-0.0423612	1	1.14008	1.17e-10	1.3061	2.08e-12	1.35957	6.15e-11	0.830393	2.29e-08	1.70248	4.33e-33	1.71645	1.24e-23
NM_001282647	SLC35A2	19.35	16.07	27.51	44.97	32.53	30.58	52	37.46	37.91	38.53	50.1	33.44	58.47	42.11	33.55	36.48	49.98	43.35	20.04	39.99	41.69	53.99	0.654864	0.562769	1.35903	0.00321764	0.897287	0.118092	0.925757	0.0932909	1.59855	0.000213645	1.04909	0.12482	1.15157	0.0272787	1.3644	0.00014023	0.989986	0.0484882	1.57641	2.79e-05	1.00873	0.00447201	1.40717	7.45e-05	0.778528	0.143588
NM_033295	CASP1	0	0	0	0	0	0	0	0	0	0	0.77	1.97	1.67	1.87	0.86	0	0	0	0	0	0	0	0	1	0	1	-5.13e-15	1	-5.13e-15	1	5.13e-15	1	5.13e-15	1	0	1	2.23529	1	4.16211	0.439346	4.06674	0.259636	2.35534	1	0	1	0	1
NR_026699	GLYCTK	23.23	21.74	37.7	32.12	32.53	33.54	50.96	31.79	65.16	72.14	84.01	64.91	92.72	98.26	77.42	67.08	66.28	58.26	46.4	78.72	69.11	77.85	0.764887	0.288467	0.532175	0.471823	0.55434	0.48281	0.715738	0.181479	1.22664	0.00480889	0.470129	0.78184	1.58822	4.78e-05	1.83556	2.76e-10	1.60165	1.19e-05	2.15035	6.44e-14	1.72567	8.91e-10	1.47842	2.08e-06	1.50179	5.53e-05
NR_120661	LOC101929574	0	0	0	0	0	0	0	0	0	0	0	0	0	0	0	0	0	0	0	0	0	0	0	1	0	1	-5.13e-15	1	-5.13e-15	1	5.13e-15	1	5.13e-15	1	0	1	0	1	0	1	0	1	0	1	0	1	0	1
NM_001204513	RBAK-RBAKDN	27.1	23.63	30.57	21.11	25.5	16.77	27.04	18.16	17.77	15.58	23.12	25.57	21.72	24.33	17.2	17.65	24.99	17.61	16.87	33.74	18.65	23.86	0.290807	1	-0.243444	1	0.0316359	1	-0.452004	0.702872	0.142786	1	-0.505469	0.878889	-0.4515	0.703087	-0.339325	0.607538	0.0890694	1	-0.0714265	1	-0.503155	0.308902	-0.220394	0.836893	0.0152916	1
NM_001142930	API5	1002.56	1032.06	1104.42	1161.93	1427.07	924.41	983.75	1391.75	1086.42	1110.82	896.38	950.05	862.07	976.94	880.82	1113.24	750.77	730.25	967.05	762.23	726.21	714.43	0.140425	0.921012	0.210897	0.498676	0.511297	0.0160441	0.00293138	1	0.00180399	1	0.424334	0.11445	0.152765	0.679944	0.0233522	1	-0.0219764	1	-0.0763101	0.896345	0.000882697	1	-0.451058	0.00176692	-0.187491	0.490048
NM_003632	CNTNAP1	99.68	84.11	63.17	118.4	99.36	10.85	91.51	69.25	71.09	173.8	239.7	169.16	242.25	212.42	252.89	271.84	405.26	418.64	145.53	171.19	359.81	362.86	-0.517154	0.367096	0.385186	0.322362	0.136449	1	-2.92704	6.48e-12	0.0450225	1	-0.434401	0.514961	-0.311074	0.56855	1.21281	6.82e-07	0.957013	0.000195572	1.3777	3.48e-11	1.54507	4.72e-19	2.16919	2.18e-36	0.825562	0.000405308
NR_027679	RPAIN	98.71	90.73	108	113.81	112.55	73.99	129.99	132.82	88.86	91	97.11	81.63	65.99	105.74	76.56	91.79	84.75	60.97	65.38	71.22	87.76	77.85	0.211405	0.902059	0.284178	0.539671	0.272039	0.636857	-0.214399	0.742092	0.506781	0.103813	0.459927	0.318384	-0.0336778	1	0.0333826	1	-0.137184	0.964928	-0.0778454	1	-0.146915	0.750906	-0.355288	0.238181	-0.428918	0.141907
NM_018666	SAGE1	0	0	1.02	0.92	0	0	0	0	1.18	0	0	0.98	0	0.94	0	0	0	0	3.16	0	0	0	3.23817	1	3.14631	1	-5.13e-15	1	-5.13e-15	1	5.13e-15	1	5.13e-15	1	3.39852	0.999553	0	1	3.24053	0.982261	2.30678	1	0	1	0	1	3.83791	0.470911
NR_110472	LINC-PINT	0.97	1.89	1.02	0	0	0	2.08	0	4.74	0	0.77	0	1.67	0	0.86	1.18	0	0	0	0	0	1.26	-0.428109	1	-3.71268	1	-3.73111	1	-3.64548	0.938768	0.547529	1	-3.6361	1	1.69518	0.40774	-1.5727	0.920451	-3.66516	0.92544	-0.574886	1	-0.445475	1	-3.55226	0.439667	-3.56788	0.459551
NM_001910	CTSE	0	0	0	0	0	0.99	0	0	0	0	0	0	0	0	0	0	0	0	0	0	0	0	0	1	0	1	-5.13e-15	1	3.28308	0.991367	5.13e-15	1	5.13e-15	1	0	1	0	1	0	1	0	1	0	1	0	1	0	1
NR_075080	LZTFL1	75.48	53.87	52.98	96.37	115.19	90.76	61.35	99.9	82.93	99.2	80.16	84.58	80.19	76.73	98.06	141.21	110.82	116.51	122.33	78.72	106.41	113	-0.263645	0.966728	0.595334	0.134538	0.856313	0.0106209	0.630735	0.0778528	-0.0241095	1	0.600231	0.249793	0.417682	0.393091	0.513271	0.10514	0.464769	0.236534	0.349995	0.320535	0.906094	0.0006125	0.818206	0.00115308	0.690529	0.0442305
NM_001199288	PHOSPHO2	19.35	25.52	24.45	18.36	30.77	14.8	15.6	22.7	4.74	9.84	3.08	6.88	5.01	5.61	10.32	4.71	5.43	2.71	17.93	16.24	10.97	8.79	0.143553	1	-0.270615	1	0.475095	0.566256	-0.458042	0.659434	-0.472873	0.689115	-0.0123285	1	-2.15792	0.00772677	-1.75669	0.00109175	-1.61317	0.0300979	-1.99046	0.000253249	-1.45559	0.00312179	-2.3709	3.83e-05	-0.342169	0.681635
NM_001129778	GRAPL	0	0.95	0	1.84	0	0	0	0	0	12.3	8.48	10.82	16.71	18.72	6.02	17.65	10.86	5.42	11.6	8.75	14.26	12.56	-2.29222	1	1.73	0.922621	-2.34839	1	-2.27429	1	-2.27795	1	-2.26622	1	-2.23255	1	4.19346	1.57e-05	4.26264	0.00089628	4.97022	1.2e-08	4.28206	0.000181708	3.80825	0.00305757	4.13733	0.000350937
NM_001199535	TGIF2-C20orf24	267.09	290.15	265.92	245.97	252.35	270.32	308.85	274.72	322.25	313.16	282.09	325.54	349.17	307.87	371.59	323.62	272.71	257.41	284.74	278.65	261.08	266.18	-0.0456239	1	-0.160822	0.813692	-0.119982	0.985955	0.0971738	0.966976	0.198503	0.605695	-0.0483206	1	0.267514	0.384226	0.137625	0.721506	0.300869	0.260765	0.308892	0.143861	0.35949	0.0391256	-0.0633428	0.971896	0.0609545	1
NM_006962	ZNF182	67.74	68.99	37.7	40.38	42.21	43.41	59.27	87.41	58.05	45.91	39.31	43.27	34.25	32.75	30.11	41.19	36.94	40.64	47.46	54.98	46.07	46.46	-0.834959	0.0900031	-0.738772	0.0756125	-0.671412	0.125664	-0.513154	0.220835	-0.155439	1	0.326154	0.715007	-0.177662	0.937575	-0.640145	0.0300172	-0.581875	0.160184	-0.955397	0.00140189	-0.928621	0.000691948	-0.814289	0.00456896	-0.376968	0.295399
NM_173468	MOB1B	287.41	253.29	182.37	179.89	244.44	250.59	264.14	257.69	361.35	406.62	311.38	370.78	308.24	313.48	277.84	357.74	266.19	341.41	421.83	316.14	283.02	277.48	-0.545238	0.0984997	-0.567773	0.0357054	-0.121756	1	0.0320484	1	0.0171329	1	-0.0964177	1	0.476826	0.0513899	0.451541	0.0568954	0.532709	0.0191961	0.27134	0.211809	0.25917	0.200624	0.168138	0.521655	0.497505	0.0324087
NM_032636	PSRC1	226.45	275.03	276.11	273.5	241.8	95.7	307.81	320.13	240.51	204.13	234.31	192.76	200.48	212.42	194.4	223.59	199.92	204.58	214.08	227.42	210.62	238.56	0.160272	0.960584	0.143868	0.868622	-0.029894	1	-1.24817	2.01e-06	0.345319	0.244294	0.323948	0.476494	-0.00275213	1	-0.150677	0.706046	-0.30308	0.344565	-0.210929	0.429475	-0.234101	0.288131	-0.304177	0.144724	-0.140416	0.732733
NM_013235	DROSHA	619.34	610.54	662.25	661.73	736.84	467.63	642.66	731.07	600.67	550.9	534.9	539.94	526.26	501.57	486	516.61	546.51	606.96	507.25	453.59	598.95	504.74	0.128902	0.975148	0.125029	0.86092	0.283994	0.323266	-0.253836	0.358509	0.113887	0.869783	0.22185	0.664747	0.0241808	1	-0.136972	0.663596	-0.110835	0.872791	-0.188403	0.390783	-0.26169	0.0938939	-0.0883779	0.780759	-0.309657	0.135829
NM_001300772	LYPLAL1	40.64	41.58	49.92	36.71	54.52	106.55	35.36	68.11	53.31	55.75	43.16	50.16	35.92	42.11	59.35	58.84	46.72	44.71	39.02	37.49	31.81	33.9	0.301062	0.865403	-0.143906	1	0.42891	0.488316	1.51194	2.98e-07	-0.167025	1	0.698708	0.179195	0.431556	0.420647	0.305615	0.481192	0.362478	0.499278	-0.00935728	1	0.559049	0.0508579	0.162091	0.860063	-0.0570221	1
NM_001111309	PDE4A	39.68	32.13	22.41	45.89	21.98	1.97	15.6	21.57	4.74	4.92	4.62	3.93	6.68	3.74	10.32	10.59	16.3	12.19	6.33	6.25	9.87	6.28	-0.653699	0.472083	0.373396	0.636927	-0.680655	0.323744	-3.96794	6.74e-07	-1.14518	0.0567851	-0.758197	0.396702	-2.83014	7.02e-05	-2.84155	1.28e-10	-3.07498	6.25e-06	-2.66749	3.56e-08	-1.73275	1.06e-05	-1.29791	0.00191523	-2.44278	1.78e-07
NM_001282571	ZCCHC17	329.03	391.28	375.95	288.19	433.48	373.91	379.57	482.46	388.6	378.74	302.13	322.58	309.08	329.39	353.53	383.63	374.84	300.77	276.3	213.67	329.1	311.38	0.0833708	1	-0.302782	0.37569	0.289889	0.396927	0.19465	0.591286	0.12545	0.877531	0.393465	0.263572	0.167132	0.723192	-0.0387542	1	-0.0826495	1	-0.104411	0.804886	0.0654184	0.921501	-0.0803407	0.901406	-0.50621	0.0271689
NM_033142	CGB7	2.9	2.84	0	0	0	3.95	0	2.27	0	0	0	0	0	0	0	0	0	0	0	0	0	0	-4.60855	0.605607	-4.65681	0.45782	-4.67597	0.49582	0.580524	1	-4.59127	0.415611	-0.347954	1	-4.53624	0.400033	-4.75608	0.0841581	-4.60738	0.376136	-4.66576	0.0842616	-4.60004	0.0752696	-4.48977	0.139684	-4.50602	0.0843029
NM_020908	TLE3	593.21	434.75	655.11	1327.13	999.74	272.29	351.49	493.81	249.98	429.57	532.59	329.47	302.39	349.04	226.22	240.06	193.4	234.38	305.83	364.87	150.29	190.85	0.372665	0.364704	1.38828	2e-10	0.983529	2.77e-05	-0.77443	0.00366788	-0.497099	0.0933671	-0.0846973	1	-0.980772	0.000238709	-0.0527024	1	-0.563905	0.0395078	-0.589304	0.00535257	-1.10737	6.89e-10	-1.26354	9.64e-11	-0.573784	0.0117227
NR_103786	SIX3-AS1	0	0	0	0	0	0	0	0	0	0	0	0	0	0	0	0	0	0	0	0	0	0	0	1	0	1	-5.13e-15	1	-5.13e-15	1	5.13e-15	1	5.13e-15	1	0	1	0	1	0	1	0	1	0	1	0	1	0	1
NM_020150	SAR1A	499.35	425.3	620.47	786.55	830.92	840.56	638.5	681.12	658.73	650.1	603.49	671.72	605.62	687.79	636.53	726.07	589.97	602.89	635.91	631.03	647.22	568.78	0.446783	0.138349	0.786148	0.000220787	0.869199	3.14e-05	1.00383	3.76e-07	0.516378	0.0251093	0.531628	0.0576891	0.569107	0.0104646	0.481783	0.016796	0.616043	0.00350481	0.553337	0.00249465	0.590764	0.000111726	0.373355	0.025739	0.499127	0.0093375
NM_001004431	METRNL	79.35	65.21	64.19	47.73	39.57	167.72	150.79	32.92	106.63	29.51	47.02	36.39	36.75	40.24	26.67	27.07	55.41	75.87	59.06	86.22	51.56	62.78	-0.148116	1	-0.577491	0.20835	-0.843344	0.0454452	1.35499	1.19e-07	1.11077	5.32e-05	-1.15825	0.0171432	0.619033	0.0688867	-0.867876	0.00678183	-0.910198	0.0160781	-0.838608	0.00635442	-1.3878	6.07e-07	-0.146467	0.885512	0.0407068	1
NM_001172418	BTBD9	39.68	37.8	73.36	94.53	94.08	64.13	76.95	61.3	62.79	83.62	100.97	76.71	108.59	102	99.78	104.73	96.7	104.32	116	102.46	128.35	105.47	0.941158	0.0336545	1.30387	5.6e-05	1.30092	4.1e-05	0.866429	0.0174722	1.03832	0.00363543	0.63299	0.314633	0.753098	0.0617242	1.29437	1.45e-06	1.0603	0.00144268	1.51118	4.08e-09	1.4304	3.03e-10	1.3759	3.4e-08	1.54138	2.62e-09
NM_001168316	UGT3A2	121.93	107.74	116.15	74.34	87.05	224.94	33.28	108.98	46.21	1.64	2.31	0.98	0.84	0	0.86	2.35	0	5.42	10.55	13.75	1.1	2.51	0.0388757	1	-0.60678	0.0801399	-0.375574	0.392191	1.11083	1.12e-06	-1.73252	2.99e-07	-0.102548	1	-1.25261	0.000162634	-5.73634	1.2e-43	-6.63033	3.12e-25	-7.62868	2.19e-42	-6.11814	3.08e-45	-5.48616	3.35e-35	-3.19625	4.68e-23
NM_001003941	OGDH	217.74	203.2	349.46	384.56	312.14	201.26	337.97	246.34	367.27	375.47	491.74	348.16	346.67	365.89	356.11	371.86	318.34	279.09	271.03	298.64	367.49	301.34	0.753431	0.00284133	0.888706	4.03e-05	0.591721	0.0141898	0.0768261	1	0.733479	0.00101743	0.199495	0.837332	0.861148	6.81e-05	1.08544	1.9e-07	0.802803	0.00014517	0.828732	3.32e-06	0.823627	5.65e-08	0.515684	0.00394421	0.479253	0.0225329
NM_001083909	GPR123	2.9	1.89	0	0	0.88	0.99	0	1.14	0	0	0	0	0	0	0	0	1.09	0	0	1.25	0	0	-4.35748	0.750934	-4.40535	0.598613	-1.31172	1	-1.0529	1	-4.34033	0.553474	-1.02219	1	-4.28578	0.539517	-4.50393	0.15055	-4.35632	0.510313	-4.41449	0.148364	-4.3491	0.136712	-1.77315	0.403185	-1.80302	0.422292
NM_178353	LCE1E	0	0	0	0	0	0	0	0	0	0	0	0	0	0	0	0	0	0	0	0	0	0	0	1	0	1	-5.13e-15	1	-5.13e-15	1	5.13e-15	1	5.13e-15	1	0	1	0	1	0	1	0	1	0	1	0	1	0	1
NM_182532	TMEM61	1.94	0.95	3.06	0	0	0.99	5.2	0	0	0	0	0	0	0	0.86	0	0	0	0	0	0	0	1.05072	1	-3.71311	1	-3.73154	1	-0.362822	1	1.82108	0.423685	-3.63657	1	-3.59735	0.947255	-3.80878	0.45759	-3.66561	0.92544	-3.722	0.450179	-1.30109	0.903259	-3.55292	0.439667	-3.56842	0.459551
NM_001030060	SAMD5	2.9	10.4	4.08	2.75	3.52	23.68	10.4	12.49	10.66	24.59	16.19	43.27	62.65	67.38	56.77	72.96	108.65	100.26	31.64	26.24	151.38	143.14	-0.675892	1	-1.22561	0.681955	-0.881866	0.955573	1.9455	0.00325338	0.67753	0.655322	0.861491	0.73251	0.720571	0.803311	1.63127	0.00290139	2.74815	1.62e-07	3.32775	2e-16	3.27417	1.58e-17	3.94829	2.69e-29	2.14431	2.55e-05
NM_004291	CARTPT	0	0	1.02	0	0	0	0	0	0	0	0	1.97	0	0	0	0	1.09	1.35	0	0	0	0	3.23817	1	0	1	-5.13e-15	1	-5.13e-15	1	5.13e-15	1	5.13e-15	1	0	1	0	1	4.16211	0.439346	0	1	0	1	3.33244	0.75943	0	1
NM_199122	TBRG4	374.51	395.06	410.59	310.21	256.75	199.29	444.04	336.02	355.43	286.11	359.94	304.88	350.01	347.17	328.59	282.43	296.61	265.54	228.84	288.65	266.57	290.04	0.115434	1	-0.291621	0.363283	-0.560527	0.0278193	-0.807871	0.000367176	0.256666	0.377574	-0.22329	0.741971	-0.0566143	1	-0.209136	0.458572	-0.259103	0.378975	-0.0722746	0.933147	-0.291105	0.0950213	-0.442599	0.00869463	-0.53209	0.011735
NM_003625	PPFIA2	1.94	3.78	7.13	1.84	2.64	4.93	1.04	2.27	1.18	2.46	4.62	0.98	1.67	0.94	0	1.18	1.09	2.71	2.11	0	1.1	1.26	1.29993	0.679758	-0.593989	1	-0.093721	1	0.894755	0.932473	-1.31708	0.900636	-0.34757	1	-1.13733	0.889928	0.34752	1	-1.36646	0.861377	-0.986537	0.793988	-2.23673	0.249548	-0.618167	1	-1.19587	0.744701
NR_033649	SF1	979.34	945.11	1592.45	2034.75	1748.01	1063.52	1311.32	1355.42	1266.51	1081.31	1243.21	1126.1	1344.9	1190.3	1144.89	994.38	995.23	1031.01	1072.51	1204.57	1070.66	1097.38	0.748781	0.000368425	1.09962	7.48e-10	0.884382	2.11e-06	0.285596	0.218072	0.496868	0.0151832	0.466633	0.0688801	0.454461	0.0283922	0.31516	0.127333	0.3037	0.174613	0.468156	0.0056961	0.19035	0.285268	0.0801488	0.793467	0.286233	0.151252
NR_109942	LINC01523	0	0	0	0	0	0	0	0	0	0	0	0	0	0	0	0	0	0	0	0	0	0	0	1	0	1	-5.13e-15	1	-5.13e-15	1	5.13e-15	1	5.13e-15	1	0	1	0	1	0	1	0	1	0	1	0	1	0	1
NR_052013	NBAS	330.96	298.66	262.86	377.21	368.42	277.23	185.1	197.52	270.12	325.46	270.53	234.07	225.54	255.47	292.46	289.49	299.87	315.67	326.92	309.89	379.56	308.87	-0.237764	0.695729	0.280372	0.359982	0.250234	0.489243	-0.0419149	1	-0.71518	0.00433102	-0.699444	0.0177527	-0.162419	0.765645	-0.0367179	1	-0.350271	0.201779	-0.319608	0.137803	-0.0775415	0.872055	-0.0274902	1	0.0622605	1
NM_004337	OSGIN2	125.8	108.69	135.51	68.83	83.53	151.93	147.67	135.09	130.32	72.96	60.12	80.65	80.19	59.89	86.88	98.85	66.28	54.19	62.22	51.23	52.66	59.01	0.231245	0.832681	-0.747444	0.024566	-0.464809	0.24845	0.515255	0.0720516	0.383394	0.256478	0.177173	1	0.211047	0.70026	-0.77496	0.00229113	-0.461842	0.181331	-0.666535	0.0120441	-0.308507	0.216857	-0.941161	9e-05	-0.992862	0.000129976
NM_001145641	SRRM5	0.97	1.89	0	1.84	0.88	0	1.04	0	1.18	0	0.77	0	0	0.94	0.86	2.35	0	0	1.05	1.25	3.29	1.26	-3.66627	1	0.349773	1	-0.618479	1	-3.64548	0.938768	-0.375904	1	-3.6361	1	-0.198359	1	-1.5727	0.920451	-3.66516	0.92544	-1.41491	0.914807	0.0895653	1	-3.55226	0.439667	-0.254822	1
NM_000207	INS	0	0	0	0	0	0	0	0	0	0	0	0	0	0	0	0	0	0	0	0	0	0	0	1	0	1	-5.13e-15	1	-5.13e-15	1	5.13e-15	1	5.13e-15	1	0	1	0	1	0	1	0	1	0	1	0	1	0	1
NR_031756	MIR711	0.97	0	0	0.92	0	0	0	0	0	0	0	0	0	0	0	2.35	2.17	1.35	0	0	1.1	0	-2.29294	1	0.813269	1	-2.34911	1	-2.27494	1	-2.27851	1	-2.26691	1	-2.2331	1	-2.41642	1	-2.29196	1	-2.34094	1	0.936231	1	1.6719	0.902128	-2.20838	1
NM_001278717	FXYD1	19.35	17.96	11.21	4.59	2.64	0	2.08	5.68	0	0.82	0	0	0.84	0.94	0	0	2.17	8.13	1.05	1.25	2.19	3.77	-0.706709	0.725842	-1.97651	0.0224448	-2.74605	0.00296278	-7.23571	1.33e-05	-3.04303	0.000910804	-1.7214	0.127148	-7.18318	2.8e-05	-5.17419	2.01e-09	-7.25695	1.05e-05	-4.16741	1.37e-07	-7.24939	2.9e-10	-1.90857	0.00258521	-3.83887	1.33e-06
NM_000364	TNNT2	19.35	13.23	33.62	12.85	13.19	33.54	13.52	9.08	20.14	2.46	3.85	0.98	46.78	3.74	81.72	55.31	91.27	112.45	4.22	2.5	53.75	50.22	1.06401	0.119485	-0.318216	1	-0.277032	1	1.17933	0.0180934	-0.214707	1	-0.859316	0.676022	0.363885	0.851737	-2.27582	0.000229791	-3.82041	0.000611805	0.709612	0.63688	2.12209	6.61e-10	2.63509	5.39e-18	-2.16024	0.00153561
NM_032687	CYHR1	46.45	38.75	25.47	28.45	29.02	67.09	30.16	30.65	21.33	12.3	10.79	15.74	13.37	15.91	18.06	34.13	34.77	35.23	12.65	23.74	25.23	31.39	-0.716301	0.37605	-0.560162	0.353377	-0.528074	0.420186	0.795618	0.0278708	-0.44549	0.549511	-0.499835	0.655622	-0.935183	0.0878023	-1.83294	5.64e-07	-1.3525	0.00568964	-1.46876	0.000117951	-0.717835	0.0716047	-0.275494	0.586247	-1.20473	0.00349744
NM_016161	A4GNT	0	0	0	0	0	0	0	0	0	0	0	0	0	0	0	0	0	0	0	0	0	0	0	1	0	1	-5.13e-15	1	-5.13e-15	1	5.13e-15	1	5.13e-15	1	0	1	0	1	0	1	0	1	0	1	0	1	0	1
NM_001256348	SEMA5B	190.64	173.9	248.6	551.59	372.81	15.79	39.52	230.44	5.92	4.1	3.85	4.92	1.67	13.1	0	1.18	9.78	43.35	182.44	239.92	17.55	30.13	0.469806	0.151282	1.61649	4.17e-16	1.05538	8.03e-07	-3.37863	7.79e-23	-2.15154	5.78e-13	0.310825	0.522659	-4.85613	2.66e-28	-5.43946	5.69e-57	-5.10212	2.42e-32	-4.58992	7.64e-41	-8.16886	2.39e-71	-2.82863	6.35e-15	0.251434	0.387768
NR_108035	LINC00866	0	0	0	0	0	0	0	0	0	0	0	0	0	0	0	0	0	0	0	0	0	0	0	1	0	1	-5.13e-15	1	-5.13e-15	1	5.13e-15	1	5.13e-15	1	0	1	0	1	0	1	0	1	0	1	0	1	0	1
NM_004482	GALNT3	46.45	67.1	36.68	0	0.88	84.84	85.27	44.27	136.25	4.92	7.71	1.97	8.35	3.74	16.34	20.01	19.56	5.42	7.38	7.5	9.87	8.79	-0.608582	0.431615	-8.9099	2.18e-13	-5.81716	3.25e-12	0.717534	0.0559151	0.634031	0.122883	-0.387427	0.797481	1.31696	2.06e-05	-3.09774	5.34e-14	-4.69641	1.83e-11	-3.1123	2.72e-12	-1.61979	2.12e-06	-2.10071	1.37e-06	-2.86739	6.86e-11
NM_001291379	AGAP4	67.74	94.51	110.03	81.68	109.91	54.26	129.99	136.22	107.81	87.72	87.09	110.15	90.22	102.93	65.37	97.67	77.14	78.58	62.22	122.46	86.66	92.91	0.459552	0.4065	0.0275345	1	0.459066	0.29188	-0.439827	0.360615	0.727954	0.0265285	0.717591	0.0847712	0.466122	0.252693	0.149152	0.822633	0.515798	0.147435	0.318506	0.342485	0.0206518	1	-0.0540608	1	0.217774	0.766223
NM_001130001	C3orf55	2.9	0.95	0	0	0	0.99	0	0	0	0.82	0.77	1.97	1.67	1.87	2.58	0	1.09	1.35	1.05	0	1.1	2.51	-4.05337	0.921012	-4.10064	0.78345	-4.11941	0.816774	-0.748992	1	-4.03639	0.737804	-4.02261	0.937088	-3.98256	0.726161	-1.12371	0.989235	0.10995	1	-0.0431321	1	-0.311542	1	-0.604732	0.97253	-1.50383	0.641967
NM_178812	MTDH	690.95	757.98	624.55	635.11	814.21	923.43	856.88	735.61	1004.67	1178.86	937.23	1301.16	1247.16	1051.81	1421	1375.66	1075.63	1066.24	1097.82	910.93	980.71	968.06	-0.192321	0.784807	-0.170876	0.714675	0.191348	0.639952	0.49093	0.0189579	0.292173	0.253065	-0.00590326	1	0.529457	0.0114717	0.589332	0.0034002	0.921233	6.03e-07	0.736821	1.71e-05	0.984033	5.95e-14	0.570412	6.55e-05	0.517699	0.007552
NM_000535	PMS2	125.8	115.3	152.83	144.09	141.56	120.36	107.11	172.55	143.36	108.21	113.3	118.02	122.8	111.36	124.72	147.1	122.77	139.55	123.39	121.21	154.68	158.2	0.364266	0.435825	0.276713	0.517505	0.255071	0.614904	0.139114	0.876975	-0.11978	1	0.489616	0.213818	0.308058	0.391484	-0.0788852	1	0.0464674	1	0.0297764	1	0.198736	0.455185	0.122894	0.782804	0.0664149	1
NM_015123	FRMD4B	33.87	47.26	31.58	55.07	59.79	89.78	62.39	23.84	106.63	222.98	162.63	191.78	128.64	210.55	124.72	165.93	165.15	205.93	291.06	269.9	265.47	287.53	-0.339688	0.944863	0.45722	0.447225	0.57957	0.263184	1.28276	0.000126582	0.667951	0.119471	-0.793099	0.382557	1.44749	1.22e-05	2.28655	2.74e-17	2.31246	1.13e-17	2.12605	3.99e-12	1.8585	2.11e-14	2.18799	5.01e-20	2.83017	2.93e-34
NM_003142	SSB	1397.39	1913.85	1211.4	929.73	1484.22	1162.18	962.95	1744.8	1127.89	1355.12	924.9	1502.77	1204.56	1002.21	1293.7	1270.92	1094.1	1059.46	1292.92	795.97	906.11	985.63	-0.429246	0.27551	-0.813754	0.00214167	-0.1351	0.965018	-0.369925	0.216723	-0.73206	0.00544451	0.0474261	1	-0.496237	0.0784499	-0.494728	0.061639	-0.0635323	1	-0.514016	0.014293	-0.333097	0.0717654	-0.613222	0.000561951	-0.616235	0.0252643
NM_001126123	ENOSF1	55.16	51.98	62.15	80.77	86.17	45.38	56.15	55.62	53.31	68.04	94.03	114.08	107.76	79.54	114.4	105.91	88.01	74.51	90.69	101.21	118.47	94.17	0.236107	0.965169	0.610768	0.114123	0.70797	0.0486332	-0.0975999	1	0.11831	1	0.0268606	1	0.0513161	1	0.641322	0.0364524	1.16587	3.75e-05	0.879321	0.00224772	1.07991	6.89e-07	0.615288	0.024325	0.880855	0.000832968
NR_121610	BMPR1B-AS1	0	0	0	0	0	0	0	0	0	0	0	0	0	0	0	0	0	0	0	0	0	0	0	1	0	1	-5.13e-15	1	-5.13e-15	1	5.13e-15	1	5.13e-15	1	0	1	0	1	0	1	0	1	0	1	0	1	0	1
NM_181702	GEM	27.1	21.74	12.23	7.34	11.43	19.73	8.32	6.81	14.22	6.56	10.02	7.87	0.84	0.94	48.17	43.54	20.64	6.77	6.33	3.75	12.07	8.79	-0.967594	0.354871	-1.69713	0.0213225	-1.0629	0.141286	-0.163942	1	-1.48835	0.0404906	-1.84875	0.0372104	-0.7159	0.458117	-1.49503	0.0011169	-1.54169	0.0264869	-4.55301	5.64e-10	0.951898	0.00292983	-0.76119	0.151503	-2.17382	8.76e-05
NM_020198	CCDC47	684.18	646.46	622.51	641.54	768.49	648.17	670.74	785.56	684.79	525.49	468.61	596.98	520.42	544.62	565.13	583.68	462.85	433.54	524.13	452.34	426.73	440.71	-0.073814	1	-0.0331359	1	0.231201	0.488609	0.103608	0.890266	0.0621029	1	0.212079	0.700512	0.0997633	0.926513	-0.377909	0.0646344	-0.0794395	0.990994	-0.251449	0.201557	-0.177901	0.304451	-0.561585	0.000202508	-0.399523	0.0453522
NR_049846	MIR5582	0	0	0	0	0	0	0	0	0	0	0	0	0	0	0	0	0	0	0	0	0	0	0	1	0	1	-5.13e-15	1	-5.13e-15	1	5.13e-15	1	5.13e-15	1	0	1	0	1	0	1	0	1	0	1	0	1	0	1
NR_037502	MIR3938	0	0	0	0	0	0	0	0	0	0	0	0	0	0	0	0	0	0	0	0	0	0	0	1	0	1	-5.13e-15	1	-5.13e-15	1	5.13e-15	1	5.13e-15	1	0	1	0	1	0	1	0	1	0	1	0	1	0	1
NM_001136474	VASH2	410.31	525.48	269.99	201.91	189.05	30.58	261.02	347.37	36.73	45.09	40.85	49.17	35.08	43.98	24.94	32.95	65.19	86.71	72.77	56.23	89.95	95.42	-0.771671	0.0104433	-1.19339	2.72e-06	-1.28447	4.36e-07	-3.78992	2.07e-34	-0.792144	0.00235149	-0.457909	0.227821	-3.6094	1.46e-31	-3.39992	9.32e-48	-3.17104	1.92e-28	-3.49681	9.1e-53	-3.99727	3.8e-72	-2.62785	1.54e-37	-2.80241	4.05e-34
NM_001288954	IFI27	1.94	1.89	0	0.92	0.88	4.93	0	1.14	4.74	3.28	2.31	1.97	1.67	0	3.44	1.18	1.09	8.13	5.27	2.5	2.19	1.26	-4.05285	0.921012	-0.953846	1	-1.00631	1	1.44966	0.564263	-4.03592	0.735254	-0.717953	1	1.31006	0.582862	0.556872	0.840611	0.110403	1	-0.962466	0.983328	0.387793	1	1.12123	0.458302	1.05699	0.442521
NM_001167	XIAP	667.73	719.23	498.21	536.91	630.44	799.12	510.59	681.12	625.55	985.39	707.55	904.81	906.34	791.66	836.95	864.93	757.29	741.08	1052.47	972.16	821.64	827.43	-0.455207	0.126428	-0.350066	0.188514	-0.114535	0.960541	0.345467	0.130744	-0.391516	0.111159	-0.0538188	1	-0.0908658	0.979118	0.33059	0.188019	0.460278	0.0260522	0.362751	0.048484	0.329249	0.0228232	0.118385	0.61011	0.591128	0.000838111
NM_001099411	GPRASP1	29.03	24.57	20.38	23.86	29.9	17.76	16.64	43.14	21.33	30.33	33.14	31.47	17.54	21.52	25.81	38.83	40.2	35.23	44.29	37.49	52.66	50.22	-0.370464	0.943093	-0.146627	1	0.181016	1	-0.449212	0.672043	-0.63281	0.484529	0.657492	0.388751	-0.269246	0.999553	0.287691	0.645387	0.30827	0.710064	-0.389374	0.49311	0.272815	0.627131	0.506482	0.221866	0.659907	0.0954892
NR_046648	HLTF-AS1	0	0	0	0	0	0	0	1.14	0	0	0	0	0	0	0	0	0	0	0	0	0	0	0	1	0	1	-5.13e-15	1	-5.13e-15	1	5.13e-15	1	3.30412	1	0	1	0	1	0	1	0	1	0	1	0	1	0	1
NM_018638	ETNK1	330.96	365.76	199.69	265.24	285.77	205.21	256.86	388.24	290.27	319.72	276.7	264.56	228.88	282.6	267.51	308.32	298.79	331.93	541	418.6	351.04	316.41	-0.780778	0.00483717	-0.374214	0.208949	-0.262851	0.493361	-0.622401	0.01005	-0.389509	0.158552	0.128301	1	-0.205419	0.594823	-0.181778	0.546071	-0.320414	0.243966	-0.377825	0.0738107	-0.245822	0.185409	-0.140188	0.585152	0.509717	0.0188319
NM_006487	FBLN1	726.76	732.46	742.73	1451.95	830.04	1780.75	802.81	531.27	851.84	676.33	896.38	604.85	497.03	500.64	671.79	724.9	949.6	961.92	322.7	498.57	990.58	1052.18	0.0476658	1	1.01188	3.62e-08	0.209117	0.560542	1.42826	1.65e-16	0.188142	0.560399	-0.485293	0.0880155	0.281415	0.253304	0.150747	0.669183	-0.193774	0.519813	-0.478415	0.00454358	-0.0303799	1	0.395671	0.00661067	-0.789823	0.000432014
NM_003427	ZNF76	111.29	98.29	186.45	227.61	156.51	109.51	105.03	131.68	84.12	112.31	120.24	101.3	90.22	115.1	107.52	124.74	106.48	135.48	128.66	154.95	127.25	148.16	0.853096	0.00437497	1.13803	2.24e-06	0.60194	0.0420907	0.205075	0.702539	0.0541158	1	0.302149	0.677863	-0.258038	0.677299	0.193431	0.605373	0.0284672	1	0.0367158	1	0.174739	0.560294	0.204073	0.536334	0.476116	0.0634398
NM_001300823	PRDM5	67.74	75.61	50.94	39.47	41.33	82.87	40.56	57.9	39.1	37.71	30.06	32.46	21.72	30.88	24.08	31.77	38.03	25.74	26.36	28.74	28.52	22.6	-0.470299	0.495394	-0.84039	0.0368346	-0.770257	0.0663438	0.349396	0.396278	-0.770129	0.0627571	-0.335676	0.79039	-0.81503	0.0464973	-1.03917	0.000276198	-1.06417	0.00399814	-1.38219	9.81e-06	-1.34549	1.17e-06	-1.13541	0.000143481	-1.33466	1.29e-05
NM_001098817	INO80C	72.58	103.02	78.45	82.6	109.03	64.13	75.91	61.3	58.05	86.08	92.49	88.51	91.05	72.05	73.97	74.14	65.19	79.93	76.98	81.22	70.21	76.59	-0.141757	1	-0.0702414	1	0.333612	0.547322	-0.313153	0.603358	-0.160886	0.976453	-0.546552	0.425166	-0.539359	0.264929	0.0664803	1	0.0868164	1	-0.0331217	1	-0.210448	0.585786	-0.277449	0.475743	-0.107979	0.980198
NM_001553	IGFBP7	4.84	22.68	18.34	22.94	41.33	565.3	555.31	60.17	178.9	94.28	122.55	143.59	410.99	181.54	824.04	869.64	1504.8	1261.33	123.39	93.72	1179.26	1294.51	0.427295	1	0.745904	0.552437	1.59503	0.0358022	5.47932	8.03e-82	5.36282	4.48e-75	2.08414	0.00469939	3.73785	7.8e-20	3.00456	1.35e-14	3.44046	8.96e-16	4.48508	2.36e-20	5.955	5.41e-154	6.63675	1.12e-153	3.01059	1.25e-13
NR_073143	PGR	0	0	0	0	0	10.85	2.08	0	3.55	5.74	4.62	1.97	4.18	1.87	0	3.53	1.09	1.35	2.11	0	2.19	1.26	0	1	0	1	-5.13e-15	1	6.60106	7.37e-05	4.19722	0.481125	5.13e-15	1	4.88927	0.205585	5.62268	0.00246849	4.16211	0.439346	4.8315	0.0503814	3.77077	0.447818	3.33244	0.75943	3.30758	0.780283
NM_001142528	BHLHB9	135.48	115.3	119.2	137.67	147.72	47.36	76.95	154.39	56.87	73.78	73.22	44.26	40.93	34.62	50.75	83.55	61.93	66.39	81.2	58.73	86.66	89.15	-0.0502651	1	0.154567	0.926224	0.260027	0.5939	-1.26098	4.96e-05	-0.652596	0.0541789	0.272883	0.729823	-1.08034	0.000928026	-0.726711	0.00286482	-1.4226	4.78e-06	-1.65322	1.58e-10	-0.894413	0.000584197	-0.961694	3.86e-05	-0.784471	0.00331373
NM_001039690	CHTF8	523.54	473.5	502.29	542.42	493.28	406.47	529.31	438.19	465.61	580.41	629.7	416.02	524.59	527.77	599.54	517.78	644.29	573.09	604.28	686.01	662.58	726.98	0.0331073	1	0.141219	0.816803	0.00813178	1	-0.153055	0.728	0.136974	0.793703	-0.213471	0.76989	-0.0402207	1	0.322202	0.130884	-0.183918	0.602813	0.147891	0.568903	0.203436	0.29197	0.296776	0.091024	0.415015	0.0344942
NR_034041	SRSF1	1114.82	1116.18	1569.01	1665.8	1805.16	794.19	1343.56	1692.58	1332.85	1037.86	996.57	982.51	1011.6	1044.32	950.49	1006.15	754.03	823.73	862.65	864.69	821.64	807.34	0.514096	0.0315181	0.597697	0.00261421	0.717494	0.000196905	-0.348948	0.126883	0.318603	0.167894	0.573785	0.0127842	0.314819	0.16933	-0.0902367	0.853466	-0.106369	0.865214	-0.0479571	1	-0.155804	0.356049	-0.494949	0.000574945	-0.324425	0.0848033
NM_001014437	CARS	333.86	333.62	346.41	229.45	276.09	204.22	440.92	303.1	337.66	310.7	395.39	324.55	294.88	320.03	350.09	387.16	284.66	321.09	229.9	258.66	299.48	318.92	0.0756639	1	-0.521127	0.0446929	-0.250377	0.524916	-0.567219	0.0161238	0.451892	0.0540302	-0.166593	0.937088	0.0748036	1	0.124241	0.783072	0.0364584	1	-0.0490943	1	0.174527	0.361144	-0.137183	0.587286	-0.407777	0.0539425
NM_014521	SH3BP4	691.92	537.77	854.81	835.19	726.29	195.34	554.27	514.24	517.74	473.02	562.64	384.54	390.1	293.83	292.46	307.14	336.81	308.9	222.52	263.66	285.22	290.04	0.497858	0.104328	0.461628	0.0796262	0.263973	0.483318	-1.51196	5.44e-10	-0.0987601	1	-0.284811	0.611444	-0.189343	0.679946	-0.204948	0.488608	-0.599566	0.016369	-0.774407	0.000232964	-1.00272	1.31e-09	-0.920616	1.45e-07	-1.29674	1.43e-10
NM_014827	ZC3H11A	758.7	827.92	731.53	797.56	866.09	641.27	605.23	700.42	688.34	885.38	738.37	762.21	674.96	845	734.59	851.99	871.37	902.31	1126.29	990.9	978.51	952.99	-0.0951838	1	0.0267354	1	0.149528	0.801758	-0.165979	0.660963	-0.340287	0.182095	-0.207532	0.747521	-0.146905	0.752528	0.0762486	0.951547	0.0188607	1	0.00715409	1	0.0311952	1	0.166673	0.372092	0.462069	0.0140385
NM_001270364	ALDH1L1	13.55	4.73	10.19	2.75	2.64	5.92	0	0	0	0	0.77	0	0	0	0.86	0	0	1.35	4.22	1.25	0	0	0.183097	1	-1.66384	0.326955	-1.71994	0.352588	-0.471288	1	-6.21495	0.0182775	-6.20047	0.0557206	-6.15829	0.0162416	-4.15077	0.000683735	-6.23146	0.0100748	-6.2941	0.00022519	-3.8709	0.000806006	-3.63845	0.00819224	-1.59061	0.150011
NM_144682	SLFN13	237.09	253.29	272.03	242.3	248.84	142.07	318.21	241.8	220.36	153.3	141.82	106.22	157.04	128.2	172.03	164.75	113	150.38	156.08	101.21	145.9	140.63	0.171503	0.896292	0.00184636	1	0.0441322	1	-0.646041	0.0101179	0.425908	0.0977123	-0.0480341	1	-0.0961883	1	-0.68995	0.000861501	-1.12952	3.35e-06	-0.708019	0.00051987	-0.503475	0.00292464	-0.901463	3.8e-06	-0.874712	0.000315861
NR_046435	PCGF5	27.1	32.13	34.64	41.3	27.26	33.54	81.11	32.92	88.86	97.56	90.95	90.48	159.55	96.38	104.08	107.09	65.19	56.9	60.11	52.48	55.95	51.48	0.246064	1	0.496279	0.467689	-0.0972636	1	0.318537	0.712334	1.49881	1.78e-05	0.123366	1	1.63777	2.07e-06	1.70774	1.64e-10	1.6828	1.96e-07	2.18106	3.05e-11	1.86265	5.27e-15	1.05338	0.000615397	0.972951	0.00315695
NM_006714	SMPDL3A	14.52	12.29	4.08	5.51	4.4	51.3	9.36	10.22	17.77	38.53	43.16	32.46	35.08	30.88	39.57	55.31	41.29	33.87	29.53	31.24	38.39	31.39	-1.66522	0.197317	-1.24508	0.277729	-1.55896	0.159353	2.06879	1.23e-06	-0.461407	0.93158	-0.413443	1	0.462588	0.726775	1.64509	5.84e-06	1.34605	0.00640973	1.36594	0.00108666	1.82709	4.25e-07	1.49793	0.000162136	1.21659	0.00548666
NR_038945	HTR5AOS	0.97	0	0	0.92	0.88	2.96	0	1.14	0	0	1.54	0	1.67	0	0	0	1.09	0	0	0	2.19	0	-2.29294	1	0.81327	1	0.763598	1	2.49085	0.451459	-2.27851	1	1.03725	1	-2.2331	1	0.655774	1	-2.29196	1	0.803824	1	-2.286	1	0.270816	1	-2.20838	1
NM_001145108	NELL2	401.61	385.61	364.74	305.63	285.77	154.89	236.06	284.93	150.46	45.09	37	11.8	10.02	9.36	11.18	15.3	13.04	32.52	45.35	39.99	30.72	38.92	-0.0877382	1	-0.345521	0.2326	-0.438528	0.105041	-1.20363	8.49e-08	-0.68694	0.00329983	-0.493507	0.119832	-1.32847	9.14e-09	-3.21799	1.93e-48	-4.96906	3.09e-50	-5.25509	4.08e-87	-4.87656	4.49e-98	-4.15569	6.7e-68	-3.15096	1.83e-46
NM_001135914	KCP	18.39	12.29	15.28	37.63	14.95	8.88	12.48	26.11	7.11	5.74	12.33	11.8	5.85	10.29	2.58	1.18	19.56	32.52	34.8	63.73	19.75	26.37	0.0194523	1	1.31022	0.0119944	-0.0111203	1	-0.638113	0.634472	-0.242376	1	0.737897	0.521969	-1.03578	0.281912	-0.69992	0.324279	-0.295835	1	-0.862626	0.200638	-2.83742	5.24e-05	0.740058	0.164726	1.70561	8.69e-05
NM_003624	RANBP3	357.09	364.81	489.04	485.51	398.31	386.73	481.48	456.35	381.49	373.01	497.13	396.35	403.47	414.55	330.31	331.85	343.33	373.93	329.03	403.61	347.74	381.7	0.459926	0.107301	0.446733	0.0644993	0.165093	0.773847	0.240537	0.399053	0.465717	0.0427796	0.310468	0.426137	0.137753	0.797277	0.312367	0.213051	0.211588	0.483186	0.250131	0.22256	-0.0894072	0.779364	-0.00522352	1	0.062623	1
NM_015421	TMEM186	53.22	46.31	39.73	32.12	34.29	37.49	49.92	35.19	37.91	32.79	30.06	29.5	30.07	33.69	47.31	27.07	28.25	24.39	17.93	27.49	34.01	25.11	-0.301202	0.921012	-0.609779	0.247412	-0.511976	0.405161	-0.266032	0.813005	0.0552259	1	-0.525294	0.595706	-0.332737	0.65817	-0.619405	0.0674702	-0.67456	0.163304	-0.573156	0.114504	-0.344849	0.415436	-0.89861	0.0082514	-1.10206	0.00321025
NM_015621	CCDC69	111.29	106.8	111.05	64.25	58.91	451.85	74.87	115.79	122.03	77.06	79.39	52.13	75.18	62.7	116.98	101.2	88.01	100.26	49.57	59.98	88.86	100.45	0.0484743	1	-0.742752	0.0291269	-0.863693	0.00927869	2.191	9.09e-28	-0.491246	0.16672	0.0590476	1	0.220317	0.650793	-0.435542	0.100829	-0.986291	0.00128007	-0.586648	0.0252986	0.0464452	1	-0.211383	0.521741	-0.954338	0.00021967
NR_037933	ADAM20P1	0	0	0	0	0.88	1.97	2.08	0	1.18	0	0.77	0	0.84	0.94	0.86	1.18	0	0	0	0	1.1	0	0	1	0	1	3.11264	1	4.207	0.447217	4.19722	0.481125	5.13e-15	1	3.39852	0.999553	2.23529	1	0	1	3.15022	0.772287	3.21272	0.757872	0	1	0	1
NM_001164837	FXYD6	343.54	311.89	480.89	611.25	507.34	149.96	138.31	395.05	146.91	231.18	205.02	184.9	209.67	218.97	406.86	409.52	315.08	390.19	700.24	739.74	408.08	454.52	0.575383	0.0300373	0.918616	7.06e-06	0.653763	0.00351739	-0.98588	2.52e-05	-1.19328	6.42e-07	0.242121	0.656112	-1.09852	5.41e-06	-0.544811	0.00950799	-0.748277	0.00142652	-0.542855	0.00365911	0.351786	0.0290003	0.106658	0.75943	1.17935	1.14e-11
NR_026973	HLA-F-AS1	3.87	3.78	1.02	0	1.76	0.99	0	1.14	0	0	0	0	0	0.94	0	1.18	1.09	0	2.11	0	0	2.51	-1.77055	0.791169	-5.05748	0.260339	-1.05009	1	-1.70376	0.560052	-4.99126	0.228059	-1.67286	0.815182	-4.93565	0.294509	-5.15771	0.0260375	-5.00755	0.199561	-2.76076	0.107712	-2.63826	0.0930893	-2.42165	0.157359	-1.59468	0.364307
NR_034182	MATN1-AS1	0.97	0	0	0	0.88	1.97	0	1.14	5.92	1.64	3.85	1.97	2.51	3.74	2.58	3.53	4.35	2.71	1.05	1.25	4.39	2.51	-2.29294	1	-2.33303	1	0.763599	1	1.93213	0.849373	-2.27851	1	1.03725	1	3.37359	0.0588373	2.33559	0.174328	1.87026	0.838208	2.49784	0.172867	2.40521	0.247457	2.6206	0.254051	1.10485	1
NM_153228	ANKFN1	0	0	0	0	0.88	0	0	0	0	0	0	0	0.84	0	0	0	0	0	0	0	0	0	0	1	0	1	3.11264	1	-5.13e-15	1	5.13e-15	1	5.13e-15	1	0	1	0	1	0	1	2.3014	1	0	1	0	1	0	1
NM_203291	RBBP8	192.58	268.41	298.52	435.95	598.79	271.31	284.93	434.78	297.37	277.09	176.5	239.97	234.73	221.78	215.9	210.64	185.79	173.42	221.46	181.19	186.49	188.34	0.393832	0.38846	0.937254	0.000231763	1.39891	1.63e-09	0.375103	0.235398	0.354945	0.301814	0.886441	0.00226245	0.424315	0.180889	0.0189236	1	0.133783	0.893946	0.0565669	1	-0.0758741	0.956086	-0.350901	0.135912	-0.146765	0.780283
NM_001199183	ATP2C1	415.15	429.08	433.01	418.51	425.57	426.2	575.07	451.81	516.55	507.45	486.34	400.28	426.86	356.53	408.58	433.06	431.34	411.86	370.16	397.36	363.1	337.75	0.0586037	1	0.00675528	1	0.0347623	1	0.15488	0.705482	0.49613	0.0248041	0.0702502	1	0.349105	0.15674	0.277977	0.206798	3.62e-05	1	-0.0362571	1	0.0285507	1	0.00606203	1	-0.093894	0.86196
NR_039738	MIR4513	0	0	0	0	0	0	0	0	0	0	0	0	0	0	0	0	0	0	0	0	0	0	0	1	0	1	-5.13e-15	1	-5.13e-15	1	5.13e-15	1	5.13e-15	1	0	1	0	1	0	1	0	1	0	1	0	1	0	1
NM_001178074	GRIP1	91.93	95.46	46.87	66.08	95.84	165.74	59.27	60.17	72.27	17.22	20.81	10.82	6.68	6.55	12.9	15.3	15.21	18.97	26.36	28.74	37.3	32.65	-0.975817	0.0171435	-0.483987	0.240763	0.0555161	1	0.962909	0.000100888	-0.609498	0.089079	-0.665809	0.148838	-0.316271	0.533695	-2.24884	8.45e-16	-3.02438	9.38e-14	-3.73049	1.74e-25	-2.70251	2.22e-21	-2.45407	3.98e-16	-1.72028	9.81e-10
NM_001134941	GHRL	0	0	1.02	0	0.88	0	0	1.14	0	0	0.77	0	0	0	0	0	0	0	0	0	0	0	3.23817	1	0	1	3.11264	1	-5.13e-15	1	5.13e-15	1	3.30412	1	0	1	2.23529	1	0	1	0	1	0	1	0	1	0	1
NM_170679	SKP1	1536.75	1727.66	1548.64	1365.68	1779.66	1892.24	1427.79	1821.99	1342.33	1605.98	1274.81	1316.89	1343.23	1325.05	1618.84	1532.17	1672.12	1391.39	1571.33	1338.28	1467.77	1403.74	-0.0540696	1	-0.238186	0.453922	0.147661	0.800348	0.354169	0.112051	-0.142986	0.764642	0.130763	0.974487	-0.224264	0.452395	-0.137213	0.704838	-0.23312	0.391458	-0.220533	0.261987	-0.0151261	1	-0.0830265	0.828164	-0.119933	0.744369
NR_046186	PDLIM5	27.1	17.96	20.38	18.36	14.95	20.72	54.08	18.16	55.68	29.51	37	33.44	56.8	40.24	80.86	75.31	45.63	48.77	36.91	44.98	60.33	48.97	-0.119533	1	-0.272041	1	-0.562472	0.642844	0.0228032	1	1.31148	0.0025427	-0.333689	1	1.3612	0.00243516	0.607123	0.154286	0.646407	0.266388	1.18053	0.00227175	1.83139	5.32e-11	1.06858	0.00238134	0.897787	0.0256655
NM_001172218	SCMH1	96.77	100.18	103.92	144.09	120.46	89.78	94.63	82.87	129.14	171.34	221.97	166.21	210.51	176.86	172.89	224.77	189.05	220.83	163.46	217.42	213.91	236.05	0.0993017	1	0.567619	0.0635135	0.313301	0.497292	0.0075133	1	-0.00738684	1	-0.276449	0.815182	0.448386	0.173833	1.04053	6.89e-06	0.830937	0.00090459	1.0472	7.71e-07	1.03578	9.84e-08	1.05725	3.82e-08	0.989099	2.42e-05
NM_001098406	GAGE12J	4.84	7.56	0	0	0	16.77	0	1.14	0	3.28	3.85	0	0.84	0	5.16	1.18	3.26	1.35	5.27	1.25	0	1.26	-5.69138	0.123246	-5.74075	0.0634093	-5.7603	0.0702567	1.55453	0.0339234	-5.67376	0.0503024	-2.35514	0.421937	-5.61744	0.0631101	-0.737801	0.5352	-5.69024	0.0400146	-3.44676	0.00994442	-0.787739	0.482414	-1.31349	0.298308	-0.793723	0.645919
NM_025141	TM2D3	75.48	72.77	74.38	70.67	89.69	73.01	62.39	96.49	66.35	83.62	80.93	74.75	62.65	64.57	85.16	82.37	99.96	92.13	100.19	102.46	97.63	87.89	0.0269236	1	-0.0494229	1	0.297755	0.584361	0.119142	0.984536	-0.197793	0.87249	0.352351	0.613636	-0.101601	1	0.192756	0.652279	0.0887799	1	-0.150873	0.837183	0.215009	0.495059	0.384236	0.16071	0.494549	0.0661081
NM_031939	MRO	24.19	10.4	14.26	7.34	10.55	7.89	8.32	9.08	9.48	9.02	9.25	6.88	7.52	6.55	8.6	5.88	8.69	4.06	7.38	10	13.16	3.77	-0.249654	1	-1.19954	0.306591	-0.679471	0.643643	-0.97623	0.389372	-0.990929	0.417335	-0.942986	0.675363	-0.797334	0.621441	-0.866778	0.171365	-1.23387	0.182476	-1.2083	0.0784498	-1.17029	0.0606184	-1.36683	0.047581	-0.948358	0.183285
NM_001173473	ASMTL	807.08	697.49	882.32	1277.57	824.76	443.96	324.45	674.31	270.12	486.96	571.89	464.21	399.29	479.11	385.36	374.22	560.63	620.51	451.36	487.33	629.67	610.21	0.252292	0.558702	0.78352	0.000121149	0.156133	0.791344	-0.619253	0.00588105	-1.16238	1.32e-07	-0.185198	0.852905	-1.41888	1.65e-10	-0.463951	0.0239341	-0.619276	0.00505815	-0.707679	9.89e-05	-0.949694	8.93e-11	-0.344844	0.0411882	-0.63691	0.000576745
NM_015710	GLTSCR2	1461.26	1322.21	1230.76	1362.92	1141.31	1456.17	1026.39	1114.76	848.29	730.44	831.64	678.61	626.51	755.17	653.73	609.57	829	783.08	748.75	829.71	850.16	949.22	-0.155146	0.897813	-0.0107511	1	-0.26286	0.39963	0.206628	0.451452	-0.388804	0.0988091	-0.347606	0.299817	-0.655959	0.00186774	-0.790626	1.12e-05	-0.959143	1.39e-06	-0.941489	2.62e-08	-1.1027	4.12e-16	-0.78059	4.44e-08	-0.774809	6.6e-06
NM_005333	HCCS	115.16	107.74	140.6	108.3	123.98	137.13	170.54	152.12	167.05	109.03	121.78	142.61	157.88	127.26	142.79	164.75	126.03	120.58	119.17	116.21	108.6	120.54	0.357131	0.48482	-0.021815	1	0.176939	0.850151	0.44021	0.137025	0.663731	0.0139015	0.420979	0.347023	0.641623	0.0189662	0.0939196	0.955807	0.432302	0.143874	0.428249	0.0945925	0.491379	0.0122255	0.154844	0.685608	0.124402	0.842968
NM_018348	CMTR2	83.22	91.68	70.3	105.55	119.58	123.32	113.35	121.47	117.29	116.41	69.37	87.53	114.44	111.36	89.46	121.21	101.04	90.77	100.19	94.97	102.02	100.45	-0.293022	0.799999	0.289696	0.555747	0.473525	0.188374	0.635774	0.0290139	0.423466	0.223102	0.445252	0.37258	0.480455	0.161184	0.127308	0.949105	0.0774707	1	0.438378	0.0866836	0.28525	0.291712	0.144861	0.762168	0.204233	0.613532
NR_045090	TPD52L2	480.96	437.59	623.53	551.59	546.91	580.1	866.24	578.95	800.9	860.78	929.52	898.91	956.47	899.27	996.08	915.54	798.58	734.31	500.93	504.82	617.6	652.9	0.463245	0.0991428	0.283683	0.326219	0.275275	0.376377	0.478258	0.0274567	0.965759	6.82e-07	0.306584	0.425753	0.860372	1.4e-05	1.00541	1.44e-08	1.04566	2.16e-08	1.08474	1.97e-11	1.09393	5.81e-15	0.746608	6.65e-07	0.175471	0.509169
NM_001143999	SEC14L1	580.63	544.38	555.27	687.43	590.88	410.41	747.69	532.41	797.34	1613.35	1816.65	1985.67	2130.95	2869.07	1180.15	1407.43	1170.16	1388.68	3626.7	4615.87	1554.43	1634.77	0.00345165	1	0.30867	0.246418	0.0942452	1	-0.313409	0.223115	0.460916	0.0362552	-0.106847	1	0.561409	0.0069627	1.65076	9.61e-22	1.89638	1.81e-28	2.221	3.06e-33	1.23282	9e-19	1.18945	6.82e-16	2.91601	3.24e-57
NR_073459	BMS1P18	0	0	0	0	0	0	0	0	0	0	0	0	0	0	0	0	0	0	0	0	0	0	0	1	0	1	-5.13e-15	1	-5.13e-15	1	5.13e-15	1	5.13e-15	1	0	1	0	1	0	1	0	1	0	1	0	1	0	1
NR_002598	SNORD87	10.64	4.73	2.04	2.75	4.4	4.93	4.16	1.14	3.55	0	3.85	4.92	4.18	0	1.72	4.71	5.43	10.84	3.16	5	3.29	2.51	-1.82766	0.403357	-1.41842	0.477998	-0.76176	0.9696	-0.483674	1	-0.812113	0.754668	-2.65095	0.259037	-1.02366	0.741658	-1.85537	0.0457702	-0.551062	0.857662	-1.68999	0.137401	-1.28169	0.231723	0.0485886	1	-0.867294	0.44949
NM_139348	BIN1	173.22	194.69	252.67	301.95	268.18	154.89	222.54	203.2	200.22	548.44	701.38	578.29	502.88	551.17	553.09	470.71	563.89	601.54	431.32	438.6	534.23	587.61	0.479106	0.147328	0.733324	0.00192358	0.566161	0.0285382	-0.107386	0.976481	0.324274	0.301826	0.115269	1	0.17966	0.714685	1.80633	4.42e-19	1.72804	8.19e-19	1.58718	5.22e-20	1.51545	4.15e-21	1.66757	1e-26	1.28515	4.04e-12
NM_152479	TTC9B	0.97	0.95	0	0	0	0	0	0	0	0.82	0	0	0	0	0	0	0	0	0	1.25	0	0	-3.13726	1	-3.18192	1	-3.19968	1	-3.11725	1	-3.12129	1	-3.10824	1	-3.07055	1	-1.03716	1	-3.13618	1	-3.19019	0.772287	-3.1294	0.757872	-3.02782	0.75943	-0.589633	1
NM_001290008	BIN2	0	0	1.02	0	0	1.97	2.08	1.14	0	0	0	0	0	0	0	0	0	0	0	0	0	0	3.23817	1	0	1	-5.13e-15	1	4.207	0.447217	4.19722	0.481125	3.30412	1	0	1	0	1	0	1	0	1	0	1	0	1	0	1
NR_027000	LINC00965	22.26	11.34	9.17	19.27	21.1	11.84	11.44	22.7	16.59	18.86	13.1	5.9	16.71	11.23	17.2	10.59	8.69	16.26	22.15	34.99	29.62	30.13	-0.839256	0.73658	0.220014	1	0.353997	0.946299	-0.356827	0.938768	-0.495877	0.818373	0.408171	0.982818	0.0432498	1	-0.0307104	1	-1.41108	0.105344	-0.182322	0.992404	-0.193641	0.95516	-0.451998	0.681183	0.79304	0.125575
NM_001933	DLST	659.02	506.58	655.11	627.77	532.84	570.24	771.61	630.03	657.54	687.81	797.72	574.36	673.28	656.91	744.05	679	661.68	673.34	544.16	676.01	685.62	714.43	0.191307	0.843516	0.127063	0.929122	-0.105528	1	0.110304	0.923655	0.455677	0.0774736	0.0853391	1	0.232677	0.504097	0.392506	0.087333	0.0563294	1	0.260444	0.253678	0.324517	0.0826534	0.201615	0.361313	0.10824	0.851248
NR_039681	MIR4471	0	0	0	0	0	0	0	0	0	0	0	0	0	0	0	0	0	0	0	0	0	0	0	1	0	1	-5.13e-15	1	-5.13e-15	1	5.13e-15	1	5.13e-15	1	0	1	0	1	0	1	0	1	0	1	0	1	0	1
NM_024898	DENND1C	22.26	18.9	9.17	1.84	0.88	1.97	5.2	3.41	2.37	0.82	6.94	1.97	4.18	6.55	1.72	0	2.17	2.71	12.65	12.5	1.1	2.51	-1.13295	0.323274	-3.38585	0.000387629	-4.35549	5.83e-05	-3.16885	0.000320602	-1.90922	0.0207564	-2.57746	0.0169232	-2.99484	0.00174394	-2.30294	5.02e-05	-3.23498	0.000200451	-1.8629	0.000799563	-4.17982	5.81e-09	-3.01618	4.35e-06	-0.658308	0.283347
NM_148976	PSMA1	589.34	698.44	502.29	461.65	618.13	780.37	663.46	793.5	685.97	797.66	556.48	791.71	744.29	691.53	775.01	831.99	670.37	627.28	717.12	566.05	653.8	679.27	-0.336666	0.392005	-0.461101	0.0836559	-0.0361877	1	0.418019	0.072871	0.0930297	0.982151	0.273263	0.540739	0.148925	0.756038	0.115518	0.854053	0.37445	0.112458	0.227659	0.290863	0.352655	0.0235696	0.0188796	1	0.0421563	1
NM_001005290	PSRC1	210.96	253.29	243.5	260.65	215.42	86.82	277.65	296.29	220.36	191.83	207.33	168.18	182.1	192.77	171.17	208.29	187.96	180.19	201.43	214.92	197.46	219.73	0.09029	1	0.185695	0.727703	-0.0852399	1	-1.27726	1.28e-06	0.30784	0.327862	0.323567	0.49054	-0.0176438	1	-0.174961	0.60473	-0.388588	0.191916	-0.239094	0.348927	-0.26523	0.222283	-0.326225	0.118292	-0.113948	0.83464
NM_001143959	C2orf74	31.93	34.97	29.55	30.29	33.41	34.53	24.96	40.87	22.51	33.61	26.21	40.32	29.24	32.75	54.19	56.49	49.98	51.48	47.46	32.49	50.46	40.18	-0.157122	1	-0.124289	1	0.0207504	1	0.185658	0.991367	-0.371368	0.733778	0.259664	0.998981	-0.511694	0.551337	-0.122257	0.981848	0.34456	0.627817	-0.0430674	1	0.75643	0.00733011	0.603662	0.0656059	0.315231	0.598761
NM_001288960	IFI27	1.94	1.89	0	0.92	0.88	4.93	0	1.14	4.74	3.28	1.54	1.97	1.67	0	3.44	1.18	0	8.13	4.22	2.5	1.1	1.26	-4.05285	0.921012	-0.953846	1	-1.00631	1	1.44966	0.564263	-4.03592	0.735254	-0.717953	1	1.31006	0.582862	0.343976	1	0.110403	1	-0.962468	0.983328	0.387793	1	0.933483	0.667942	0.843433	0.843422
NR_046487	RNU6-19P	0	0	0	0	0	0	0	0	0	0	0	0	0	0	0	0	0	0	0	0	0	0	0	1	0	1	-5.13e-15	1	-5.13e-15	1	5.13e-15	1	5.13e-15	1	0	1	0	1	0	1	0	1	0	1	0	1	0	1
NR_001575	RNF138P1	44.52	42.53	45.85	46.81	51.88	16.77	49.92	70.38	27.25	31.97	23.12	24.59	31.74	33.69	32.69	16.47	17.38	23.03	24.26	23.74	19.75	23.86	0.0970604	1	0.124139	1	0.276051	0.817459	-1.22877	0.013563	0.247606	0.776831	0.664482	0.210426	-0.614973	0.301379	-0.619458	0.09681	-0.744074	0.144914	-0.341915	0.471671	-0.733175	0.0463533	-1.11327	0.00195116	-0.809006	0.0302161
NM_001300862	MPND	155.8	152.16	156.9	168.87	162.67	169.69	76.95	110.11	86.49	87.72	78.62	47.21	54.3	47.72	51.61	58.84	81.49	62.32	83.31	83.72	72.4	91.66	0.0491171	1	0.152386	0.860976	0.102283	1	0.281163	0.378544	-0.949279	0.000984981	-0.510874	0.222276	-0.773233	0.00795764	-0.846016	0.000180944	-1.62642	1.04e-08	-1.51838	2.43e-11	-1.45204	5.98e-13	-1.07622	9.78e-07	-0.83675	0.000218626
NM_020167	NMUR2	0	0.95	0	0	0	0	0	0	0	0	0	0	0	0.94	0	0	0	0	0	0	0	0	-2.29222	1	-2.33243	1	-2.34839	1	-2.27429	1	-2.27795	1	-2.26622	1	-2.23255	1	-2.41561	1	-2.29121	1	-0.0329091	1	-2.28491	1	-2.19418	1	-2.20751	1
NM_152912	MTIF3	145.16	185.24	110.03	72.51	102	206.19	112.31	165.74	113.74	176.26	137.96	196.7	198.81	142.24	202.14	176.52	185.79	144.97	222.52	171.19	162.35	153.18	-0.564713	0.182984	-1.16847	0.000145212	-0.672923	0.0444651	0.459659	0.107042	-0.506956	0.134705	-0.0239405	1	-0.480997	0.171234	-0.0308457	1	0.327357	0.303517	0.119285	0.876546	0.23793	0.334752	0.0161449	1	0.302352	0.315822
NM_003753	EIF3D	1102.24	997.09	1032.09	993.97	962.81	1058.59	1165.73	883.18	1200.16	967.36	1138.39	921.53	1030.81	965.71	1034.79	1106.18	969.16	934.82	881.63	864.69	934.63	944.2	-0.00217384	1	-0.0592024	1	-0.101259	1	0.153558	0.666408	0.201771	0.506459	-0.276586	0.506258	0.25151	0.336845	0.0470514	1	-0.110825	0.861377	-0.00217751	1	0.0615608	0.903259	-0.134032	0.524669	-0.220707	0.314151
NM_001838	CCR7	0	0	2.04	0.92	1.76	25.65	4.16	0	1.18	1.64	0.77	1.97	2.51	1.87	0	1.18	3.26	0	3.16	2.5	0	0	4.15963	0.676321	3.14631	1	4.02674	0.564769	7.83347	1.03e-10	5.15735	0.0928667	5.13e-15	1	3.39852	0.999553	3.60186	0.45759	4.16211	0.439346	4.36984	0.148223	2.36494	1	3.854	0.451184	4.54415	0.149248
NM_001207039	ETV7	3.87	1.89	2.04	0.92	0	0.99	3.12	1.14	5.92	0.82	2.31	2.95	0.84	1.87	0.86	1.18	2.17	1.35	1.05	0	1.1	0	-0.449308	1	-1.51088	0.943403	-4.67636	0.499407	-1.30419	0.873664	0.164095	1	-1.27339	1	1.07006	0.522635	-0.771599	1	0.112217	1	-0.984853	0.794482	-1.38792	0.49687	-0.623249	1	-2.057	0.424028
NM_001195259	TGFBR3L	14.52	9.45	7.13	4.59	0	0	0	0	0	4.1	2.31	2.95	1.67	0.94	6.02	7.06	4.35	2.71	1.05	0	2.19	0	-0.714241	0.821334	-1.34054	0.288883	-6.69189	0.00150601	-6.60002	0.00136195	-6.60451	0.00174837	-6.58996	0.00754087	-6.54767	0.00203207	-1.83379	0.006541	-1.9012	0.0718158	-3.00359	0.000565281	-0.838314	0.306917	-1.68384	0.0240554	-4.06675	4.87e-05
NM_005954	MT3	1.94	0.95	1.02	0	0	0	0	2.27	0	0	0	0	0	0	0	0	0	0	0	0	0	0	-0.428553	1	-3.71311	1	-3.73154	1	-3.64592	0.938768	-3.65012	0.959984	0.592631	1	-3.59735	0.947255	-3.80878	0.45759	-3.66561	0.92544	-3.722	0.450179	-3.65859	0.433886	-3.55292	0.439667	-3.56842	0.459551
NM_001177676	GPR68	1.94	4.73	3.06	0	0.88	5.92	6.24	1.14	3.55	4.1	4.62	8.85	13.37	10.29	31.83	29.42	9.78	9.48	6.33	10	8.78	10.04	-0.104433	1	-4.87037	0.354853	-1.77703	0.819791	0.938808	0.82711	0.924192	0.853173	-1.48611	0.940234	0.14011	1	0.415849	1	1.44711	0.262737	1.86383	0.0083846	3.19072	1.36e-10	1.49807	0.0693311	1.27481	0.204351
NM_001099272	BTBD9	40.64	40.64	80.49	100.04	96.72	69.06	81.11	63.57	67.53	86.08	111.76	80.65	115.28	106.68	107.52	110.62	104.3	112.45	119.17	104.96	136.03	114.26	1.00558	0.0135316	1.31622	3e-05	1.27152	4.66e-05	0.903943	0.00910248	1.04493	0.00192573	0.616136	0.334768	0.788656	0.0477817	1.32536	9.35e-07	1.06311	0.000915848	1.51798	2.31e-09	1.45556	5.49e-11	1.41538	3.46e-09	1.50912	5.29e-09
NR_024205	LINC00152	6.77	10.4	47.89	17.44	7.03	65.11	220.46	39.73	183.64	208.23	250.49	332.42	544.64	395.83	327.73	229.47	282.49	215.42	229.9	287.4	208.43	226.01	2.48167	2.39e-06	1.0283	0.197732	-0.263586	1	3.04273	4.74e-12	4.70957	7.73e-47	2.16325	0.00031007	4.45304	1.15e-37	4.76214	1.1e-52	5.3285	3.57e-68	5.82511	4.62e-80	5.04229	6.58e-58	4.84657	2.04e-55	4.9294	5.04e-57
NR_031642	MIR548F1	0	0	0	0	0	0	0	0	0	0	0	0	0	0	0	0	0	0	0	0	0	0	0	1	0	1	-5.13e-15	1	-5.13e-15	1	5.13e-15	1	5.13e-15	1	0	1	0	1	0	1	0	1	0	1	0	1	0	1
NM_001194986	TRABD2B	29.03	39.69	25.47	268	235.65	0.99	27.04	26.11	8.29	1.64	3.85	2.95	0.84	7.49	4.3	7.06	2.17	4.06	11.6	6.25	1.1	2.51	-0.410179	0.835325	2.97613	1.96e-30	2.79458	2.82e-26	-4.83177	4.51e-07	-0.296305	0.863636	-0.424023	0.927734	-1.97861	0.002076	-3.53734	7.2e-12	-3.41622	1.33e-06	-2.99823	6.74e-08	-2.58659	2.82e-08	-3.44603	1.52e-09	-1.85518	5.84e-05
NM_001145303	TMC4	18.39	9.45	18.34	0.92	0.88	51.3	7.28	13.62	13.03	0.82	3.08	2.95	4.18	1.87	5.16	3.53	5.43	5.42	4.22	3.75	5.48	12.56	0.42084	0.96638	-3.73882	0.00569192	-3.79224	0.00488162	2.01773	1.37e-05	-0.870076	0.566428	-0.0541297	1	-0.032489	1	-2.70077	0.000180429	-2.11407	0.0375573	-2.0638	0.00717781	-1.57576	0.0171079	-1.32723	0.0564928	-1.71777	0.016813
NM_007056	CLASRP	214.83	214.54	230.26	226.7	205.75	176.6	242.3	231.58	210.89	164.78	224.29	245.87	235.57	214.29	175.47	161.22	210.78	201.87	95.97	151.2	156.87	212.19	0.122918	1	0.0976874	1	-0.0382012	1	-0.140558	0.835541	0.224688	0.525026	0.0815297	1	0.0322342	1	-0.0983987	0.926275	0.272298	0.340453	0.138523	0.678142	-0.309747	0.100932	-0.0487971	1	-0.762495	0.00256859
NM_053005	MOB2	60	78.44	73.36	50.48	62.43	68.07	75.91	70.38	73.45	77.06	76.3	81.63	82.7	76.73	72.25	56.49	85.83	109.74	82.26	87.47	71.3	95.42	0.104131	1	-0.436814	0.445724	-0.127051	1	0.115425	1	0.1817	0.894625	-0.0050648	1	0.142022	1	0.189129	0.705823	0.312753	0.535245	0.274029	0.459981	-0.0532574	1	0.493332	0.0866168	0.335293	0.331013
NM_001271021	AKR1E2	4.84	5.67	1.02	1.84	2.64	0.99	5.2	2.27	3.55	3.28	3.08	7.87	3.34	10.29	2.58	10.59	7.61	8.13	6.33	3.75	2.19	2.51	-2.21758	0.479276	-1.44247	0.63605	-0.942536	0.9696	-2.1506	0.271936	0.0330129	1	-1.19455	0.91674	-0.492775	1	-0.665993	0.628887	0.645787	0.899547	0.40706	0.896672	0.239363	1	0.571588	0.820305	0.0117421	1
NM_207189	BRDT	0.97	0.95	0	0	0	0	0	0	0	0	0	0	0	0	0	0	0	0	0	0	0	0	-3.13726	1	-3.18192	1	-3.19968	1	-3.11725	1	-3.12129	1	-3.10824	1	-3.07055	1	-3.27412	0.77768	-3.13618	1	-3.19019	0.772287	-3.1294	0.757872	-3.02782	0.75943	-3.04275	0.780283
NM_017935	BANK1	10.64	4.73	5.09	8.26	6.15	5.92	6.24	3.41	3.55	2.46	4.62	14.75	13.37	21.52	6.02	3.53	7.61	5.42	16.87	13.75	10.97	20.09	-0.554954	1	0.126972	1	-0.286832	1	-0.22601	1	-0.240613	1	-1.16677	0.728153	-1.02366	0.741637	-1.0361	0.282621	1.01157	0.25198	1.23364	0.0401489	-0.581028	0.583895	-0.199676	1	1.0421	0.1207
NR_002453	SMG1P5	319.35	327.01	254.71	283.6	341.16	185.47	318.21	284.93	317.52	309.06	252.03	284.23	263.13	307.87	246.87	323.62	206.43	230.32	271.03	256.16	223.79	203.4	-0.321449	0.441035	-0.169274	0.76552	0.101115	1	-0.659725	0.0051668	0.0278235	1	-0.209394	0.800747	0.0324206	1	-0.161722	0.641831	-0.108552	0.915977	-0.110334	0.784593	-0.155667	0.548535	-0.562674	0.000905305	-0.247903	0.30307
NM_014212	HOXC11	0	0	0	0	0	0	0	1.14	0	0	0	0	0	0	0	0	0	0	0	0	0	0	0	1	0	1	-5.13e-15	1	-5.13e-15	1	5.13e-15	1	3.30412	1	0	1	0	1	0	1	0	1	0	1	0	1	0	1
NR_036444	FENDRR	0	0	0	0	0	0	1.04	0	1.18	0	0	0	0	0	0	0	4.35	4.06	0	0	0	2.51	0	1	0	1	-5.13e-15	1	-5.13e-15	1	3.2738	1	5.13e-15	1	3.39852	0.999553	0	1	0	1	0	1	0	1	5.03279	0.023755	0	1
NR_073577	USP10	633.86	613.38	643.91	654.39	676.17	377.86	629.14	717.44	553.28	527.13	476.32	473.06	508.72	479.11	502.34	500.13	419.39	382.06	435.54	423.6	419.05	371.65	0.0682347	1	0.088775	1	0.139888	0.831686	-0.581455	0.00763494	0.0630616	1	0.174559	0.835386	-0.114516	0.890945	-0.271025	0.223264	-0.32172	0.189909	-0.265782	0.172177	-0.279806	0.0686674	-0.628802	3.58e-05	-0.492417	0.00743723
NM_174881	CRB3	31.93	39.69	32.6	0.92	0	60.18	30.16	38.6	41.47	0	0	0.98	0	0	0.86	0	1.09	0	0	0	1.1	1.26	-0.1145	1	-5.10018	1.36e-08	-8.26637	8.55e-10	0.886222	0.0231448	-0.198392	0.996397	0.078618	1	0.267185	0.863511	-8.34912	1.2e-18	-4.95464	7.15e-09	-8.25519	8.77e-17	-5.82868	6.65e-17	-5.60484	3.16e-14	-8.08942	3.51e-15
NM_000715	C4BPA	0	0	0	0	0	0	0	0	0	0	0	0	0	0	0	0	1.09	0	0	0	0	1.26	0	1	0	1	-5.13e-15	1	-5.13e-15	1	5.13e-15	1	5.13e-15	1	0	1	0	1	0	1	0	1	0	1	2.46552	1	0	1
NM_001252618	LCN1	0	0	0	0	0	0	0	1.14	0	0	1.54	0	1.67	3.74	0.86	2.35	0	4.06	2.11	1.25	1.1	1.26	0	1	0	1	-5.13e-15	1	-5.13e-15	1	5.13e-15	1	3.30412	1	0	1	3.0719	0.77768	0	1	4.62678	0.0871622	3.74797	0.433938	3.89166	0.458302	3.84743	0.459551
NM_001204424	RGS6	14.52	5.67	7.13	11.93	14.07	10.85	5.2	4.54	2.37	3.28	3.85	3.93	4.18	0	0.86	3.53	10.86	8.13	12.65	8.75	8.78	3.77	-0.466701	1	0.263516	1	0.503109	0.94238	0.248629	1	-0.88585	0.78198	-1.15236	0.810098	-1.97195	0.270225	-1.42336	0.0644202	-1.25238	0.303448	-2.08037	0.0424757	-2.22395	0.0279132	-0.056883	1	0.150031	1
NR_104316	MYRIP	16.45	14.18	7.13	0.92	1.76	2.96	5.2	4.54	2.37	2.46	1.54	1.97	0.84	0.94	5.16	3.53	1.09	1.35	0	0	5.48	1.26	-1.06677	0.406296	-3.87849	0.00146547	-3.01785	0.00504563	-2.18681	0.0345532	-1.48586	0.148677	-1.75221	0.190069	-2.57159	0.0190217	-2.83724	1.45e-05	-2.81159	0.00394042	-3.88421	4.18e-06	-1.71268	0.0036851	-3.51973	3.5e-05	-6.86882	1.21e-07
NM_001007533	PPP1R27	1.94	0.95	0	0	0	0	1.04	0	0	0	0	0	0	0	0	0	0	1.35	0	0	0	0	-3.66674	1	-3.71311	1	-3.73154	1	-3.64592	0.938768	-0.37631	1	-3.63657	1	-3.59735	0.947255	-3.80878	0.45759	-3.66561	0.92544	-3.722	0.450179	-3.65859	0.433886	-1.08158	0.902128	-3.56842	0.459551
NM_198715	PTGER3	4.84	0.95	1.02	0	0	0.99	0	0	1.18	0	0	0.98	0	0	1.72	1.18	7.61	9.48	0	1.25	6.58	7.53	-1.37165	1	-4.65808	0.47745	-4.67725	0.515296	-1.30508	0.88915	-4.59264	0.438849	-4.57854	0.654534	-1.13897	0.899805	-4.75815	0.0943792	-1.36808	0.874022	-4.66902	0.0968094	-0.859502	0.779658	1.52245	0.081457	-2.0533	0.286136
NM_003682	MADD	329.99	275.97	220.07	156.03	117.82	193.37	304.69	232.72	273.68	312.34	383.83	270.46	332.47	355.59	313.1	329.5	367.24	337.35	369.1	462.34	387.24	344.03	-0.438524	0.244071	-0.937146	0.000263499	-1.33807	9.15e-08	-0.505926	0.0554445	0.0589288	1	-0.4076	0.327774	-0.0881197	1	0.243291	0.381116	-0.0864489	1	0.252721	0.262783	0.11806	0.678164	0.226379	0.293861	0.497821	0.0224927
NM_001042497	SLC12A6	105.48	97.35	93.73	109.22	102	125.29	122.71	115.79	131.51	105.75	104.05	69.83	93.56	76.73	100.64	129.45	105.39	135.48	129.71	122.46	187.58	134.35	-0.0911432	1	0.126422	1	0.0317309	1	0.446133	0.146123	0.325284	0.415864	0.163759	1	0.432838	0.194975	0.0915838	0.971006	-0.460565	0.188573	-0.178	0.693208	0.202219	0.479653	0.244146	0.400285	0.360693	0.185128
NM_001198868	CAPN1	926.11	845.87	978.09	391.9	269.94	973.74	915.12	966.05	997.57	885.38	1126.06	683.53	832	806.63	983.18	983.79	1033.26	1077.08	511.47	619.78	1058.59	1118.73	0.164827	0.841144	-1.15715	3.42e-08	-1.69092	1.18e-15	0.277561	0.253868	0.0971196	0.939061	0.0973039	1	0.229316	0.40774	0.225439	0.385758	-0.297278	0.228366	-0.0427168	1	0.185353	0.264002	0.257727	0.111669	-0.605148	0.00133018
NM_014308	PIK3R5	44.52	37.8	14.26	11.01	13.19	3.95	1.04	18.16	2.37	1.64	2.31	3.93	0.84	0	10.32	4.71	3.26	0	3.16	7.5	0	1.26	-1.49808	0.0161556	-1.8707	0.000645703	-1.60938	0.00207686	-3.20423	7.53e-07	-5.10238	7.17e-09	-1.20123	0.0669424	-3.99047	8.19e-08	-4.25808	6.86e-17	-3.2717	4.35e-07	-6.15091	1.31e-17	-2.32323	5.1e-09	-4.4052	1.74e-14	-2.91927	6.99e-10
NM_001256016	PSMC3IP	63.87	91.68	85.58	107.38	126.62	64.13	137.27	152.12	119.66	114.77	99.43	132.77	98.57	94.51	87.74	82.37	64.1	66.39	87.53	54.98	71.3	59.01	0.158136	1	0.482343	0.255847	0.723682	0.0419085	-0.138597	1	0.867169	0.00701897	0.937321	0.0113314	0.677044	0.0583726	0.502023	0.0863237	0.845668	0.00641821	0.381412	0.23345	0.167497	0.73748	-0.248623	0.578175	-0.0699628	1
NM_001267723	CCDC61	41.61	35.91	18.34	19.27	15.83	31.57	12.48	18.16	11.85	18.04	28.52	9.83	20.05	18.72	21.5	16.47	22.82	23.03	21.09	32.49	16.45	32.65	-1.052	0.119083	-0.983637	0.0871371	-1.2622	0.0190751	-0.153575	1	-1.57486	0.00330494	-1.11503	0.110618	-1.64096	0.00490936	-0.68375	0.0858158	-1.88865	0.000524598	-0.923222	0.0172982	-0.962398	0.00701092	-0.74712	0.0540653	-0.504433	0.292571
NR_024217	SNAR-C2	139.35	343.08	82.53	44.05	121.34	32.56	15.6	139.63	31.99	7.38	4.62	5.9	12.53	0	2.58	0	0	8.13	25.31	11.25	3.29	3.77	-1.5258	0.0132447	-2.43237	6.22e-06	-0.96923	0.102775	-2.74563	2.89e-07	-3.89199	8.33e-11	-0.817596	0.302152	-2.85359	2.41e-07	-5.26767	5.45e-27	-5.25075	6.48e-15	-5.12051	2.68e-18	-7.20083	1.06e-33	-5.97464	3.17e-25	-3.64209	2.67e-15
NR_106768	MIR6513	0	0	0	0	0	0	1.04	0	0	0	0	0	0	0	0	0	1.09	0	1.05	0	0	0	0	1	0	1	-5.13e-15	1	-5.13e-15	1	3.2738	1	5.13e-15	1	0	1	0	1	0	1	0	1	0	1	2.46552	1	2.44896	1
NM_001243535	ANKRD65	43.55	30.24	21.4	8.26	4.4	12.83	13.52	15.89	11.85	3.28	2.31	2.95	8.35	0.94	4.3	0	0	9.48	0	0	5.48	0	-0.75882	0.384711	-2.12236	0.000681031	-3.01129	1.37e-05	-1.37354	0.0227473	-1.38832	0.0169141	-1.23412	0.11631	-1.56886	0.0144602	-3.63495	2.06e-12	-3.51466	5.76e-07	-2.83881	1.42e-07	-3.79928	3.09e-12	-3.06246	1.01e-07	-8.12973	1.09e-14
NM_001145083	ZNF619	0	1.89	1.02	0	0	0	0	1.14	0	0	0	0.98	0	0	0	0	0	0	0	0	0	0	0.101593	1	-3.18108	1	-3.19889	1	-3.11636	1	-3.12047	1	0.196555	1	-3.06972	1	-3.27305	0.77768	0.104948	1	-3.18839	0.772287	-3.12817	0.757872	-3.02655	0.75943	-3.0417	0.780283
NM_018653	GPRC5C	89.03	60.49	135.51	72.51	42.21	62.15	85.27	87.41	97.15	93.46	96.34	91.46	121.12	137.56	37.85	54.13	96.7	153.09	262.59	328.63	127.25	143.14	0.880732	0.0234088	-0.023148	1	-0.798316	0.0960851	-0.123305	1	0.241491	0.748205	0.19929	1	0.437114	0.342175	0.387729	0.237146	0.368976	0.418986	0.859234	0.00108833	-0.686309	0.0320004	0.734155	0.0187732	2.0239	8.45e-18
NR_102689	DHRS4L1	56.13	57.65	66.22	38.55	52.76	91.75	41.6	61.3	39.1	77.06	66.28	55.08	98.57	64.57	94.62	67.08	92.35	79.93	68.55	47.48	84.47	75.34	0.240519	0.955572	-0.54112	0.281512	-0.0856946	1	0.829139	0.00728992	-0.40062	0.534533	0.0796893	1	-0.481964	0.379211	0.373862	0.254283	0.0297677	1	0.594939	0.0802428	0.562038	0.0502617	0.611406	0.0196105	0.0858539	1
NM_004698	PRPF3	326.12	335.51	309.73	261.57	317.42	201.26	353.57	380.29	358.98	264.79	272.84	274.39	327.45	302.25	301.06	287.13	269.45	247.93	286.85	301.14	216.11	264.93	-0.0731374	1	-0.31958	0.307955	-0.0366174	1	-0.575668	0.0153593	0.146061	0.76966	0.173207	0.888245	0.17573	0.658781	-0.256452	0.284532	-0.193046	0.600063	-0.000387949	1	-0.132077	0.561405	-0.345051	0.0512611	-0.126391	0.746621
NM_014701	SECISBP2L	354.19	310	243.5	247.8	300.71	1148.36	311.97	342.83	374.38	371.37	331.42	353.07	349.17	326.58	356.11	391.87	349.85	371.22	451.36	361.12	367.49	354.07	-0.425066	0.236185	-0.40257	0.170361	-0.119614	0.99348	1.93109	9.53e-26	-0.0394647	1	0.0186285	1	0.231298	0.473764	0.124127	0.77768	0.165518	0.675955	0.0956568	0.843853	0.20304	0.288121	0.12351	0.657368	0.338703	0.153156
NM_001184971	PACSIN2	320.32	345.91	472.74	343.26	333.25	635.35	502.27	384.83	582.9	581.23	645.89	618.62	529.61	621.35	394.82	403.64	506.31	531.09	741.37	804.72	525.46	587.61	0.526597	0.0560267	0.0622159	1	0.0234311	1	1.07215	3.26e-08	0.642281	0.00299153	0.1802	0.865479	0.864755	2.32e-05	0.923771	5.3e-07	0.969285	6.14e-07	0.85759	8.48e-07	0.295427	0.0730035	0.64402	2.7e-05	1.25786	3.3e-13
NM_012243	SLC35A3	37.74	42.53	27.51	32.12	43.08	73.99	47.84	55.62	58.05	45.09	46.24	60.98	40.93	48.66	56.77	61.19	38.03	33.87	41.13	36.24	39.49	36.41	-0.52184	0.648492	-0.301813	0.78894	0.124309	1	1.02061	0.00271422	0.301861	0.694427	0.441203	0.642227	0.588197	0.210134	0.22813	0.696905	0.677715	0.0862755	0.223671	0.696141	0.583482	0.0432541	-0.144836	0.943323	-0.00305211	1
NM_001286953	TRMT10B	31.93	32.13	32.6	33.04	33.41	36.5	23.92	24.97	22.51	31.97	36.23	26.55	37.59	30.88	37.85	38.83	20.64	33.87	46.4	39.99	42.78	37.67	0.0471202	1	0.063559	1	0.0835359	1	0.328344	0.695819	-0.369691	0.759187	-0.385196	0.95701	-0.448935	0.635264	0.13409	0.985912	-0.193174	1	0.170323	0.930184	0.292532	0.492705	-0.254151	0.732276	0.480995	0.231073
NM_001256547	TMEM126B	144.19	207.92	141.62	97.29	160.03	104.58	132.07	191.85	120.85	142.64	109.45	176.04	132.82	120.71	155.69	169.46	120.6	120.58	158.19	116.21	126.15	130.58	-0.293067	0.764115	-0.836969	0.0166541	-0.115763	1	-0.61104	0.0763903	-0.365436	0.414587	0.0949096	1	-0.485664	0.213785	-0.440278	0.146717	0.0753715	1	-0.402243	0.141717	-0.083716	0.956086	-0.538933	0.0285094	-0.308571	0.37851
NM_052997	ANKRD30A	0	0	0	0	0	0	0	0	0	0	0	0	0	0	0	0	0	0	0	0	0	0	0	1	0	1	-5.13e-15	1	-5.13e-15	1	5.13e-15	1	5.13e-15	1	0	1	0	1	0	1	0	1	0	1	0	1	0	1
NM_001252129	LSM4	1143.85	1239.04	1071.82	928.81	983.03	1338.77	844.4	1038.7	744.03	897.67	875.57	780.89	776.03	771.07	826.62	748.43	736.65	657.09	799.37	817.21	656	788.51	-0.130829	0.978962	-0.340165	0.187133	-0.254424	0.4275	0.309149	0.175935	-0.446556	0.0499483	-0.225764	0.66495	-0.621343	0.00352476	-0.383427	0.0451969	-0.532851	0.0110494	-0.552807	0.000661995	-0.559729	6.43e-05	-0.764915	1.54e-07	-0.515228	0.00332373
NM_199160	LHX6	8.71	9.45	4.08	1.84	4.4	1.97	2.08	4.54	1.18	0	3.85	1.97	0.84	0.94	1.72	1.18	1.09	2.71	4.22	1.25	1.1	1.26	-1.11169	0.593469	-2.21756	0.129637	-1.00514	0.683509	-2.00108	0.117794	-2.01538	0.134072	-1.00785	0.899326	-2.75741	0.0438636	-2.09474	0.00936281	-2.06707	0.0879799	-3.13893	0.00186228	-2.47826	0.00574109	-2.23791	0.02566	-1.58244	0.105868
NM_001164539	DISC1	7.74	6.62	11.21	7.34	7.91	14.8	14.56	5.68	14.22	38.53	45.47	51.14	38.43	56.15	30.11	37.66	48.89	51.48	68.55	83.72	65.82	45.2	0.656783	0.842084	0.0520681	1	0.162384	1	1.1721	0.141956	1.0586	0.224091	-0.358263	1	1.03181	0.29687	2.57619	1.67e-10	2.88945	6.03e-10	2.76431	4.3e-10	2.23803	1.1e-07	2.78809	2.44e-12	3.42238	1.1e-19
NM_001243212	CCER2	0	0	0	0	2.64	0	0	1.14	0	0.82	0.77	0	0.84	0	1.72	0	0	2.71	0	0	1.1	1.26	0	1	0	1	4.58189	0.272533	-5.13e-15	1	5.13e-15	1	3.30412	1	0	1	3.07441	0.77768	0	1	2.3014	1	3.20222	0.757872	3.34222	0.75943	0	1
NM_019024	HEATR5B	169.35	131.37	147.73	173.46	190.8	220.99	151.83	164.6	193.12	159.04	161.09	153.42	175.42	160.95	155.69	161.22	146.68	165.29	187.72	193.68	204.04	175.78	-0.00246292	1	0.226276	0.665857	0.367548	0.321467	0.69728	0.0068721	0.0652164	1	0.103801	1	0.419773	0.184555	0.133392	0.798818	0.106799	0.975821	0.233013	0.436536	0.109936	0.811311	0.0556045	1	0.387234	0.127375
NR_039618	MIR4422	0	0	0	0	0	0	0	0	0	0	0	0	0	0	0	0	0	0	0	0	0	0	0	1	0	1	-5.13e-15	1	-5.13e-15	1	5.13e-15	1	5.13e-15	1	0	1	0	1	0	1	0	1	0	1	0	1	0	1
NM_181846	ZSCAN22	38.71	36.86	46.87	50.48	38.69	45.38	58.23	44.27	69.9	54.11	67.83	44.26	50.96	35.56	45.59	21.18	46.72	39.29	44.29	61.23	40.59	53.99	0.332083	0.86922	0.436231	0.468064	0.0573479	1	0.404618	0.475949	0.672895	0.120106	0.200608	1	0.94348	0.0105999	0.733744	0.0168864	0.304299	0.697425	0.272103	0.630277	-0.0979042	1	0.203457	0.793248	0.513228	0.184043
NM_032597	MS4A14	0	0	0	0	0	0	0	0	0	0	0	0	0	0	0	0	0	0	0	0	0	0	0	1	0	1	-5.13e-15	1	-5.13e-15	1	5.13e-15	1	5.13e-15	1	0	1	0	1	0	1	0	1	0	1	0	1	0	1
NM_002612	PDK4	0	0	0	0	1.76	2.96	4.16	4.54	8.29	73.78	80.16	47.21	67.66	52.4	77.42	69.43	123.86	86.71	16.87	28.74	54.85	74.08	0	1	0	1	4.02674	0.564769	4.76569	0.191065	5.15735	0.0928667	5.19019	0.205335	6.08357	0.00270111	9.49289	3.44e-36	8.66771	2.94e-18	9.07199	5.59e-26	9.26312	1e-35	9.6413	5.23e-35	7.46421	3.68e-10
NM_001286441	EXD1	12.58	6.62	11.21	13.77	4.4	17.76	18.72	11.35	11.85	9.84	10.79	9.83	17.54	12.17	14.62	8.24	14.12	9.48	3.16	13.75	14.26	11.3	0.247074	1	0.538505	0.730728	-1.07917	0.62849	1.02374	0.202446	1.00898	0.222671	0.216195	1	0.361899	0.937947	0.150751	1	0.11495	1	0.706447	0.31902	0.33804	0.855583	0.331019	0.945736	-0.187206	1
NM_001206744	TPO	0	0	0	0	0	0	0	1.14	0	0	0	0	0	0	0	0	0	0	0	0	0	0	0	1	0	1	-5.13e-15	1	-5.13e-15	1	5.13e-15	1	3.30412	1	0	1	0	1	0	1	0	1	0	1	0	1	0	1
NR_003686	SNORD125	3.87	0.95	1.02	0.92	0	0	0	1.14	3.55	0	0	0.98	1.67	2.81	1.72	0	0	0	0	2.5	3.29	1.26	-1.11991	1	-1.25961	1	-4.42501	0.645822	-4.33664	0.527553	-4.34103	0.564517	-1.0228	1	0.603009	1	-4.50496	0.156759	-1.1164	1	-0.0422394	1	-1.14541	0.723619	-4.2411	0.146854	-0.938118	0.753071
NM_000902	MME	84.19	70.88	100.87	45.89	48.36	1246.03	558.43	153.25	1456.07	739.45	815.45	465.19	684.98	455.72	1326.38	1322.7	1007.18	779.02	136.04	98.72	779.96	602.68	0.401774	0.495283	-0.735149	0.0683673	-0.655812	0.111524	4.14619	1.29e-93	2.89761	2.46e-43	0.955017	0.00338829	4.28771	3.5e-99	3.36735	2.25e-60	2.66064	2.23e-36	2.94929	1.02e-34	4.12794	5.4e-141	3.53394	1.8e-70	0.650771	0.0244068
NR_027292	SSR4P1	3.87	0.95	5.09	3.67	3.52	2.96	1.04	7.95	4.74	5.74	6.17	7.87	3.34	3.74	4.3	7.06	14.12	4.06	1.05	6.25	8.78	5.02	1.0743	0.960798	0.612785	1	0.556939	1	0.429144	1	-1.06715	1	1.65373	0.417503	1.00585	0.771572	1.32014	0.270789	1.74368	0.19966	0.607925	0.887337	1.19348	0.398411	1.93123	0.0504897	0.553746	0.866101
NM_006123	IDS	55.16	49.15	86.6	72.51	67.7	83.86	110.23	56.76	154.02	116.41	155.69	114.08	113.61	109.49	104.94	109.44	126.03	144.97	123.39	168.69	109.7	140.63	0.752908	0.0801873	0.494292	0.246832	0.399514	0.455216	0.825528	0.0107696	1.12878	0.000163913	0.094873	1	1.61858	3.13e-09	1.42592	3.51e-08	1.20481	2.35e-05	1.16629	2.07e-06	1.0714	8.3e-07	1.37668	1.2e-09	1.52117	4.2e-09
NM_014940	MON1B	180	133.26	207.84	204.67	172.34	188.43	200.7	178.23	194.3	199.21	217.35	174.08	173.75	219.91	183.22	208.29	205.35	199.16	144.48	169.94	201.85	220.98	0.430983	0.322408	0.40604	0.244682	0.162045	0.931312	0.40873	0.188227	0.408835	0.220393	0.159682	1	0.369844	0.289781	0.45439	0.0728674	0.230126	0.598657	0.397233	0.134782	0.351671	0.109004	0.376612	0.0987622	0.0468972	1
NM_001009909	LUZP2	39.68	18.9	85.58	5.51	16.71	1.97	5.2	46.54	9.48	3.28	3.08	1.97	5.01	8.42	3.44	2.35	6.52	5.42	13.71	7.5	10.97	8.79	1.56869	0.00108823	-2.36416	0.00445579	-0.779381	0.421795	-3.67335	7.44e-05	-2.41367	0.00544028	0.641773	0.565573	-1.55405	0.0627749	-3.11691	2.33e-07	-3.73948	4.61e-05	-2.04963	0.000492506	-3.21106	2.49e-07	-2.24919	0.000167729	-1.38304	0.015665
NR_125369	PPCDC	41.61	36.86	55.02	37.63	36.05	46.37	36.4	29.52	20.14	22.95	37	24.59	30.91	29.94	28.39	36.48	22.82	23.03	23.2	28.74	31.81	33.9	0.509091	0.469574	-0.040223	1	-0.0980026	1	0.381801	0.48953	-0.05717	1	-0.43605	0.79568	-0.899171	0.119805	-0.338534	0.537391	-0.594455	0.325818	-0.294317	0.608225	-0.258997	0.671592	-0.764662	0.0448148	-0.557448	0.207991
NM_001130063	GRM2	8.71	11.34	12.23	2.75	3.52	2.96	1.04	6.81	0	7.38	6.17	2.95	8.35	10.29	0.86	2.35	2.17	14.9	27.42	51.23	3.29	6.28	0.302977	1	-1.80408	0.182579	-1.46036	0.349667	-1.58471	0.168782	-3.08114	0.0287176	-0.578426	1	-6.29819	0.00646871	-0.521693	0.619844	-1.65158	0.162213	-0.0423498	1	-2.61792	0.00230375	-0.305573	0.966036	1.98227	3.17e-05
NR_103471	C11orf49	142.26	137.99	136.52	224.86	179.37	145.03	88.39	90.82	95.97	145.92	144.9	98.35	92.72	117.91	137.63	135.33	162.97	159.87	148.7	129.95	173.32	189.59	-0.015392	1	0.70124	0.00508427	0.37926	0.256892	0.190755	0.68963	-0.61361	0.0507278	-0.652483	0.087926	-0.487395	0.137078	0.0962094	0.920451	-0.433346	0.175862	-0.345531	0.205178	-0.000798592	1	0.211753	0.403573	0.04057	1
NM_206900	RTN2	86.13	81.28	64.19	46.81	29.02	156.86	65.51	63.57	90.04	131.17	128.71	78.68	91.05	106.68	46.45	69.43	130.38	127.35	148.7	189.93	111.89	166.99	-0.360138	0.66007	-0.817468	0.0270702	-1.50132	2.75e-05	1.0465	3.47e-05	-0.302418	0.564053	-0.423578	0.518919	0.163392	0.891515	0.676649	0.00401025	-0.0122172	1	0.307312	0.32204	-0.52272	0.0685696	0.629898	0.00463883	1.0544	7.17e-06
NM_017709	FAM46C	7.74	1.89	5.09	3.67	8.79	12.83	1.04	5.68	4.74	1.64	1.54	1.97	1.67	2.81	10.32	14.12	5.43	1.35	1.05	0	5.48	8.79	0.109014	1	-0.353718	1	0.884542	0.569193	1.5389	0.110465	-2.03221	0.425477	0.212885	1	0.0423644	1	-1.48773	0.301849	-1.16008	0.696416	-1.00931	0.595667	1.33844	0.0638178	-0.398989	1	-2.77265	0.0821449
NM_001077196	PDE11A	2.9	5.67	2.04	23.86	25.5	6.91	1.04	4.54	3.55	3.28	2.31	1.97	2.51	2.81	6.02	5.88	5.43	8.13	3.16	5	10.97	12.56	-1.01348	1	2.45871	0.000242617	2.55824	8.25e-05	0.806223	0.660232	-1.88182	0.483441	0.0489048	1	-0.210565	1	-0.568087	0.748964	-1.00987	0.800298	-0.607716	0.914807	0.495945	0.953647	0.619635	0.778538	-0.0546211	1
NM_025204	TRABD	261.29	278.81	225.16	256.98	174.1	260.45	344.21	220.23	225.1	201.67	292.11	215.38	214.68	207.74	215.9	211.82	252.07	200.51	144.48	219.92	164.55	210.94	-0.240379	0.696588	-0.0525261	1	-0.61011	0.0201533	0.0886887	0.985032	0.399944	0.114458	-0.321975	0.492478	-0.204726	0.627935	-0.0858251	0.985852	-0.24964	0.427321	-0.283818	0.191294	-0.299769	0.0918538	-0.240767	0.277601	-0.531129	0.0366267
NR_026793	LINC00264	0	0.95	0	0	0	0	0	0	0	0	0	0	0	0	0	0	0	0	0	0	0	0	-2.29222	1	-2.33243	1	-2.34839	1	-2.27429	1	-2.27795	1	-2.26622	1	-2.23255	1	-2.41561	1	-2.29121	1	-2.33942	1	-2.28491	1	-2.19418	1	-2.20751	1
NM_201612	IKBIP	52.26	56.71	39.73	60.57	84.41	80.9	100.87	71.52	117.29	199.21	168.02	250.79	193.8	247.04	253.75	244.77	216.21	193.74	246.77	161.19	163.45	188.34	-0.432758	0.630324	0.171306	0.970005	0.653136	0.0803377	0.709696	0.0327526	0.936853	0.00298922	0.363582	0.705325	1.16187	8.51e-05	1.79256	1.55e-14	2.27631	7.83e-22	2.08138	2.24e-19	2.22812	2e-33	1.91928	2.56e-20	1.95352	1.03e-12
NM_004815	ARHGAP29	32.9	46.31	59.09	56.9	85.29	2206.95	476.28	76.06	1073.39	577.13	418.52	998.24	1086.78	1343.77	1303.16	1420.38	671.46	707.21	2875.84	2689.05	837	883.93	0.595742	0.374409	0.538693	0.314766	1.12542	0.0018578	5.93467	1.5e-158	3.63191	1.97e-53	0.909549	0.0648219	4.81159	9.99e-102	3.68952	1.97e-45	4.72585	8.23e-100	5.00302	1.05e-107	5.13035	8.05e-173	4.12036	1.36e-102	6.17303	2.35e-166
NM_014253	TENM1	13.55	11.34	13.24	4.59	4.4	8.88	65.51	19.3	9.48	4.92	3.85	1.97	1.67	0.94	6.02	4.71	16.3	14.9	7.38	6.25	17.55	15.07	0.112086	1	-1.39619	0.23686	-1.45301	0.222164	-0.340779	1	2.43613	5.23e-09	0.601563	0.769414	-0.329719	1	-1.44332	0.0253795	-2.51468	0.0195592	-3.05852	0.000287029	-1.13288	0.0826007	0.337364	0.776403	-0.801472	0.332561
NM_001301187	LINGO1	539.99	399.78	716.25	692.02	482.72	181.53	84.23	566.46	77.01	26.23	22.35	100.32	86.88	122.59	13.76	10.59	133.64	246.58	360.67	509.82	227.08	271.21	0.63073	0.0344004	0.578348	0.0291269	0.0627325	1	-1.22971	2.41e-06	-2.42719	4.01e-18	0.24266	0.729823	-2.54852	4.87e-19	-4.2273	4.51e-58	-2.14895	1.56e-15	-2.09965	2.54e-20	-5.1944	1.03e-83	-1.31175	3.45e-07	-0.0698646	1
NM_001289165	LOXL3	80.32	86.95	139.58	118.4	81.77	12.83	70.71	74.92	42.65	36.07	47.79	33.44	21.72	33.69	62.79	77.67	65.19	56.9	31.64	38.74	54.85	65.29	0.759584	0.0242428	0.519594	0.123229	-0.00980431	1	-2.5539	4.97e-10	-0.192001	0.884242	-0.186542	1	-0.911979	0.0155367	-0.948588	0.00058508	-1.24337	0.000290205	-1.53171	4.83e-07	-0.23209	0.472478	-0.439026	0.117675	-1.21051	1.89e-05
NM_004443	EPHB3	27.1	38.75	26.49	136.75	81.77	182.52	80.07	26.11	98.33	86.08	95.57	130.8	58.47	143.17	49.03	63.55	183.62	219.48	278.41	329.88	236.95	277.48	-0.292544	1	2.06742	1.51e-11	1.33036	0.000294829	2.60513	6.39e-21	1.32702	0.000342026	-0.362711	0.995919	1.63059	1.79e-06	1.50257	6.28e-08	2.06067	8.65e-12	1.67522	0.000173015	0.787349	0.0106622	2.60817	6.1e-28	3.24236	1.33e-40
NM_001197140	DBNDD2	160.64	132.32	108	34.88	38.69	114.44	77.99	86.27	92.41	50.01	54.72	50.16	71	58.95	49.89	42.36	44.55	62.32	82.26	82.47	44.98	45.2	-0.416512	0.417728	-2.0467	2.78e-10	-1.89368	1.53e-09	-0.213917	0.705237	-0.857216	0.00620103	-0.789668	0.0397525	-0.605054	0.068483	-1.43809	2.41e-09	-1.46644	1.68e-06	-1.09712	5.55e-06	-1.61449	3.69e-13	-1.46324	2.77e-09	-0.784316	0.0012647
NM_172194	OR4Q3	0	0	0	0	0	0	0	0	0	0	0	0	0	0	0	0	0	0	0	0	0	0	0	1	0	1	-5.13e-15	1	-5.13e-15	1	5.13e-15	1	5.13e-15	1	0	1	0	1	0	1	0	1	0	1	0	1	0	1
NR_028131	CFL2	83.22	77.5	111.05	141.34	166.18	199.29	174.7	155.52	264.2	454.17	363.79	454.37	490.35	424.84	558.25	586.04	429.17	422.7	339.58	298.64	357.62	344.03	0.488391	0.281964	0.83326	0.00365936	1.07059	4.36e-05	1.45037	8.32e-10	1.16974	5.24e-06	0.924154	0.0034446	1.77382	1.16e-14	2.38866	4.46e-28	2.57461	1.96e-35	2.57917	1.11e-39	2.86379	1.95e-70	2.41144	9.75e-45	2.03507	7.34e-23
NM_006398	UBD	0	0	2.04	0	0	0	0	0	0	37.71	37	70.81	35.08	64.57	1.72	1.18	46.72	47.42	208.81	294.9	16.45	26.37	4.15963	0.676321	0	1	-5.13e-15	1	-5.13e-15	1	5.13e-15	1	5.13e-15	1	0	1	8.451	1.32e-19	9.25149	1.2e-25	8.79233	4.05e-18	3.74278	0.433886	8.4706	6.3e-21	10.9371	1.87e-63
NM_016505	ZCCHC17	349.35	419.63	395.31	305.63	458.98	391.67	395.16	515.38	402.82	403.34	312.92	348.16	322.44	350.91	376.75	402.46	392.23	319.74	291.06	224.92	340.07	325.2	0.0614623	1	-0.312377	0.354932	0.278008	0.429322	0.167251	0.6987	0.0892145	1	0.39435	0.262027	0.124637	0.887528	-0.0599382	1	-0.066952	1	-0.122127	0.736234	0.0518012	1	-0.0995935	0.797704	-0.526074	0.0202487
NM_017554	PARP14	234.19	247.62	157.92	143.18	140.68	117.4	97.75	149.85	222.73	428.75	377.67	355.04	401.8	378.99	442.99	531.91	421.56	426.77	522.02	453.59	536.43	460.8	-0.587138	0.0662065	-0.731195	0.00460554	-0.752616	0.00345912	-0.895437	0.000286403	-1.2502	7.33e-07	-0.712412	0.0196869	-0.0552973	1	0.785344	6.03e-05	0.635816	0.00347123	0.766798	1.3e-05	1.04552	9.4e-12	0.821992	1.06e-07	1.06411	1.26e-08
NR_033932	RGMB-AS1	2.9	0.95	1.02	0	1.76	4.93	1.04	0	3.55	4.92	2.31	5.9	4.18	0.94	0.86	1.18	0	2.71	5.27	5	4.39	1.26	-0.815151	1	-4.10064	0.78345	-0.0926546	1	1.44924	0.568693	-0.762597	1	-4.02261	0.937088	0.906814	1	0.908419	0.665439	1.64024	0.351372	0.503726	1	-0.832361	0.975356	-0.598187	0.975404	1.41203	0.217865
NM_001270979	IST1	609.67	584.08	625.57	585.55	544.27	438.04	435.72	544.89	386.23	427.93	443.95	315.7	344.16	395.83	350.95	377.75	387.88	395.61	474.56	492.33	397.11	401.79	0.0898118	1	-0.00828502	1	-0.109841	0.973243	-0.305045	0.230471	-0.403547	0.101033	-0.158995	0.928788	-0.569673	0.0118026	-0.410358	0.0368817	-0.841751	5.99e-05	-0.620958	0.000371967	-0.679627	1.65e-06	-0.601328	6.6e-05	-0.259821	0.224353
NM_001256321	THTPA	86.13	70.88	43.81	76.18	47.48	35.52	40.56	51.08	18.96	31.15	27.75	35.41	33.41	26.2	37.85	28.24	40.2	46.06	32.69	28.74	47.17	46.46	-0.816851	0.102171	-0.0231835	1	-0.699986	0.0857066	-0.999872	0.0081175	-0.899633	0.0236318	-0.645332	0.246704	-1.98408	3.6e-06	-1.36958	1.58e-06	-1.06857	0.003209	-1.31698	1.34e-05	-1.18377	9.65e-06	-0.862261	0.00228187	-1.29853	1.55e-05
NM_001288734	ATE1	81.29	75.61	87.62	98.2	80.89	80.9	69.67	86.27	88.86	96.74	78.62	61.96	80.19	99.19	93.76	109.44	94.53	88.06	80.15	74.97	85.56	87.89	0.181601	1	0.343174	0.455631	0.0676766	1	0.185616	0.824172	-0.120291	1	0.109706	1	0.23778	0.703825	0.201589	0.658328	-0.262815	0.662197	0.259459	0.463343	0.398177	0.0916391	0.229262	0.491209	0.0313307	1
NM_001013643	C1orf137	0	0	0	0	0	0	0	0	0	0	0	0	0	0	0	0	0	0	0	0	0	0	0	1	0	1	-5.13e-15	1	-5.13e-15	1	5.13e-15	1	5.13e-15	1	0	1	0	1	0	1	0	1	0	1	0	1	0	1
NM_001297625	ZNF480	210	233.44	186.45	168.87	206.63	196.33	164.31	275.85	199.04	160.68	113.3	155.39	126.14	145.04	122.14	142.39	153.2	120.58	194.04	134.95	148.09	110.49	-0.228267	0.764668	-0.373743	0.255336	-0.0789324	1	-0.0347225	1	-0.382257	0.208564	0.28691	0.575585	-0.0980103	0.999553	-0.653036	0.00815364	-0.436185	0.112927	-0.641235	0.00196344	-0.718805	5.56e-05	-0.678736	0.000650772	-0.377798	0.169811
NM_182913	SYNE2	134.51	127.59	123.28	192.74	158.27	69.06	89.43	118.06	72.27	61.48	62.43	59.99	65.16	46.79	56.77	56.49	44.55	90.77	88.58	63.73	71.3	81.61	-0.0659277	1	0.57553	0.0366573	0.295369	0.475009	-0.781847	0.00843358	-0.500206	0.138734	-0.177888	0.990348	-0.799347	0.0110101	-1.03646	6.85e-06	-1.04882	0.000299754	-1.1484	4.9e-06	-1.17174	1.47e-08	-0.972233	0.0014076	-0.726093	0.00530739
NM_020764	CASKIN1	78.39	73.72	49.92	44.97	37.81	20.72	10.4	42	3.55	8.2	18.5	1.97	6.68	5.61	12.9	21.18	22.82	29.81	17.93	29.99	29.62	28.88	-0.583822	0.292998	-0.736917	0.0643555	-0.982653	0.0102533	-1.72916	8.53e-06	-2.80576	6.23e-10	-0.881887	0.0739862	-4.31394	6.65e-14	-2.44545	1.51e-13	-5.11525	1.21e-16	-3.52818	1.54e-20	-2.16156	2.97e-13	-1.53669	2.4e-07	-1.64006	3.89e-07
NM_001174168	SYK	33.87	15.12	45.85	11.01	11.43	85.83	64.47	22.7	104.26	43.45	37.77	8.85	17.54	25.27	123	136.51	119.51	134.13	18.98	21.24	157.97	190.85	0.926832	0.253091	-1.12209	0.238461	-1.06525	0.25963	1.94896	2.8e-06	1.44593	0.00267828	-0.132849	1	2.14604	1.15e-07	0.771466	0.082764	-1.37653	0.112305	-0.129006	1	2.43424	3.64e-19	2.37276	9.58e-16	-0.239429	0.921474
NM_031300	MXD3	43.55	36.86	62.15	80.77	62.43	60.18	113.35	78.33	65.16	115.59	137.19	124.9	92.72	118.84	83.44	78.84	170.58	126	104.4	153.7	137.12	189.59	0.649808	0.253578	1.02452	0.00340815	0.657497	0.136192	0.722384	0.0627862	1.54377	3.12e-07	0.933399	0.0353476	0.753861	0.0665744	1.69434	2.07e-11	1.71018	1.62e-09	1.46025	1.31e-07	1.05212	2.01e-05	1.89647	2.68e-13	1.71613	2.32e-09
NM_007193	ANXA10	0	0	0	0	0	0	0	0	0	0	0	0	0	0	0	0	0	0	0	0	0	0	0	1	0	1	-5.13e-15	1	-5.13e-15	1	5.13e-15	1	5.13e-15	1	0	1	0	1	0	1	0	1	0	1	0	1	0	1
NM_021871	FGA	0	0	4.08	0.92	0	2.96	1.04	7.95	3.55	0	0	0	0	0	0	0	0	0	1.05	1.25	0	0	5.11869	0.197176	3.14631	1	-5.13e-15	1	4.76569	0.191065	3.2738	1	5.98051	0.024454	4.88927	0.205585	0	1	0	1	0	1	0	1	0	1	3.31309	0.780283
NM_000848	GSTM2	57.1	56.71	69.28	100.96	83.53	51.3	32.24	65.84	23.7	57.39	73.22	38.36	45.11	33.69	81.72	76.49	123.86	92.13	52.73	43.73	107.5	107.98	0.30541	0.763705	0.845136	0.00839201	0.576028	0.137758	-0.00826742	1	-0.767236	0.0855661	0.182488	1	-1.20155	0.00778805	0.24329	0.596541	-0.490946	0.280524	-0.452156	0.217764	0.515695	0.0409606	0.941252	0.000322622	-0.185087	0.780283
NM_014640	TTLL4	325.16	356.31	407.54	533.24	423.81	230.86	485.64	392.78	447.84	390.22	470.16	365.86	380.08	410.8	351.81	347.15	337.9	357.67	314.27	349.88	399.3	385.46	0.279881	0.512561	0.664891	0.00239135	0.33751	0.246302	-0.420608	0.105262	0.561042	0.0128255	0.177027	0.874137	0.451926	0.0572557	0.379192	0.0883134	0.179062	0.620942	0.284173	0.160388	0.0723733	0.885413	0.0344219	1	0.00560175	1
NM_004181	UCHL1	1746.74	1896.84	1705.54	1130.72	1260.01	449.87	1711.68	2159.14	1126.7	986.21	1053.61	644.19	1065.06	743.94	1758.19	1572.18	1403.76	1068.95	585.29	587.29	1013.62	850.03	-0.0733059	1	-0.668987	0.00156893	-0.508926	0.025665	-1.87651	1.86e-20	-0.0398274	1	0.217237	0.652428	-0.635323	0.00219396	-0.793999	4.1e-06	-1.42303	4.29e-13	-0.938428	2.06e-06	-0.0929074	0.720951	-0.549616	0.00152974	-1.59073	1.59e-22
NM_147128	ZNRF2	167.42	141.77	129.39	190.9	199.6	283.14	133.11	177.09	110.18	71.32	68.6	68.84	60.98	74.86	67.09	78.84	63.02	55.55	65.38	52.48	72.4	59.01	-0.233834	0.829837	0.324067	0.366021	0.392183	0.240298	1.01435	5.39e-06	-0.164762	0.859689	0.168901	0.996573	-0.429425	0.21567	-1.09999	1.93e-06	-1.0883	0.000174635	-1.11915	2.23e-06	-1.05729	2.91e-07	-1.36658	1.44e-09	-1.33577	5.31e-08
NR_110214	LOC101927196	0	0	0	0	0	0	0	0	0	0	0	0	0	0	0	0	0	0	0	0	0	0	0	1	0	1	-5.13e-15	1	-5.13e-15	1	5.13e-15	1	5.13e-15	1	0	1	0	1	0	1	0	1	0	1	0	1	0	1
NM_015325	ICE1	643.54	629.44	769.22	774.62	888.95	508.08	656.18	861.61	733.37	627.14	591.93	554.69	462.78	564.27	477.39	555.44	428.08	551.41	532.56	519.82	530.94	473.36	0.295245	0.394903	0.302578	0.245464	0.505059	0.0223135	-0.183835	0.587506	0.0942576	0.952268	0.409194	0.155958	0.262424	0.314807	-0.0196602	1	-0.121611	0.826434	-0.240945	0.267902	-0.271378	0.0956401	-0.37692	0.035286	-0.229404	0.298305
NM_006660	CLPX	334.83	323.23	300.56	294.61	293.68	223.95	229.82	371.21	271.31	302.5	264.37	300.95	233.9	268.57	279.56	313.02	256.41	224.9	286.85	237.42	264.37	281.25	-0.108449	1	-0.140014	0.878926	-0.140699	0.897709	-0.413597	0.104888	-0.467135	0.0702256	0.146377	0.961839	-0.220051	0.543218	-0.17268	0.582594	-0.0518049	1	-0.320556	0.124567	-0.120837	0.646439	-0.439737	0.0123626	-0.279237	0.257464
NR_031571	MIR1185-2	0	0	0	0	0	0	0	0	0	0	0	0	0	0	0	0	0	0	0	0	0	0	0	1	0	1	-5.13e-15	1	-5.13e-15	1	5.13e-15	1	5.13e-15	1	0	1	0	1	0	1	0	1	0	1	0	1	0	1
NM_001033930	UBA52	2914.78	2987.5	2641.85	2267.87	2486.6	3835.77	2627.84	2310.13	2613.58	2463.48	2353.86	2187.28	2731.56	2135.43	3046.73	2362.98	2869.44	2099.96	2570.01	2696.55	2458.35	2425.79	-0.137784	0.92782	-0.360735	0.127165	-0.224014	0.499818	0.519332	0.00652728	-0.117166	0.840715	-0.38102	0.190825	-0.11726	0.832885	-0.250143	0.221511	-0.355389	0.0986042	-0.207429	0.364891	-0.0877645	0.809745	-0.239285	0.260617	-0.120101	0.685053
NM_031964	KRTAP17-1	0	0	0	0	0	0	0	0	0	0	0	0	0	0	0	0	0	0	0	0	0	0	0	1	0	1	-5.13e-15	1	-5.13e-15	1	5.13e-15	1	5.13e-15	1	0	1	0	1	0	1	0	1	0	1	0	1	0	1
NM_033035	TSLP	3.87	4.73	4.08	1.84	0.88	0.99	5.2	9.08	2.37	0	0	0	0	0	0	0	0	0	1.05	0	0	0	-0.0548302	1	-1.15999	0.8835	-2.12921	0.562799	-1.86847	0.446382	0.315156	1	1.02863	0.607572	-0.771745	0.958492	-5.32295	0.00804397	-5.17234	0.144914	-5.23127	0.0155033	-5.16487	0.0121508	-5.05293	0.0238959	-2.61941	0.104032
NM_015525	IBTK	307.74	292.98	259.8	212.93	255.87	300.9	351.49	348.51	372.01	465.64	339.13	464.21	407.65	417.35	413.74	466.01	362.89	391.54	431.32	356.12	450.86	405.55	-0.187049	0.860804	-0.476715	0.080655	-0.207917	0.678079	0.143858	0.768786	0.277106	0.350338	0.186881	0.859911	0.36671	0.146575	0.464306	0.0499282	0.70478	0.000570437	0.527462	0.00287306	0.581164	0.000119746	0.333029	0.0528782	0.438106	0.0424199
NM_024923	NUP210	696.76	605.82	914.92	1098.6	706.94	269.33	676.98	582.36	508.26	320.54	426.99	263.58	372.56	268.57	592.66	618.99	371.58	401.03	282.63	311.14	406.98	372.91	0.512584	0.0543588	0.773758	0.000158077	0.141727	0.840919	-1.13209	2.43e-07	0.106403	0.922943	-0.188709	0.839224	-0.299295	0.285551	-0.757964	0.000315289	-1.2276	1.4e-08	-0.94999	2.09e-06	-0.070709	0.87767	-0.748921	1.78e-06	-1.0901	2.49e-09
NM_014866	SEC16A	445.15	396.95	485.99	630.52	429.97	452.83	684.26	474.51	719.15	790.28	1038.2	712.05	923.89	921.73	763.83	728.43	675.8	688.25	640.13	699.75	790.93	710.66	0.229171	0.669696	0.601982	0.00645636	0.0536691	1	0.246403	0.385391	0.750972	0.000301063	0.14505	0.97245	0.830459	3.99e-05	1.16102	5.4e-09	0.834897	2.05e-05	1.20189	1.26e-13	0.861467	1.54e-09	0.701777	2.77e-06	0.713532	8.23e-05
NM_015920	RPS27L	307.74	425.3	328.07	285.43	441.4	531.76	379.57	248.61	380.31	488.6	327.57	473.06	460.27	269.5	725.12	554.26	708.4	417.28	417.61	299.89	404.79	365.37	-0.138731	1	-0.342234	0.374383	0.290371	0.489947	0.676997	0.00703257	0.099841	1	-0.588313	0.127342	0.110413	0.963635	0.197799	0.637639	0.443921	0.10873	0.0667039	1	0.843534	2.16e-05	0.631427	0.0191951	0.0179886	1
NR_104181	ITGB7	0.97	0	1.02	0.92	0	0	0	0	1.18	0	0	0	0	0	0.86	0	0	0	0	6.25	2.19	0	0.945297	1	0.81327	1	-2.34911	1	-2.27493	1	-2.27851	1	-2.26691	1	1.16545	1	-2.41642	1	-2.29196	1	-2.34094	1	0.0701897	1	-2.19525	1	2.37457	0.354828
NM_015603	CCDC9	132.58	120.97	126.34	142.26	123.98	102.6	101.91	129.41	85.3	93.46	120.24	88.51	114.44	102.93	80.86	89.44	90.18	94.84	92.8	117.46	77.89	121.79	0.0173607	1	0.185709	0.805053	-0.00865413	1	-0.16347	0.865949	-0.264008	0.565549	0.00241398	1	-0.51255	0.131133	-0.202017	0.610065	-0.440618	0.181331	-0.149706	0.727858	-0.544682	0.00993551	-0.449435	0.0544445	-0.231905	0.520886
NM_030980	ISG20L2	200.32	209.81	215.99	236.79	240.04	160.81	229.82	224.77	238.14	145.92	161.86	166.21	202.15	162.82	129.89	155.34	156.46	151.74	176.12	168.69	157.97	159.46	0.0966213	1	0.22643	0.573544	0.249992	0.532185	-0.209644	0.604463	0.214358	0.573883	0.104397	1	0.273366	0.399086	-0.370698	0.119136	-0.226366	0.545182	-0.0953054	0.898821	-0.499005	0.0069747	-0.403819	0.0390261	-0.204192	0.481743
NM_001040006	TCERG1	711.28	1055.69	858.88	781.04	916.21	635.35	767.45	867.29	856.58	814.87	672.86	891.04	798.59	698.08	745.77	641.35	556.29	575.8	791.99	664.77	586.89	557.48	-0.0195288	1	-0.159316	0.906892	0.0748167	1	-0.335212	0.355161	-0.153602	0.884649	-0.0551381	1	0.0126472	1	-0.204893	0.561045	0.0882871	1	-0.168145	0.62878	-0.310966	0.172229	-0.635621	0.00146798	-0.231987	0.464581
NM_001252091	MRAS	42.58	57.65	65.21	45.89	41.33	18.74	68.63	68.11	39.1	65.58	70.14	68.84	63.49	59.89	25.81	27.07	74.97	97.55	89.64	88.72	80.08	55.25	0.399176	0.66364	-0.109259	1	-0.256105	0.932701	-1.27414	0.00880861	0.501185	0.290776	0.412368	0.675398	-0.30097	0.766305	0.478504	0.146585	0.532057	0.19136	0.369279	0.308004	-0.888753	0.00683716	0.776404	0.00674733	0.873667	0.00154748
NM_001277962	STIM1	117.09	90.73	68.26	90.86	65.07	149.96	191.34	77.19	127.95	210.69	299.05	247.84	271.49	310.68	213.32	202.41	299.87	283.16	240.44	291.15	281.93	310.13	-0.582252	0.258316	-0.173042	0.940944	-0.650198	0.0927828	0.670872	0.0194738	0.931413	0.000534644	-0.454724	0.487657	0.359047	0.367263	1.33722	6.88e-08	1.33098	1.99e-08	1.55442	3.29e-14	1.03831	3.26e-08	1.49609	1.02e-15	1.39581	1.86e-10
NM_001271995	CREB3L3	4.84	0	2.04	4.59	0.88	0	0	0	1.18	0	0	0	0	0	0	0	0	0	0	0	0	0	-0.200182	1	0.924562	0.850669	-1.3143	1	-4.33919	0.578471	-4.34359	0.615126	-4.3296	0.832902	-0.889816	1	-4.50966	0.194736	-4.35928	0.562925	-4.42172	0.197519	-4.355	0.174169	-4.24604	0.178797	-4.26106	0.188602
NM_003258	TK1	267.09	258.02	485.99	397.4	327.09	200.27	641.62	398.45	471.53	496.8	611.97	626.48	764.34	657.85	604.7	616.63	484.58	350.9	228.84	272.4	399.3	387.98	0.910084	5.01e-05	0.617116	0.00702761	0.340184	0.255654	-0.249246	0.451349	1.33908	3.79e-12	0.573999	0.0378349	0.902562	1.08e-05	1.12087	7.31e-09	1.33115	1.9e-12	1.50799	1.34e-18	1.2519	4.55e-19	0.682606	0.000467808	-0.0258525	1
NM_001287337	CAB39L	47.42	46.31	43.81	30.29	51.88	172.65	54.08	38.6	80.56	59.84	76.3	55.08	56.8	52.4	51.61	67.08	56.5	47.42	63.27	59.98	73.5	65.29	-0.0749263	1	-0.608519	0.254762	0.169461	1	2.01967	3.48e-15	0.256243	0.768432	-0.306671	0.961309	0.838035	0.0166805	0.582513	0.0571766	0.309085	0.57488	0.291946	0.495233	0.35591	0.266685	0.165444	0.850389	0.441342	0.205635
NM_001300923	MYEOV	2.9	1.89	0	1.84	0	1.97	43.68	0	46.21	4.92	4.62	5.9	2.51	6.55	6.88	2.35	1.09	2.71	1.05	3.75	0	1.26	-4.35748	0.750934	-0.342896	1	-4.42436	0.636857	-0.128981	1	4.17235	2.92e-11	-4.32633	0.773387	4.25835	4.58e-12	1.00535	0.591411	1.33603	0.493117	0.928567	0.571407	1.04271	0.534058	-0.368863	1	-0.0140626	1
NM_000811	GABRA6	0	0	0	0	0	0	0	0	0	0	0	0	0	0	0	0	0	0	0	0	0	0	0	1	0	1	-5.13e-15	1	-5.13e-15	1	5.13e-15	1	5.13e-15	1	0	1	0	1	0	1	0	1	0	1	0	1	0	1
NM_001181	ASGR2	0	0	0	0	0.88	0	0	1.14	0	0	0	0	0	0	0	0	0	0	1.05	0	0	0	0	1	0	1	3.11264	1	-5.13e-15	1	5.13e-15	1	3.30412	1	0	1	0	1	0	1	0	1	0	1	0	1	2.44897	1
NM_145343	APOL1	30	30.24	14.26	11.01	12.31	33.54	28.08	22.7	23.7	15.58	22.35	21.64	55.13	21.52	24.94	17.65	24.99	12.19	18.98	14.99	20.84	25.11	-1.05023	0.209218	-1.42279	0.022758	-1.2601	0.0405762	0.295204	0.750654	-0.0509736	1	-0.43351	0.850357	-0.286886	0.92541	-0.616393	0.15209	-0.398737	0.649252	0.427259	0.561476	-0.429824	0.351718	-0.643364	0.194792	-0.764542	0.102011
NM_001031727	MRI1	118.06	112.47	111.05	104.63	97.6	127.27	168.46	141.9	163.5	180.35	198.85	181.95	215.52	171.25	210.74	183.58	179.27	191.03	153.97	194.93	182.1	177.04	-0.0314677	1	-0.120102	1	-0.216426	0.803508	0.284	0.447217	0.597455	0.0277688	0.272174	0.724616	0.562034	0.0461466	0.760805	0.000463497	0.734934	0.00269085	0.818823	0.000190566	0.816618	9.36e-06	0.68749	0.000338751	0.636632	0.00735163
NM_001288565	TMEM9	362.9	330.79	382.07	312.97	291.04	374.9	321.33	301.96	276.05	232.82	272.84	190.8	213.85	203.06	217.62	211.82	275.97	283.16	271.03	284.9	298.38	283.76	0.161748	0.904844	-0.128703	0.922621	-0.229567	0.586557	0.253561	0.376041	-0.0596422	1	-0.227227	0.744597	-0.270933	0.393867	-0.412667	0.0618464	-0.784813	0.000644327	-0.663435	0.000303171	-0.654385	2.99e-05	-0.305102	0.0900234	-0.27539	0.233239
NM_001712	CEACAM1	3.87	4.73	3.06	0	0.88	39.46	9.36	3.41	40.28	0.82	2.31	6.88	6.68	8.42	24.94	23.54	23.9	16.26	2.11	5	12.07	11.3	-0.456088	1	-5.22244	0.196247	-2.12921	0.562799	3.30117	1.51e-09	1.14862	0.357548	-0.353387	1	3.24648	3.78e-08	-1.33773	0.369316	0.738369	0.859131	0.856859	0.376573	2.50233	5.74e-07	2.2179	0.000124826	-0.268938	1
NM_001084393	DDTL	108.39	84.11	127.36	90.86	69.46	59.19	140.39	97.63	80.56	69.68	104.05	75.73	65.16	109.49	86.88	77.67	118.43	66.39	36.91	49.98	75.69	114.26	0.426685	0.421805	-0.0626359	1	-0.445619	0.337544	-0.55813	0.151656	0.59538	0.0585137	-0.0060125	1	-0.197169	0.864857	-0.102506	0.998269	-0.26763	0.606895	-0.076425	1	-0.181916	0.609372	-0.0347447	1	-1.11151	0.000158381
NM_005539	INPP5A	196.45	137.04	152.83	134.92	133.65	117.4	194.46	161.2	171.79	305.78	308.3	262.59	298.22	343.43	200.42	192.99	180.36	253.35	307.94	332.38	250.11	261.16	-0.102446	1	-0.284886	0.606329	-0.294581	0.624898	-0.363482	0.373215	0.273193	0.550827	-0.0751886	1	0.102213	1	0.923606	3.97e-05	0.732802	0.00690779	1.01287	2.26e-06	0.275608	0.276058	0.377445	0.172188	0.984704	8.67e-06
NM_001005566	OR5B2	0	0	0	0	0	0	0	0	0	0	0	0	0	0	0	0	0	0	0	0	0	0	0	1	0	1	-5.13e-15	1	-5.13e-15	1	5.13e-15	1	5.13e-15	1	0	1	0	1	0	1	0	1	0	1	0	1	0	1
NM_172060	EYA1	9.68	12.29	14.26	13.77	10.55	179.56	24.96	21.57	52.13	18.86	25.43	19.67	15.87	18.72	52.47	50.6	48.89	36.58	43.24	42.48	68.01	72.82	0.393607	1	0.340281	0.9563	-0.0359668	1	4.15518	3.23e-38	1.22357	0.0471879	0.936519	0.389592	2.28979	6.67e-07	1.04978	0.0272363	0.908349	0.185333	0.713141	0.203589	2.25531	5.27e-11	1.96786	6.55e-07	1.9958	3.2e-07
NM_033302	ADRA1A	0	1.89	0	0	0	0	0	1.14	0	0	0	0	0	0	0	0	0	0	0	0	0	0	-3.13635	1	-3.18108	1	-3.19889	1	-3.11636	1	-3.12047	1	0.196558	1	-3.06972	1	-3.27305	0.77768	-3.13532	1	-3.18839	0.772287	-3.12817	0.757872	-3.02654	0.75943	-3.0417	0.780283
NM_001986	ETV4	247.74	309.05	175.24	64.25	70.34	35.52	536.59	141.9	319.88	267.25	352.23	396.35	407.65	402.38	402.56	293.02	243.38	203.22	264.7	313.64	177.71	214.7	-0.646175	0.0554682	-2.09494	3.13e-14	-1.96051	7.56e-13	-2.8262	6.59e-21	0.995923	5.84e-06	-1.00002	0.000957949	0.257623	0.462984	0.196947	0.57313	0.585475	0.0133283	0.610823	0.00114252	0.364842	0.105576	-0.30579	0.156921	0.0963232	0.902423
NM_005434	MALL	67.74	62.38	32.6	27.53	19.34	13.81	33.28	29.52	33.17	16.4	21.58	10.82	23.39	17.78	17.2	11.77	18.47	25.74	28.47	32.49	19.75	16.32	-0.971705	0.0472076	-1.21738	0.00243722	-1.72033	3.58e-05	-2.08524	1.47e-06	-0.914066	0.0259495	-1.16408	0.0200536	-0.910724	0.0307178	-1.72349	1.24e-08	-2.49832	1.79e-08	-1.57653	1.2e-06	-2.08368	1.22e-11	-1.56612	8.29e-07	-1.05142	0.000764837
NM_145250	RNASE11	0	0	0	0	0	0	0	0	0	0	0	0	0	0	0	0	0	0	0	0	0	0	0	1	0	1	-5.13e-15	1	-5.13e-15	1	5.13e-15	1	5.13e-15	1	0	1	0	1	0	1	0	1	0	1	0	1	0	1
NM_001199951	LYZL6	0	0	0	0	0	0	0	0	0	0	0	0	0	0	0	0	0	0	0	0	0	0	0	1	0	1	-5.13e-15	1	-5.13e-15	1	5.13e-15	1	5.13e-15	1	0	1	0	1	0	1	0	1	0	1	0	1	0	1
NR_102267	MGRN1	290.32	274.08	417.72	588.31	375.45	238.75	342.13	323.53	315.15	286.93	400.02	305.87	344.16	342.49	264.93	225.94	307.48	353.61	258.37	342.38	352.13	333.99	0.587796	0.0284002	1.07895	6.37e-08	0.435068	0.0996871	-0.0998295	0.979221	0.328156	0.223141	0.169617	0.918975	0.21743	0.534469	0.326556	0.220367	0.193067	0.568966	0.35294	0.0698684	-0.158495	0.486674	0.230531	0.249512	0.129971	0.777792
NM_001170723	TEX35	0	0	0	0	0	0	0	0	0	0	0	0	0	0	0	0	0	0	0	0	0	0	0	1	0	1	-5.13e-15	1	-5.13e-15	1	5.13e-15	1	5.13e-15	1	0	1	0	1	0	1	0	1	0	1	0	1	0	1
NM_000339	SLC12A3	0.97	0	0	0	0	9.87	2.08	4.54	3.55	0	0	0	0	0	1.72	0	0	2.71	0	1.25	0	1.26	-2.29294	1	-2.33303	1	-2.34911	1	4.19024	0.00111085	1.91872	0.877199	2.92341	0.442709	2.65618	0.473764	-2.41642	1	-2.29196	1	-2.34094	1	0.918743	1	1.14588	1	0.245205	1
NM_001146226	KRT72	0	0	0	0	0	0	0	0	0	0	0	0	0	0	0	0	0	0	0	0	0	0	0	1	0	1	-5.13e-15	1	-5.13e-15	1	5.13e-15	1	5.13e-15	1	0	1	0	1	0	1	0	1	0	1	0	1	0	1
NM_013354	CNOT7	580.63	595.42	574.63	556.18	726.29	523.87	572.99	701.55	644.51	650.1	464.76	556.66	515.41	566.14	565.99	580.15	429.17	441.67	596.89	516.07	473.9	406.81	-0.0113512	1	-0.0611524	1	0.327642	0.216584	-0.0255969	1	0.0128171	1	0.226858	0.654619	0.190233	0.550529	-0.034299	1	-0.00239659	1	-0.0513983	1	-0.00286829	1	-0.427554	0.00552645	-0.0328585	1
NM_001282238	BCL11B	23.23	34.02	19.36	15.6	7.03	6.91	8.32	13.62	5.92	2.46	0.77	0	0	0.94	0	1.18	3.26	1.35	3.16	1.25	1.1	0	-0.541786	0.758167	-0.85369	0.285848	-1.9864	0.0028773	-1.89526	0.00535353	-1.72029	0.0126375	-1.09403	0.281991	-2.19343	0.00486029	-4.04039	1.61e-11	-7.87402	5.24e-08	-5.6282	4.51e-12	-5.50394	7.56e-12	-3.49497	1.64e-08	-3.53188	1.78e-08
NM_019008	MIEF1	400.64	339.29	406.52	647.05	530.21	367.99	528.27	349.64	550.91	475.48	499.44	387.5	481.16	480.05	475.67	493.07	409.61	418.64	452.42	472.33	421.24	463.31	0.158342	0.927442	0.825991	0.000122709	0.542623	0.0257471	0.133867	0.822387	0.564488	0.0145107	-0.108684	1	0.632766	0.00461167	0.440687	0.0335936	0.144002	0.757818	0.447419	0.0172586	0.422626	0.00822416	0.168641	0.453344	0.365766	0.0843855
NM_006945	SPRR2D	0	0	0	0	0	0	0	0	0	0	0	0	0.84	0	0	0	0	0	0	0	0	0	0	1	0	1	-5.13e-15	1	-5.13e-15	1	5.13e-15	1	5.13e-15	1	0	1	0	1	0	1	2.30141	1	0	1	0	1	0	1
NM_177937	GOLM1	969.66	968.74	1151.29	1179.37	1193.18	796.16	1070.06	1151.09	1105.38	1265.76	1252.46	1249.03	1185.35	1315.69	1266.17	1413.32	1446.13	1315.52	1136.84	1004.65	1422.79	1342.22	0.270331	0.445354	0.30234	0.228607	0.323032	0.205176	-0.142566	0.729485	0.193075	0.522696	0.220415	0.641589	0.247672	0.334267	0.420309	0.0225733	0.442669	0.0267986	0.437267	0.00909481	0.499568	0.000178873	0.518234	0.000316843	0.189612	0.431574
NR_045012	LMO3	15.48	25.52	4.08	15.6	14.07	0.99	0	0	2.37	4.1	3.08	2.95	7.52	3.74	9.46	5.88	1.09	4.06	0	0	1.1	1.26	-2.27815	0.0218467	-0.375257	0.986776	-0.519596	0.730838	-4.09125	0.000131988	-7.37889	2.04e-05	-7.36422	0.000122855	-2.99335	0.00310395	-2.44379	2.1e-05	-2.67567	0.00152619	-1.75411	0.00393823	-1.32562	0.00929841	-3.00944	1.36e-05	-7.28985	1.96e-09
NM_024581	FAM184A	99.68	94.51	44.83	59.66	77.38	132.2	63.43	46.54	58.05	17.22	12.33	8.85	12.53	7.49	12.9	15.3	10.86	20.32	17.93	11.25	7.68	18.83	-1.09065	0.00562362	-0.68214	0.0606545	-0.303691	0.585618	0.586072	0.0387013	-0.5627	0.118022	-1.08614	0.00649396	-0.682546	0.0543282	-2.67043	1.18e-19	-3.36134	1.53e-15	-3.17636	1.58e-21	-2.75345	2.64e-22	-2.66352	2.44e-17	-2.65476	3.37e-17
NM_001242823	C4B_2	7.74	17.01	10.19	33.04	17.59	9.87	38.48	17.03	14.22	24.59	18.5	11.8	15.04	21.52	18.06	15.3	29.34	10.84	14.76	46.23	8.78	28.88	-0.260694	1	1.42216	0.0177344	0.520816	0.816774	-0.18874	1	1.67166	0.00209918	0.42401	1	0.250785	1	0.828966	0.120374	0.00326414	1	0.616216	0.339816	0.472618	0.509799	0.733076	0.368597	1.31208	0.0569954
NM_203399	STMN1	2725.11	3223.77	2239.41	2283.47	3006.26	3088.94	1984.14	2591.65	2637.27	3699.73	2866.41	2855.07	3073.22	2811.05	3144.78	2920.77	2840.11	2758.4	3972.61	3669.95	2939.93	2812.51	-0.387797	0.227938	-0.362438	0.172446	0.0381739	1	0.195345	0.521045	-0.534102	0.0188396	-0.226721	0.69146	-0.115833	0.883918	0.185791	0.529322	0.0173876	1	0.0549205	1	0.0639298	0.903259	-0.0806485	0.806048	0.406677	0.0310735
NM_001003803	ATP5S	47.42	69.94	60.11	67.92	78.26	91.75	45.76	47.68	52.13	59.84	40.08	52.13	45.11	54.27	51.61	51.78	44.55	43.35	42.18	32.49	54.85	41.43	0.0547767	1	0.227822	0.860409	0.435791	0.445498	0.782797	0.0270346	-0.309755	0.762635	-0.328282	0.934106	-0.114333	1	-0.192792	0.801468	-0.0957752	1	-0.173683	0.8498	-0.148026	0.883197	-0.408645	0.291716	-0.596831	0.117174
NM_001040712	PTPRD	287.41	309.05	236.37	480.01	394.8	100.63	271.42	232.72	309.22	203.31	161.86	237.02	169.57	201.19	93.76	95.32	202.09	277.74	215.13	187.43	266.57	261.16	-0.313521	0.480281	0.705369	0.0012939	0.42739	0.10016	-1.42547	2.78e-09	-0.0858855	1	-0.385635	0.33595	0.10993	0.924347	-0.665729	0.00199943	-0.25479	0.424879	-0.617854	0.0014729	-1.62134	3.53e-22	-0.316606	0.15514	-0.518898	0.0136526
NR_024137	GHRL	0	0	1.02	0	0.88	0	0	1.14	0	0	0.77	0	0	0	0	0	0	0	0	0	0	0	3.23817	1	0	1	3.11264	1	-5.13e-15	1	5.13e-15	1	3.30412	1	0	1	2.23529	1	0	1	0	1	0	1	0	1	0	1
NM_001130982	DYSF	96.77	77.5	84.56	26.62	19.34	110.5	229.82	84	608.97	1465.79	1743.43	1384.75	1661.49	2019.39	1716.04	1621.61	796.4	869.79	1430.01	2053.02	917.08	985.63	-0.0201441	1	-1.68632	8.79e-06	-2.14057	6.89e-08	0.484313	0.139948	1.44925	3.7e-09	-0.0792862	1	2.86235	7.76e-42	4.24439	4.42e-87	4.06622	1.06e-90	4.46891	1.1e-105	4.29411	2.91e-148	3.26099	1.09e-79	4.36158	7.67e-74
NM_001171906	NUDT16	25.16	30.24	31.58	65.16	43.96	22.69	34.32	22.7	26.06	31.97	44.7	26.55	29.24	39.3	33.55	38.83	48.89	47.42	35.86	29.99	37.3	45.2	0.209108	1	1.2485	0.00146205	0.685927	0.197443	-0.14722	1	0.356553	0.685346	-0.31436	1	-0.0309366	1	0.512556	0.218261	0.0144402	1	0.368176	0.498165	0.406588	0.337034	0.802484	0.0191757	0.299859	0.646372
NM_001272034	STXBP2	194.51	175.79	195.62	143.18	122.22	226.91	159.11	177.09	100.7	20.49	30.83	35.41	29.24	23.39	73.97	70.61	77.14	52.84	6.33	12.5	40.59	46.46	0.101648	1	-0.351033	0.31845	-0.575258	0.0508245	0.434722	0.0917189	-0.167929	0.811235	-0.0914397	1	-0.819376	0.00345696	-2.79716	1.14e-27	-2.3057	5.51e-15	-2.73259	9.31e-28	-1.3152	3.34e-12	-1.48229	2.42e-11	-4.27068	1.42e-40
NM_006416	SLC35A1	37.74	62.38	18.34	30.29	49.24	55.25	35.36	39.73	49.76	59.03	40.85	57.04	47.61	46.79	47.31	47.07	63.02	73.16	90.69	81.22	59.24	48.97	-1.42302	0.0323883	-0.705829	0.254762	-0.00306016	1	0.280437	0.73577	-0.452376	0.565549	-0.362302	0.931494	0.046917	1	0.0353796	1	0.262209	0.785433	-0.0153886	1	-0.0503506	1	0.441933	0.227045	0.824506	0.00863013
NM_018057	SLC6A15	86.13	97.35	23.43	32.12	41.33	54.26	17.68	9.08	34.36	31.97	29.29	54.09	29.24	51.47	70.53	63.55	18.47	12.19	18.98	11.25	23.04	17.58	-1.94211	1.87e-06	-1.49193	2.44e-05	-1.1258	0.00156899	-0.616031	0.0829596	-2.31808	2.9e-09	-3.34661	4.08e-12	-1.35631	0.000199178	-1.53813	7.03e-09	-0.68479	0.0441821	-1.12391	0.000484431	-0.407862	0.102014	-2.53565	4.48e-16	-2.52047	4.58e-15
NR_024267	PRNT	0	0	0	0	0	0	0	0	0	0	0	0	0	0	0	0	0	0	0	0	0	0	0	1	0	1	-5.13e-15	1	-5.13e-15	1	5.13e-15	1	5.13e-15	1	0	1	0	1	0	1	0	1	0	1	0	1	0	1
NM_018106	ZDHHC4	160.64	126.64	134.49	211.09	190.8	225.92	134.15	144.17	103.07	123.79	133.34	95.4	133.65	107.61	131.61	117.68	136.9	134.13	149.75	159.94	157.97	130.58	-0.0720162	1	0.575204	0.0472994	0.433395	0.193733	0.794959	0.00142388	-0.0473846	1	-0.0214208	1	-0.419379	0.271964	-0.116302	0.879821	-0.512197	0.128712	-0.178211	0.657735	-0.16189	0.607949	-0.0758829	1	0.151953	0.751697
NM_001099756	SYBU	0.97	0.95	1.02	0.92	3.52	151.93	9.36	2.27	18.96	13.12	9.25	6.88	6.68	10.29	8.6	8.24	30.42	24.39	1.05	11.25	35.1	26.37	0.100916	1	-0.0356032	1	1.78211	0.5419	7.27731	9.26e-48	3.18335	0.00969366	1.12093	1	4.19365	2.05e-05	3.44093	5.13e-05	2.77455	0.0604397	3.05885	0.00217816	3.02499	0.00298074	4.6792	2e-11	2.51546	0.144369
NM_001142470	C6orf203	48.39	47.26	27.51	32.12	46.6	24.66	29.12	36.33	30.8	60.66	40.85	46.22	44.27	34.62	58.49	63.55	54.32	73.16	55.89	44.98	52.66	59.01	-0.773028	0.245686	-0.553021	0.315181	-0.0139761	1	-0.811111	0.10056	-0.663179	0.219213	-0.422906	0.7714	-0.574477	0.289161	0.124962	0.969325	0.0278304	1	-0.20108	0.780425	0.380479	0.208333	0.405682	0.241486	0.130511	0.985315
NM_024876	ADCK4	153.87	136.1	138.56	136.75	114.31	128.25	105.03	107.84	67.53	45.91	76.3	55.08	53.46	64.57	52.47	49.42	99.96	79.93	84.37	83.72	116.28	136.86	-0.042793	1	-0.0645053	1	-0.319032	0.475878	-0.0351532	1	-0.413856	0.2381	-0.453633	0.357351	-1.04233	0.000564158	-1.19845	9.91e-06	-1.31727	6.71e-06	-1.22907	2.09e-07	-1.4648	2.85e-12	-0.670171	0.00314476	-0.740186	0.00176049
NM_001271948	PPP2R2B	107.42	107.74	89.66	22.94	20.22	28.61	28.08	130.55	16.59	4.1	4.62	5.9	10.86	1.87	17.2	12.94	18.47	17.61	2.11	1.25	16.45	20.09	-0.240661	0.870373	-2.20423	2.21e-10	-2.38161	6.15e-12	-1.76566	1.48e-07	-1.8832	3.09e-08	0.251175	0.806894	-2.6303	1.22e-11	-4.54575	7.59e-37	-4.08505	1.19e-19	-3.93639	2.91e-26	-2.76032	2.03e-24	-2.55664	2.45e-19	-5.82357	4.72e-36
NM_001145964	SLC12A4	154.84	166.34	123.28	101.88	75.62	238.75	344.21	80.6	247.61	200.03	268.99	232.1	269.82	217.1	258.05	278.9	333.55	326.51	151.86	186.18	331.29	276.23	-0.35946	0.487885	-0.637062	0.0354996	-1.06262	0.000205254	0.71252	0.00179133	1.14925	7.59e-08	-1.02138	0.00184242	0.681996	0.00494432	0.58937	0.0135761	0.607475	0.00998276	0.672276	0.00128669	0.772518	1.84e-06	1.04578	1.61e-10	0.113364	0.858097
NR_110307	LINC00238	0	0	0	0	0	0	0	0	0	0	0	0	0	0	0	0	0	0	0	0	0	0	0	1	0	1	-5.13e-15	1	-5.13e-15	1	5.13e-15	1	5.13e-15	1	0	1	0	1	0	1	0	1	0	1	0	1	0	1
NM_001286349	KIRREL	138.38	113.41	154.86	277.17	154.75	63.14	298.45	160.06	336.47	350.05	470.93	309.8	423.52	474.44	469.65	490.72	504.14	573.09	295.28	353.63	556.17	537.39	0.32131	0.572846	1.1579	9.59e-07	0.321433	0.454996	-0.852462	0.00695676	1.29556	1.5e-08	0.319273	0.605575	1.47619	4.24e-11	1.74751	5.78e-15	1.37587	4.32e-10	1.90307	5.77e-24	1.96461	5.69e-35	2.10015	5.06e-35	1.40701	9.73e-12
NM_006242	PPP1R3D	24.19	22.68	15.28	12.85	17.59	70.05	60.31	29.52	62.79	68.04	63.2	69.83	70.17	73.93	63.65	76.49	67.36	54.19	68.55	57.48	51.56	52.73	-0.59074	0.726035	-0.841744	0.32874	-0.388693	0.853787	1.71571	2.65e-06	1.40959	0.000384634	0.303864	1	1.4751	0.000181955	1.52335	2.35e-07	1.64702	3.73e-06	1.68468	2.36e-08	1.59786	1.16e-08	1.38789	1.37e-05	1.47358	4.15e-06
NR_003201	SNORD114-9	0	0	0	0	0	0	0	0	0	0	0	0	0	0	0	0	0	0	0	0	0	0	0	1	0	1	-5.13e-15	1	-5.13e-15	1	5.13e-15	1	5.13e-15	1	0	1	0	1	0	1	0	1	0	1	0	1	0	1
NR_031751	MIR2117	0	0	0	0	0	0	0	0	0	0	0	0	0	0	0	0	0	0	0	0	0	0	0	1	0	1	-5.13e-15	1	-5.13e-15	1	5.13e-15	1	5.13e-15	1	0	1	0	1	0	1	0	1	0	1	0	1	0	1
NM_000438	PAX3	0.97	5.67	4.08	257.9	205.75	3.95	32.24	4.54	29.62	13.94	14.64	24.59	48.45	31.82	54.19	45.89	71.71	81.29	8.44	7.5	63.63	77.85	0.297705	1	6.23788	6.8e-62	5.9167	8.55e-52	0.368202	1	3.27161	3.07e-07	0.400835	1	3.1558	5.48e-06	2.10253	0.00107734	2.90938	2.97e-05	3.61663	5.12e-11	3.90229	4.3e-18	4.46228	3.19e-26	1.27078	0.208749
NM_207419	C1QTNF8	0	0	0	0	0	0	0	0	0	0	0	0	0	0	0	0	0	0	0	0	0	0	0	1	0	1	-5.13e-15	1	-5.13e-15	1	5.13e-15	1	5.13e-15	1	0	1	0	1	0	1	0	1	0	1	0	1	0	1
NM_001081976	ADORA3	0	0	0	0	0	0	0	0	1.18	0	0	0	0.84	0	0	0	1.09	1.35	1.05	0	4.39	2.51	0	1	0	1	-5.13e-15	1	-5.13e-15	1	5.13e-15	1	5.13e-15	1	3.39852	0.999553	0	1	0	1	2.30141	1	0	1	3.33244	0.75943	2.44897	1
NR_037962	RHOU	162.58	200.36	97.81	618.59	616.38	1512.41	204.86	89.68	295	75.42	50.1	92.45	50.12	77.67	15.48	24.71	94.53	108.39	276.3	231.17	84.47	74.08	-0.869722	0.0124301	1.78699	3.23e-18	1.78571	3.98e-18	3.19848	1.49e-61	0.22422	0.606337	-1.04431	0.00207923	0.757784	0.00181392	-1.4908	6.64e-09	-0.896217	0.00150332	-1.44223	1.78e-08	-3.17452	2.67e-34	-0.837835	7e-05	0.531107	0.020491
NM_001288786	TOM1L2	22.26	17.96	36.68	78.01	58.03	157.85	118.55	39.73	130.32	153.3	204.25	159.33	187.95	145.98	239.13	281.25	400.92	281.8	137.1	157.44	340.07	341.52	0.88657	0.199029	1.97035	1.09e-07	1.5482	0.000138631	3.10754	2.38e-25	2.60403	2.24e-15	0.951971	0.179442	2.74795	1.82e-17	3.19023	1.21e-28	3.05673	8.98e-25	3.12047	1.04e-27	3.71548	5.51e-59	4.09087	1.28e-50	2.90713	3.77e-26
NM_002632	PGF	22.26	24.57	9.17	7.34	7.03	53.27	15.6	15.89	36.73	200.85	242.79	223.25	400.13	475.37	222.78	188.29	123.86	115.16	105.46	154.95	99.83	124.3	-1.31988	0.168403	-1.63908	0.0281816	-1.69634	0.0132638	1.32186	0.00113461	-0.533032	0.572007	-0.583601	0.793675	0.703681	0.231177	3.28055	3.16e-36	3.32241	3.17e-34	4.28602	9.79e-73	3.1696	3.33e-41	2.35446	2.13e-19	2.50439	3.17e-16
NM_153323	DEFB119	0	0	0	0	0	0	0	0	0	0	0	0	0	0	0	0	0	0	0	0	0	0	0	1	0	1	-5.13e-15	1	-5.13e-15	1	5.13e-15	1	5.13e-15	1	0	1	0	1	0	1	0	1	0	1	0	1	0	1
NM_002144	HOXB1	0	0	1.02	0	0	12.83	0	0	1.18	0	0	0	0	0	0	0	0	0	0	0	0	0	3.23817	1	0	1	-5.13e-15	1	6.83978	1.31e-05	5.13e-15	1	5.13e-15	1	3.39852	0.999553	0	1	0	1	0	1	0	1	0	1	0	1
NR_028269	LOC100288778	214.83	228.72	201.73	201.91	172.34	220	274.54	262.23	176.53	203.31	272.07	208.5	253.94	247.04	197.84	204.76	257.5	235.74	200.37	243.66	233.66	226.01	-0.114885	1	-0.116316	0.996442	-0.340787	0.328075	0.129257	0.843118	0.357727	0.196061	0.213674	0.797977	-0.271251	0.44262	0.143379	0.749416	-0.0125302	1	0.245975	0.282737	-0.106032	0.745309	0.162847	0.511469	0.0419564	1
NM_172004	CLECL1	0	0	0	0	0	0	0	0	0	0	0	0	0	0	0	0	0	0	0	0	0	0	0	1	0	1	-5.13e-15	1	-5.13e-15	1	5.13e-15	1	5.13e-15	1	0	1	0	1	0	1	0	1	0	1	0	1	0	1
NR_125717	ATAD2B	141.29	162.56	94.75	128.49	138.93	112.47	86.31	145.31	129.14	119.69	104.82	102.28	88.55	105.74	80	95.32	122.77	113.8	183.5	157.44	129.44	138.11	-0.659073	0.0779761	-0.22287	0.695058	-0.106441	1	-0.293026	0.448397	-0.765226	0.0125687	-0.0924881	1	-0.176858	0.831595	-0.394582	0.129858	-0.494143	0.109981	-0.577807	0.0152993	-0.769398	0.000140383	-0.350577	0.127512	0.214369	0.502798
NM_001004720	NCK2	339.67	296.76	441.16	204.67	189.05	354.18	379.57	407.54	389.79	379.56	467.84	438.64	405.98	489.41	354.39	369.51	421.56	483.67	551.55	601.04	438.79	538.65	0.493526	0.0939881	-0.616784	0.0190738	-0.727391	0.00476607	0.295933	0.277346	0.304927	0.276955	0.329532	0.40945	0.350997	0.183493	0.455967	0.039231	0.540039	0.0147053	0.561043	0.0034989	0.219471	0.238401	0.511434	0.00259164	0.900207	8.23e-07
NM_000200	HTN3	0	0	0	0	0	0	0	0	1.18	0	0	0	0.84	0	0	0	0	0	0	0	0	1.26	0	1	0	1	-5.13e-15	1	-5.13e-15	1	5.13e-15	1	5.13e-15	1	3.39852	0.999553	0	1	0	1	2.30141	1	0	1	0	1	0	1
NM_021822	APOBEC3G	12.58	10.4	18.34	1.84	0.88	43.41	4.16	10.22	3.55	15.58	19.27	15.74	14.2	16.84	21.5	32.95	32.59	36.58	12.65	21.24	52.66	41.43	0.692245	0.611875	-2.55102	0.0420123	-3.52056	0.0137818	2.04853	1.22e-05	-1.38851	0.197557	-0.193287	1	-1.59976	0.226723	0.643267	0.260709	0.527325	0.593141	0.496269	0.451787	1.2388	0.00522218	1.58043	8.94e-05	0.57742	0.413711
NM_001077653	TBX20	0	0.95	0	0.92	0	0	1.04	1.14	1.18	0.82	0	2.95	5.85	7.49	2.58	2.35	2.17	4.06	2.11	0	3.29	6.28	-2.29222	1	0.813899	1	-2.34839	1	-2.2743	1	0.995834	1	1.03791	1	1.16599	1	-0.178413	1	2.42862	0.444923	3.57103	0.00353644	2.1514	0.395493	2.37407	0.255349	1.10041	1
NM_000603	NOS3	29.03	34.02	29.55	69.75	46.6	20.72	41.6	30.65	40.28	172.98	211.96	113.1	142.01	193.7	28.39	50.6	130.38	165.29	479.83	682.26	154.68	226.01	-0.0724025	1	1.16081	0.00211335	0.584067	0.30263	-0.463454	0.581783	0.447541	0.477406	-0.0691595	1	0.409036	0.539526	2.64832	1.85e-25	1.91449	1.91e-10	2.47428	7.88e-20	0.320808	0.508754	2.22181	1.59e-18	4.2384	2.49e-59
NR_102367	TM7SF2	213.87	204.14	209.88	276.26	218.06	503.15	115.43	199.79	101.89	156.58	202.71	94.42	124.47	69.25	272.67	235.36	202.09	147.67	92.8	88.72	154.68	136.86	0.0281699	1	0.421663	0.112699	0.0844409	1	1.40823	3.88e-13	-0.805443	0.0021149	-0.092482	1	-0.977471	0.000180932	-0.174485	0.636963	-1.06857	1.85e-05	-1.03128	0.000117471	0.32344	0.088749	-0.239684	0.345451	-1.15559	5.19e-08
NM_001268285	LRRC8E	32.9	20.79	26.49	2.75	0.88	12.83	10.4	21.57	15.4	3.28	4.62	5.9	4.18	3.74	14.62	15.3	17.38	5.42	4.22	0	15.36	16.32	0.00525018	1	-3.2101	0.000134839	-4.73566	5.67e-06	-0.916081	0.186074	-1.30559	0.0693778	-0.339132	1	-0.736409	0.403824	-2.68043	4.77e-07	-2.08482	0.00450514	-2.65187	3.51e-06	-0.803839	0.0860332	-1.15857	0.0347012	-3.44025	2.41e-07
NM_005149	TBX19	2.9	5.67	1.02	1.84	4.4	7.89	12.48	2.27	7.11	4.1	5.4	4.92	8.35	0.94	0.86	5.88	4.35	2.71	4.22	2.5	5.48	0	-1.93495	0.678137	-1.15963	0.889403	0.053048	1	0.995947	0.471989	1.55937	0.110575	-0.91207	1	0.764849	0.751764	0.185756	1	0.262824	1	0.216995	1	-0.457645	1	-0.236485	1	-0.273317	1
NM_001282763	CDV3	856.44	826.97	826.28	836.11	1025.24	2175.38	1069.02	824.15	1780.69	1268.22	1085.98	1244.12	1368.29	1217.44	1269.61	1346.24	1007.18	1010.69	1076.73	935.92	1168.29	949.22	-0.00462597	1	0.00968702	1	0.307735	0.24496	1.51097	1.5e-18	0.395204	0.0710758	-0.058006	1	1.13904	1.53e-10	0.526679	0.00553229	0.640511	0.000662511	0.689638	2.19e-05	0.669357	2.18e-07	0.267741	0.0862491	0.303737	0.139273
NR_039757	MIR4532	0	0	0	0	0	0	0	0	0	0	0	0	0	0	0	0	0	0	0	0	0	0	0	1	0	1	-5.13e-15	1	-5.13e-15	1	5.13e-15	1	5.13e-15	1	0	1	0	1	0	1	0	1	0	1	0	1	0	1
NM_001098514	C16orf89	3.87	6.62	13.24	21.11	26.38	0.99	5.2	9.08	1.18	0.82	0.77	2.95	0	0	0	2.35	3.26	0	4.22	2.5	0	6.28	1.33462	0.280244	2.00027	0.00369397	2.32436	0.000195671	-2.15025	0.27828	0.033297	1	0.746874	0.840754	-1.98319	0.371078	-2.53109	0.0447026	-0.734324	0.86278	-5.51295	0.00537293	-2.22947	0.0622625	-1.47137	0.21335	-0.554957	0.936316
NM_001015000	SLX1A	425.8	444.2	399.39	345.09	300.71	599.83	553.23	472.24	495.23	460.72	479.4	517.32	454.43	522.16	435.25	338.91	495.44	463.35	453.47	459.84	335.68	467.08	-0.101359	1	-0.314848	0.288151	-0.509475	0.0454452	0.604423	0.00325623	0.396902	0.092688	0.0906607	1	0.244908	0.399453	0.154638	0.601512	0.326588	0.166895	0.235754	0.267092	-0.125292	0.650278	0.148364	0.497387	0.114558	0.76753
NR_103755	LINC00491	0	0	0	0	0	0	0	0	0	0	0	0	0	0	0	0	0	0	0	0	0	0	0	1	0	1	-5.13e-15	1	-5.13e-15	1	5.13e-15	1	5.13e-15	1	0	1	0	1	0	1	0	1	0	1	0	1	0	1
NR_103736	LOC338797	0	0	0	0	0	0	0	0	0	0	0	0	0	0	0	0	0	0	0	0	0	0	0	1	0	1	-5.13e-15	1	-5.13e-15	1	5.13e-15	1	5.13e-15	1	0	1	0	1	0	1	0	1	0	1	0	1	0	1
NM_032552	DAB2IP	382.25	354.42	488.02	695.69	475.69	256.51	486.68	433.65	332.92	363.17	453.2	288.16	302.39	427.65	236.55	295.37	393.31	433.54	439.76	587.29	434.41	463.31	0.428024	0.155271	0.936663	2.79e-06	0.392247	0.138595	-0.380486	0.143073	0.452314	0.0525307	0.207972	0.767041	-0.0875633	0.999553	0.191219	0.518809	-0.277026	0.333096	0.0545131	1	-0.443911	0.00997344	0.170578	0.425198	0.520355	0.0152917
NM_019610	RBMXL1	758.7	806.18	674.47	706.7	807.18	567.28	551.15	827.56	572.24	500.07	408.5	405.2	475.31	524.03	460.19	495.43	417.22	494.51	524.13	477.33	491.45	488.42	-0.192356	0.773151	-0.127775	0.875334	0.0678723	1	-0.322864	0.189879	-0.455326	0.049724	0.0530359	1	-0.393407	0.101213	-0.74161	0.000118397	-0.872537	2.1e-05	-0.577451	0.000621382	-0.678809	7.97e-07	-0.776724	3.56e-07	-0.597702	0.00093681
NR_036188	MIR4302	0	0	0	0	0	0	0	0	0	0	0	0	0	0	0	0	0	0	0	0	0	0	0	1	0	1	-5.13e-15	1	-5.13e-15	1	5.13e-15	1	5.13e-15	1	0	1	0	1	0	1	0	1	0	1	0	1	0	1
NM_005157	ABL1	854.5	755.14	1144.16	1461.13	1056.01	558.4	824.65	934.27	652.8	814.06	1037.42	662.87	639.87	792.6	512.66	630.76	746.42	903.66	789.88	928.42	858.94	965.54	0.529738	0.0369187	0.879757	6.68e-06	0.415238	0.0870317	-0.385878	0.111916	0.0856426	0.993113	0.187729	0.798508	-0.243673	0.417543	0.244512	0.340908	-0.20285	0.513398	-0.0994237	0.823418	-0.464153	0.00384026	0.0390277	1	0.13717	0.673859
NM_001531	MR1	11.61	16.07	6.11	11.93	14.95	23.68	12.48	26.11	17.77	13.12	8.48	19.67	20.88	10.29	14.62	8.24	21.73	20.32	15.82	11.25	10.97	13.81	-1.14365	0.417068	-0.195349	1	0.13086	1	0.907512	0.162151	-0.100432	1	0.879809	0.362725	0.413119	0.808658	-0.322006	0.833724	0.577406	0.495613	0.254865	0.91121	-0.187532	0.99081	0.607985	0.264473	0.0276631	1
NR_110041	LOC101927081	0	0	0	0	0	0	0	0	0	0	0	0	0	0	0	0	0	0	0	0	0	0	0	1	0	1	-5.13e-15	1	-5.13e-15	1	5.13e-15	1	5.13e-15	1	0	1	0	1	0	1	0	1	0	1	0	1	0	1
NM_144707	PROM2	19.35	17.96	19.36	1.84	2.64	36.5	10.4	15.89	17.77	1.64	3.85	1.97	4.18	3.74	3.44	3.53	3.26	1.35	1.05	3.75	5.48	13.81	0.0752943	1	-3.24567	0.00100042	-2.74605	0.00296278	1.10489	0.0205256	-0.785436	0.407113	-0.25656	1	-0.0114646	1	-2.65785	7.12e-06	-3.09483	0.000558786	-2.1303	0.000319952	-2.34582	3.88e-05	-2.87819	2.6e-05	-2.91147	2.08e-05
NM_017850	C1orf109	115.16	132.32	141.62	143.18	169.7	90.76	158.07	150.98	139.8	110.67	90.95	69.83	96.9	87.96	87.74	98.85	76.05	79.93	64.33	74.97	68.01	62.78	0.215856	0.871764	0.22888	0.669502	0.47779	0.129531	-0.306252	0.468827	0.402499	0.214093	0.258499	0.766959	0.23324	0.636891	-0.254253	0.447294	-0.748316	0.0144174	-0.348699	0.195739	-0.379863	0.0921651	-0.660948	0.00441026	-0.788958	0.00180755
NM_183079	PRNP	139.35	136.1	276.11	112.89	92.32	267.36	759.13	219.09	682.42	384.48	451.66	410.12	440.22	394.89	665.77	640.17	532.38	437.61	201.43	237.42	396.01	413.09	1.02486	3.09e-05	-0.267303	0.581709	-0.553212	0.0979437	1.09755	3.77e-07	2.51186	2.11e-39	0.641695	0.0371931	2.36591	6.17e-34	1.64423	1.46e-16	1.65024	1.49e-16	1.67045	2.74e-20	2.28047	2.14e-51	1.82593	1.63e-25	0.712572	0.000782895
NM_001076778	FAM107A	0	3.78	4.08	15.6	12.31	1.97	3.12	0	0	1.64	0.77	0.98	1.67	1.87	0	7.06	3.26	2.71	0	0	1.1	1.26	1.06717	1	2.97228	0.00118936	2.63806	0.00786844	0.176981	1	0.721238	1	-4.01965	0.960729	-3.97972	0.754504	-0.592654	1	-0.809448	1	-0.0389086	1	0.771008	0.950752	0.629088	1	-3.94899	0.288973
NM_024513	FYCO1	129.67	134.21	115.13	105.55	95.84	108.52	132.07	94.22	135.06	141	187.29	149.49	174.59	126.33	227.95	227.12	221.65	186.96	83.31	104.96	201.85	239.82	-0.17466	0.988911	-0.302652	0.507958	-0.437767	0.24199	-0.14078	0.918701	0.051441	1	-0.513042	0.261339	0.0915036	1	0.358683	0.199803	0.256546	0.472004	0.263406	0.401329	0.821339	8.08e-07	0.642979	0.00124252	-0.449226	0.0952801
NM_005663	NELFA	323.22	310	310.75	276.26	217.18	177.58	276.61	255.42	212.07	158.22	210.41	166.21	146.18	175.92	147.09	134.15	144.5	181.55	171.9	208.68	182.1	214.7	-0.0048497	1	-0.177261	0.737193	-0.520312	0.0529695	-0.692578	0.00315739	-0.144359	0.81414	-0.337241	0.43465	-0.519732	0.0429441	-0.736342	0.000699787	-0.852337	0.000205284	-0.9073	1.5e-06	-1.1284	1.66e-12	-0.959562	5.96e-08	-0.693913	0.000718314
NM_017563	IL17RD	367.74	427.19	213.96	270.75	246.2	146.01	539.71	188.44	348.32	428.75	423.14	252.76	141.17	233.94	294.18	285.96	412.87	460.64	413.4	444.84	649.42	612.72	-0.871601	0.00136412	-0.534884	0.0430282	-0.668074	0.00902834	-1.30336	3.47e-08	0.491065	0.0381929	-1.10431	2.56e-05	-0.132781	0.872917	0.142546	0.677636	-0.576523	0.0168843	-1.01732	2.09e-05	-0.417704	0.0102413	0.139823	0.576274	0.154025	0.624551
NM_001284252	GUCD1	275.8	228.72	364.74	451.55	335.01	250.59	470.04	340.56	439.55	486.14	578.06	478.96	531.28	548.36	526.42	473.07	446.55	417.28	403.9	428.6	449.76	441.97	0.554375	0.0646698	0.859555	0.000145239	0.432859	0.135364	0.132142	0.843783	0.948436	1.21e-05	0.40577	0.278513	0.859439	0.000108339	1.11947	1.92e-08	1.00206	1.6e-06	1.16718	3.04e-11	1.02436	1.43e-10	0.783873	2.86e-06	0.766303	8.21e-05
NM_001297598	MIER3	189.67	191.86	225.16	260.65	311.27	217.04	205.9	284.93	229.84	260.69	189.6	190.8	157.04	219.91	170.31	203.58	164.06	172.06	267.86	247.41	160.16	133.09	0.260937	0.62016	0.469253	0.074123	0.72905	0.0014008	0.327091	0.241833	0.160262	0.770909	0.550775	0.0651814	0.326617	0.264829	0.28093	0.34755	0.0769025	1	0.0489005	1	-0.00334158	1	-0.177919	0.489938	0.479787	0.0217607
NR_031590	MIR1179	0	0	0	0	0	0	0	0	0	0	0	0	0	0	0	0	0	0	0	0	0	0	0	1	0	1	-5.13e-15	1	-5.13e-15	1	5.13e-15	1	5.13e-15	1	0	1	0	1	0	1	0	1	0	1	0	1	0	1
NM_001184898	PHF8	98.71	76.55	89.66	100.04	76.5	85.83	89.43	85.14	77.01	64.76	61.66	61.96	72.67	66.44	64.51	68.25	77.14	74.51	80.15	99.96	69.11	92.91	0.0560987	1	0.211238	0.813759	-0.171452	0.993811	0.112283	1	0.0807301	1	-0.067985	1	-0.126966	1	-0.427581	0.1614	-0.421436	0.345288	-0.260428	0.488211	-0.367082	0.185527	-0.199011	0.636124	0.0782294	1
NM_001289158	EMR3	0	0.95	0	0	0.88	0	0	0	0	0	0	0	0	0	0	0	0	0	0	0	0	0	-2.29222	1	-2.33243	1	0.764245	1	-2.2743	1	-2.27795	1	-2.26622	1	-2.23255	1	-2.41561	1	-2.29121	1	-2.33942	1	-2.28491	1	-2.19418	1	-2.20751	1
NM_001206961	PLA1A	0	0	1.02	0	0	0	0	1.14	0	5.74	6.17	25.57	30.91	14.97	0	0	3.26	0	0	0	0	0	3.23817	1	0	1	-5.13e-15	1	-5.13e-15	1	5.13e-15	1	3.30412	1	0	1	5.82443	0.000745722	7.78618	1.36e-10	7.69579	4.19e-10	0	1	3.854	0.451184	0	1
NM_033082	SARNP	401.61	507.52	395.31	335.91	458.1	383.77	398.28	540.35	407.56	483.68	420.83	476.01	406.81	431.39	433.53	458.95	416.13	368.51	439.76	327.38	410.27	426.9	-0.180092	0.916706	-0.417665	0.167708	0.0336829	1	-0.103663	0.974806	-0.140997	0.873471	0.22105	0.774814	-0.100045	0.99922	0.0353438	1	0.142621	0.777629	-0.0473303	1	0.0066217	1	-0.202935	0.374125	-0.196255	0.556413
NM_001040701	FUT6	5.81	10.4	6.11	1.84	6.15	10.85	11.44	12.49	3.55	5.74	5.4	8.85	13.37	9.36	7.74	5.88	11.95	10.84	10.55	10	7.68	8.79	-0.381818	1	-2.05864	0.212659	-0.371392	1	0.551712	0.724874	0.53694	0.754352	0.584931	0.953174	-1.108	0.632934	-0.49572	0.77768	0.197518	1	0.558309	0.578386	-0.186489	1	0.495251	0.688062	0.380979	0.808731
NM_001647	APOD	0.97	0	1.02	0	0	8.88	2.08	3.41	0	0.82	3.08	1.97	3.34	3.74	7.74	8.24	6.52	6.77	5.27	5	14.26	3.77	0.945297	1	-2.33303	1	-2.34911	1	4.04004	0.00246583	1.91872	0.877199	2.52146	0.705154	-2.2331	1	1.87061	0.429205	1.87026	0.838208	2.68266	0.108076	3.78354	0.00121778	3.47448	0.0122175	3.15672	0.0382986
NM_178469	LCN8	0	0	0	0	0	0	0	0	0	0	0	0	0	0	0	0	0	0	0	0	0	0	0	1	0	1	-5.13e-15	1	-5.13e-15	1	5.13e-15	1	5.13e-15	1	0	1	0	1	0	1	0	1	0	1	0	1	0	1
NR_037469	MIR3689B	0	0	0	0	0	0	0	0	0	0	0	0	0	0	0	0	0	0	0	0	0	0	0	1	0	1	-5.13e-15	1	-5.13e-15	1	5.13e-15	1	5.13e-15	1	0	1	0	1	0	1	0	1	0	1	0	1	0	1
NM_001297650	CD163L1	0.97	1.89	1.02	0	0	1.97	0	3.41	0	16.4	10.02	34.42	20.88	29.01	13.76	16.47	18.47	25.74	18.98	11.25	15.36	20.09	-0.428109	1	-3.71268	1	-3.73111	1	0.561502	1	-3.64969	0.959984	1.15213	1	-3.59688	0.947255	3.14338	0.000105493	4.54809	1.15e-10	4.0761	1.28e-09	3.30983	9.25e-06	3.81332	3.94e-08	3.35117	1.74e-05
NR_002601	FMO6P	0	0	0	0	0	0	0	0	0	0	0	0	0	0	0	0	0	0	0	0	0	0	0	1	0	1	-5.13e-15	1	-5.13e-15	1	5.13e-15	1	5.13e-15	1	0	1	0	1	0	1	0	1	0	1	0	1	0	1
NM_001257135	LIF	11.61	22.68	17.32	11.01	5.28	8.88	59.27	23.84	29.62	16.4	35.45	22.62	46.78	36.5	53.33	55.31	39.11	23.03	11.6	16.24	26.33	23.86	0.0322619	1	-0.618095	0.754273	-1.66001	0.108401	-0.804383	0.51088	1.82797	4.22e-05	0.440881	0.951439	0.83776	0.24383	0.638495	0.325768	0.469494	0.672421	1.34548	0.00103424	1.68563	1.89e-07	0.87956	0.0805846	-0.272096	0.957686
NR_000020	SNORD33	36.77	24.57	49.92	33.96	20.22	20.72	41.6	18.16	24.88	23.77	25.43	8.85	10.02	13.1	19.78	16.47	18.47	35.23	20.04	13.75	31.81	12.56	0.724785	0.2903	0.16773	1	-0.572845	0.568614	-0.420685	0.705482	0.490417	0.481125	-0.777157	0.497404	-0.240574	0.999553	-0.271381	0.702109	-1.70088	0.00928417	-1.33557	0.00490778	-0.700111	0.105735	-0.214781	0.940787	-0.791815	0.0950353
NR_026955	LINC00284	0	0	0	0	0	0	0	0	0	0	0	0	0	0	0	0	0	0	0	0	0	0	0	1	0	1	-5.13e-15	1	-5.13e-15	1	5.13e-15	1	5.13e-15	1	0	1	0	1	0	1	0	1	0	1	0	1	0	1
NM_001077475	NR1I3	0	0	0	0	0	0	0	0	0	0	0	0	0	0	0	0	0	0	0	0	0	0	0	1	0	1	-5.13e-15	1	-5.13e-15	1	5.13e-15	1	5.13e-15	1	0	1	0	1	0	1	0	1	0	1	0	1	0	1
NM_001289009	SLFN12	30	37.8	33.62	24.78	31.65	60.18	134.15	35.19	97.15	115.59	74.76	75.73	90.22	111.36	69.67	88.26	96.7	89.42	97.02	78.72	96.53	80.36	0.00854773	1	-0.432598	0.60032	-0.0770168	1	0.965035	0.012745	2.02916	1.11e-11	0.0246281	1	1.57173	1.91e-06	1.52621	1.9e-06	1.23176	0.000314239	1.6345	7.1e-09	1.23565	3.48e-06	1.46245	3.23e-08	1.42078	8.2e-07
NM_014049	ACAD9	102.58	129.48	169.13	150.52	137.17	193.37	185.1	146.44	242.88	203.31	237.39	209.48	197.14	253.59	227.09	230.65	210.78	201.87	179.28	196.18	236.95	223.49	0.564046	0.134044	0.393271	0.288905	0.263277	0.639507	0.876218	0.000612041	0.722434	0.00929817	0.306779	0.700512	1.12181	5.73e-06	0.967359	1.53e-05	0.927324	0.000206225	1.02433	4.43e-06	1.01324	1.26e-08	0.837278	1.96e-05	0.735648	0.00128374
NM_173556	CCDC83	0	0	0	0	0	0	0	0	0	0	0	0	0	0	0	0	0	0	0	0	0	0	0	1	0	1	-5.13e-15	1	-5.13e-15	1	5.13e-15	1	5.13e-15	1	0	1	0	1	0	1	0	1	0	1	0	1	0	1
NM_022807	SNRPN	3601.87	3538.5	2488.01	1253.71	1142.18	1279.58	1144.94	1937.78	703.75	486.96	519.48	360.94	457.77	436.07	434.39	444.82	497.62	452.51	448.2	501.07	465.12	463.31	-0.498979	0.0440416	-1.49045	3.66e-15	-1.62096	2.71e-17	-1.33907	1.43e-12	-1.59033	3.89e-17	-0.90921	1.41e-05	-2.28461	3.68e-31	-2.78363	7.56e-61	-3.22895	1.74e-54	-2.92712	2.78e-78	-2.98708	2.46e-120	-2.90062	3.91e-93	-2.86776	6.61e-67
NR_110145	VNN2	0	0	0	0	0	0	0	0	0	3.28	0	0.98	2.51	1.87	0.86	3.53	6.52	2.71	3.16	3.75	4.39	3.77	0	1	0	1	-5.13e-15	1	-5.13e-15	1	5.13e-15	1	5.13e-15	1	0	1	3.99516	0.290595	3.24053	0.982261	4.36984	0.148223	4.14192	0.248312	5.21285	0.0145088	4.79822	0.0842115
NM_000582	SPP1	26.13	39.69	49.92	11.93	7.91	181.53	1141.82	72.65	780.76	75.42	64.74	54.09	74.35	59.89	91.18	88.26	96.7	119.22	64.33	39.99	194.17	124.3	0.618819	0.432087	-1.43803	0.0274471	-2.01968	0.00164182	2.59748	4.22e-20	5.15881	1.62e-111	1.10933	0.0224353	4.61804	6.75e-86	1.1274	0.000196037	0.788889	0.0718338	1.09749	0.000867119	1.47904	8.83e-09	1.70651	5.09e-10	0.719024	0.0866368
NM_001193379	UCKL1	94.84	104.91	108	91.78	65.07	81.89	115.43	105.57	119.66	133.63	144.13	174.08	123.63	135.69	108.38	120.03	105.39	136.84	121.28	116.21	134.93	128.07	0.134136	1	-0.103079	1	-0.594708	0.103906	-0.145667	0.964638	0.258305	0.58178	0.051808	1	0.317923	0.428822	0.518103	0.0312542	0.877018	0.000469004	0.444519	0.0687437	0.221888	0.397093	0.273546	0.327302	0.295292	0.313434
NM_001278166	NBL1	30.97	23.63	13.24	11.93	4.4	7.89	64.47	5.68	79.38	123.79	148.75	150.47	172.92	162.82	264.07	234.18	241.2	189.67	62.22	88.72	224.88	207.17	-1.01307	0.273733	-1.1653	0.0937149	-2.57852	0.000606517	-1.63347	0.0134129	1.28809	0.0012483	-2.26633	0.00887392	1.5952	1.66e-05	2.36015	1.44e-18	2.53589	2.45e-18	2.68774	1.64e-26	3.22657	2.05e-48	2.98909	3.05e-32	1.49847	4.07e-06
NR_034164	EXD2	195.48	170.12	129.39	110.14	91.45	153.9	129.99	160.06	118.48	135.27	141.82	96.38	98.57	111.36	110.1	123.56	146.68	142.26	153.97	172.44	165.65	140.63	-0.475603	0.239782	-0.710617	0.0147175	-0.97473	0.000492602	-0.106449	0.989465	-0.440715	0.163724	-0.218604	0.859651	-0.566601	0.0572382	-0.356435	0.151122	-0.845333	0.00162739	-0.731664	0.000820552	-0.616601	0.00115004	-0.330855	0.129631	-0.121301	0.816562
NM_002880	RAF1	645.47	524.54	709.11	768.19	724.53	384.76	637.46	651.6	544.99	523.03	566.5	525.18	517.91	529.65	457.61	554.26	505.22	520.25	446.09	457.34	523.26	533.62	0.299996	0.461836	0.412687	0.114094	0.332157	0.270685	-0.462713	0.0703536	0.174631	0.688502	0.128333	1	-0.0436803	1	-0.0600196	1	-0.0783309	1	-0.0897328	0.867054	-0.179924	0.423081	-0.184488	0.396028	-0.328572	0.134395
NM_001166704	FAM104B	30.97	33.08	38.72	42.22	65.95	50.31	33.28	40.87	30.8	60.66	31.6	43.27	41.77	34.62	57.63	63.55	53.24	35.23	61.17	42.48	43.88	64.03	0.294333	0.945426	0.416216	0.582594	1.0621	0.00595494	0.790216	0.0627722	0.104842	1	0.32256	0.931315	0.0015697	1	0.563661	0.231365	0.509057	0.330648	0.3276	0.530916	0.945298	0.000568172	0.491492	0.243598	0.749702	0.0476812
NM_001615	ACTG2	13.55	8.51	27.51	9.18	6.15	9.87	595.87	13.62	45.02	42.63	50.87	12.79	55.13	14.04	6.88	7.06	38.03	56.9	17.93	17.49	39.49	28.88	1.33443	0.0722756	-0.239521	1	-0.803391	0.712377	-0.0159773	1	5.79379	1.7e-99	0.277602	1	2.07801	4.4e-05	2.12063	1.32e-08	0.290563	0.941862	1.71947	0.0135179	-0.615441	0.457543	2.08396	3.07e-07	0.726403	0.22604
NR_027162	LRRC75A-AS1	2905.11	2817.38	1986.74	1738.3	2170.94	2798.89	1680.49	2067.19	1374.32	1645.33	1415.86	1310.99	1603.02	1329.73	2116.88	1958.17	1881.81	1514.68	1561.83	1315.79	1676.2	1744.01	-0.504182	0.043405	-0.699643	0.000531018	-0.375131	0.123403	0.109413	0.829648	-0.717399	0.00026147	-0.496581	0.0508209	-0.999779	1.74e-07	-0.859602	8.69e-07	-1.04909	2.33e-08	-0.893639	5.82e-08	-0.453889	0.000613	-0.744005	1.44e-06	-0.945627	3.5e-08
NM_001167929	IL1RAP	36.77	37.8	19.36	23.86	50.12	26.64	23.92	18.16	43.84	64.76	77.85	100.32	104.42	125.39	49.89	60.02	90.18	115.16	89.64	88.72	89.95	106.72	-0.9198	0.197176	-0.622484	0.298306	0.448322	0.451513	-0.343049	0.743511	-0.58817	0.357141	-1.06034	0.143248	0.290288	0.706966	0.97744	0.000591948	1.50123	6.21e-07	1.68776	1.03e-10	0.579007	0.048238	1.45414	2.61e-08	1.30017	1.35e-06
NM_001161368	SEC14L4	7.74	10.4	5.09	6.42	4.4	10.85	4.16	6.81	11.85	4.1	3.08	3.93	8.35	5.61	5.16	0	5.43	5.42	4.22	3.75	7.68	5.02	-0.797851	0.802447	-0.473014	1	-1.00493	0.687199	0.393202	0.918957	-1.05504	0.470853	-0.435891	1	0.436044	0.83434	-1.27662	0.110953	-1.10773	0.360693	-0.291188	1	-1.54423	0.074557	-0.721774	0.46183	-1.11228	0.259269
NM_001297645	CWC27	185.8	253.29	165.05	157.86	225.97	146.01	120.63	198.66	139.8	176.26	137.19	159.33	131.15	137.56	144.51	127.09	178.19	157.16	165.57	138.7	142.61	134.35	-0.390401	0.454377	-0.457375	0.206308	0.0636924	1	-0.448012	0.180662	-0.81407	0.00817508	-0.172842	1	-0.593701	0.0665261	-0.444262	0.105031	-0.386542	0.259935	-0.638627	0.00512523	-0.65074	0.00174596	-0.377864	0.107161	-0.480226	0.0642832
NM_153213	ARHGEF19	323.22	267.47	256.75	104.63	80.01	51.3	101.91	227.04	43.84	18.86	14.64	7.87	12.53	13.1	17.2	17.65	23.9	9.48	11.6	16.24	17.55	22.6	-0.179378	0.921012	-1.47625	8.38e-09	-1.85884	7.44e-13	-2.381	3.94e-18	-1.48312	8.51e-09	-0.406338	0.331763	-2.69012	3.47e-20	-4.09285	2.45e-52	-5.13231	3.78e-40	-4.44579	7.12e-59	-4.0392	1.39e-62	-4.06957	2.38e-52	-4.36659	1.41e-51
NR_033946	LOC646268	0	0	0	0	0	0	0	0	0	0	0	0	2.51	1.87	1.72	0	0	0	1.05	3.75	2.19	0	0	1	0	1	-5.13e-15	1	-5.13e-15	1	5.13e-15	1	5.13e-15	1	0	1	0	1	0	1	4.36984	0.148223	3.20223	0.757872	0	1	4.24354	0.268086
NR_038210	SAMD12-AS1	0.97	0	0	0	0	0	1.04	1.14	0	0	0	0	0	0	0	0	0	0	0	0	0	0	-2.29294	1	-2.33303	1	-2.34911	1	-2.27493	1	0.995305	1	1.03725	1	-2.2331	1	-2.41642	1	-2.29196	1	-2.34094	1	-2.286	1	-2.19525	1	-2.20837	1
NM_001029840	TCAIM	47.42	34.97	41.77	44.97	43.96	49.33	41.6	37.46	40.28	40.17	46.24	42.29	57.64	44.92	53.33	61.19	58.67	51.48	54.84	39.99	51.56	45.2	0.0436891	1	0.147146	1	0.118422	1	0.40182	0.480983	0.0658442	1	-0.162483	1	0.0273681	1	0.114247	1	0.116072	1	0.39084	0.345002	0.501363	0.106818	0.432855	0.25865	0.259695	0.690102
NM_001146182	KRTAP16-1	0	0	0	0	0	0	0	0	0	0	0	0	0	0	0	0	0	0	0	0	0	0	0	1	0	1	-5.13e-15	1	-5.13e-15	1	5.13e-15	1	5.13e-15	1	0	1	0	1	0	1	0	1	0	1	0	1	0	1
NM_001256064	CNTN1	39.68	24.57	15.28	3.67	2.64	12.83	5.2	9.08	14.22	25.41	14.64	3.93	4.18	0.94	18.06	34.13	53.24	24.39	0	0	50.46	45.2	-1.04144	0.255891	-3.06775	6.39e-05	-3.52435	1.93e-05	-1.17397	0.065183	-2.54715	0.000603092	-1.83333	0.0232163	-1.10877	0.122549	-0.640656	0.207316	-2.91382	4.4e-05	-3.48014	1.31e-08	-0.303764	0.711976	0.305402	0.729806	-7.93044	3.5e-12
NM_002559	P2RX3	0.97	0	0	0	0.88	0	0	0	0	0	0	0	0	0	0	0	0	1.35	1.05	1.25	0	0	-2.29294	1	-2.33303	1	0.763599	1	-2.27493	1	-2.27851	1	-2.26691	1	-2.2331	1	-2.41642	1	-2.29196	1	-2.34095	1	-2.286	1	0.276861	1	1.10485	1
NM_002096	GTF2F1	430.64	517.92	611.3	588.31	546.03	697.5	647.86	636.85	656.36	616.48	707.55	645.17	692.5	595.15	650.29	624.87	758.38	688.25	584.24	593.54	740.47	770.93	0.387544	0.249431	0.329487	0.255648	0.225821	0.575581	0.696972	0.00115334	0.499611	0.0363203	0.396925	0.249069	0.526152	0.0240757	0.523847	0.0102517	0.520105	0.0201589	0.511945	0.00691779	0.462816	0.00302327	0.616948	0.000131979	0.356618	0.086389
NR_073468	EXTL3	428.7	361.98	457.46	492.86	356.11	143.05	443	387.1	321.07	426.29	520.25	417	410.15	455.72	397.4	376.57	481.32	518.89	418.67	517.32	552.88	539.9	0.232949	0.675161	0.337698	0.236875	-0.127134	0.964873	-1.32423	2.84e-08	0.214904	0.539084	-0.0575652	1	-0.24161	0.492891	0.302459	0.217509	0.154166	0.718593	0.200229	0.407854	0.00633091	1	0.343869	0.0520154	0.285207	0.239528
NM_174921	SMIM14	150	155	56.04	55.07	55.39	139.11	48.88	133.95	60.42	86.08	53.95	61.96	71	41.17	77.42	78.84	101.04	93.48	93.86	74.97	129.44	82.87	-1.42059	7.9e-06	-1.4485	6.09e-07	-1.43612	5.9e-07	0.00837858	1	-1.58913	7.19e-08	-0.21472	0.899639	-1.27602	1.68e-05	-1.08243	4.17e-05	-1.22122	1.05e-05	-1.36101	3.95e-07	-0.928991	1.08e-06	-0.637241	0.00224987	-0.799675	0.000730613
NR_040053	RNF41	387.09	330.79	393.27	418.51	392.16	289.06	352.53	407.54	311.59	279.55	282.86	187.85	295.71	242.36	230.53	261.25	291.18	246.58	230.95	233.67	255.6	273.72	0.154189	0.934616	0.241164	0.496227	0.15124	0.85021	-0.170665	0.713771	0.0247297	1	0.155915	0.95347	-0.145528	0.818626	-0.309118	0.183962	-0.85654	0.000273446	-0.34379	0.119248	-0.515733	0.00217616	-0.405023	0.0323397	-0.582728	0.00431836
NM_001159773	CANT1	152.9	171.07	224.14	312.05	247.96	392.65	418.04	222.5	458.5	382.02	449.35	354.06	413.49	436.07	428.37	378.92	425.91	434.9	387.03	486.08	423.44	487.17	0.489758	0.153216	0.964155	1.73e-05	0.636499	0.0122653	1.41738	3.7e-12	1.41689	9.87e-12	0.42948	0.2666	1.55786	3.38e-14	1.40184	1.92e-12	1.2038	6.24e-09	1.45972	1.36e-16	1.3558	4.22e-17	1.41486	7.05e-19	1.47084	2.21e-13
NR_104579	RGS20	4.84	2.84	7.13	1.84	2.64	11.84	43.68	14.76	46.21	140.18	125.63	149.49	129.48	119.78	81.72	62.37	57.58	48.77	103.35	124.96	41.69	48.97	0.899105	0.941328	-0.99535	1	-0.495271	1	1.73825	0.0635656	3.52112	4.49e-10	1.88574	0.081236	3.60817	3.53e-10	5.12088	1.94e-43	5.32053	6.2e-40	5.05453	6.75e-40	4.24339	2.51e-24	3.7666	1.09e-16	4.89133	8.29e-36
NM_006832	FERMT2	813.86	930.93	662.25	690.18	734.2	437.05	758.09	778.74	623.18	752.57	593.47	850.72	924.72	868.39	446.43	557.79	700.79	793.92	891.12	950.91	778.86	770.93	-0.375882	0.259941	-0.319035	0.262479	-0.225965	0.564769	-0.856172	7.45e-05	-0.152623	0.749895	-0.191799	0.820012	-0.427531	0.0791989	-0.331381	0.153762	0.0401626	1	0.110006	0.739118	-0.76817	7.09e-07	-0.218768	0.23682	0.12225	0.722454
NM_001281806	FSD2	0	0	0	0	0	0	0	0	0	0.82	0	0	0.84	0	0	0	0	0	0	1.25	0	0	0	1	0	1	-5.13e-15	1	-5.13e-15	1	5.13e-15	1	5.13e-15	1	0	1	2.23718	1	0	1	2.30142	1	0	1	0	1	2.45391	1
NM_001145348	KDM8	25.16	31.19	46.87	53.23	58.03	22.69	37.44	30.65	18.96	27.05	36.23	16.72	30.07	26.2	33.55	35.3	24.99	24.39	25.31	18.74	17.55	31.39	0.752195	0.241653	0.932837	0.039622	1.06105	0.0114788	-0.171693	1	0.457181	0.503849	0.0920263	1	-0.512277	0.577972	0.21182	0.818747	-0.673761	0.34227	0.0705915	1	0.318534	0.509584	-0.182103	0.931385	-0.295428	0.706979
NR_038194	LINC00583	0	0	0	0	0	0	0	0	0	0	0	0	0	0	0	0	0	0	0	0	0	0	0	1	0	1	-5.13e-15	1	-5.13e-15	1	5.13e-15	1	5.13e-15	1	0	1	0	1	0	1	0	1	0	1	0	1	0	1
NM_019036	HMGCLL1	0	1.89	1.02	6.42	7.03	1.97	0	0	0	1.64	0.77	0.98	0	0	0	0	0	1.35	12.65	6.25	0	3.77	0.101592	1	2.62529	0.0938469	2.75955	0.0562192	1.0903	1	-3.12047	1	-3.10738	1	-3.06972	1	0.328674	1	0.104948	1	-3.18839	0.772287	-3.12817	0.757872	-0.55397	1	3.21546	0.00357988
NM_001297757	HELQ	37.74	29.3	50.94	43.14	51.88	46.37	50.96	57.9	48.58	58.21	49.33	48.19	60.98	48.66	46.45	71.78	56.5	55.55	61.17	48.73	70.21	50.22	0.6255	0.374586	0.383456	0.649947	0.65293	0.194449	0.608976	0.20402	0.654099	0.161438	0.760065	0.197585	0.592901	0.251829	0.722215	0.0254892	0.600279	0.184342	0.783082	0.0252027	0.826683	0.0113114	0.747965	0.0203723	0.765411	0.0271106
NM_001190880	HYI	32.9	54.82	24.45	35.79	23.74	53.27	71.75	38.6	98.33	75.42	94.8	93.43	115.28	89.83	92.04	71.78	89.09	75.87	26.36	46.23	73.5	59.01	-0.820252	0.313503	-0.275564	0.910265	-0.861682	0.203847	0.418173	0.481528	0.756205	0.0972889	-0.213886	1	1.21781	0.00121472	0.996865	0.00146167	1.16293	0.00122856	1.29491	2.35e-05	0.945639	0.00154956	0.920303	0.00272785	-0.24609	0.800344
NM_001002261	ZFYVE27	62.9	73.72	80.49	82.6	77.38	52.29	111.27	91.95	91.23	79.52	100.97	64.91	81.86	81.41	73.11	84.73	78.23	71.81	78.04	77.47	66.92	60.27	0.257352	0.873746	0.291948	0.629752	0.201698	0.891621	-0.244875	0.757211	0.752189	0.0166161	0.399541	0.573298	0.473708	0.228486	0.445012	0.140587	0.00222156	1	0.326423	0.313358	0.232491	0.483537	0.145641	0.786718	0.231083	0.590938
NR_003139	SCARNA18	1.94	1.89	1.02	1.84	0.88	0.99	5.2	2.27	0	5.74	2.31	7.87	3.34	0.94	3.44	3.53	0	2.71	1.05	0	3.29	1.26	-0.81468	1	-0.0377088	1	-1.00631	1	-0.748548	1	1.43525	0.598972	0.207104	1	-3.98203	0.723192	1.05737	0.504199	2.04866	0.118433	0.257075	1	0.859044	0.818431	-0.598788	0.97294	-1.50266	0.638867
NM_001190791	ZNF317	230.32	167.28	234.33	268.91	231.25	146.01	149.75	177.09	139.8	117.23	151.07	135.72	130.31	149.72	107.52	140.04	142.33	134.13	126.55	159.94	153.58	138.11	0.260161	0.729163	0.455906	0.149099	0.242205	0.665717	-0.302799	0.458415	-0.357213	0.362955	-0.193319	0.974931	-0.448505	0.216354	-0.523154	0.0535646	-0.47249	0.15184	-0.437025	0.08867	-0.660296	0.00382225	-0.514811	0.0276773	-0.432684	0.125255
NM_001146178	IP6K2	187.74	185.24	200.71	194.57	174.98	211.13	171.58	207.74	158.76	169.7	182.67	137.69	120.29	106.68	129.89	158.87	224.91	201.87	144.48	172.44	218.3	238.56	0.127967	1	0.0804315	1	-0.0687297	1	0.320005	0.249969	-0.0698194	1	0.127957	1	-0.174074	0.76715	-0.0388482	1	-0.360603	0.224039	-0.643726	0.00216687	-0.345419	0.0907137	0.20508	0.394766	-0.194665	0.553968
NM_031864	PCDHA12	50.32	51.98	37.7	35.79	21.1	77.94	59.27	34.06	39.1	33.61	24.66	17.7	34.25	23.39	31.83	29.42	43.46	28.45	31.64	22.49	53.75	65.29	-0.417394	0.684429	-0.494673	0.377251	-1.24989	0.00767422	0.747082	0.0277645	0.262112	0.713257	-0.612899	0.442709	-0.32897	0.732977	-0.771351	0.0191689	-1.44824	0.000918713	-0.745757	0.0391832	-0.694066	0.0235747	-0.476501	0.206525	-0.854524	0.0162473
NM_001271282	DICER1	661.92	621.88	541	669.99	673.53	600.82	635.38	567.6	900.42	947.68	812.37	978.57	874.6	853.42	913.5	1145.01	764.89	957.85	1210.66	899.68	1099.18	881.42	-0.224537	0.672026	0.081153	1	0.0926393	1	0.0458719	1	0.0356859	1	-0.20498	0.766308	0.546326	0.00798377	0.497939	0.0106602	0.685146	0.000332682	0.498797	0.00280265	0.711197	2.2e-06	0.427102	0.0112883	0.764141	0.000164713
NM_174951	FAM9A	0	0	0	0	0	0	0	0	0	0	0	0	0	0	0	0	0	0	0	0	0	0	0	1	0	1	-5.13e-15	1	-5.13e-15	1	5.13e-15	1	5.13e-15	1	0	1	0	1	0	1	0	1	0	1	0	1	0	1
NM_001195248	APTX	155.8	159.72	192.56	156.03	179.37	129.24	175.74	219.09	124.4	177.08	132.57	151.46	160.39	159.08	161.71	184.75	198.83	132.77	118.11	112.46	165.65	153.18	0.309187	0.514028	0.00311669	1	0.20805	0.71306	-0.146561	0.865138	0.205706	0.636159	0.445657	0.216755	-0.284623	0.470324	0.0143809	1	0.017783	1	0.0880878	0.92492	0.162745	0.529307	0.090395	0.97253	-0.405652	0.103975
NM_001190972	C8orf88	112.26	75.61	78.45	48.64	63.31	44.4	64.47	79.46	56.87	41.81	38.54	53.11	51.79	45.85	47.31	45.89	45.63	39.29	30.58	51.23	53.75	51.48	-0.235916	0.978402	-0.926939	0.0303515	-0.543679	0.289648	-0.936725	0.023501	-0.490253	0.303039	-0.267012	0.946849	-0.663213	0.143953	-1.18053	8.13e-05	-0.74304	0.0649742	-0.869688	0.00546956	-0.97043	0.000491949	-1.1281	0.00023443	-1.16833	0.000793692
NM_001278125	ADAM29	0	0	0	0	0	0	0	0	0	0	0	0	0	0	0	0	0	0	0	0	0	0	0	1	0	1	-5.13e-15	1	-5.13e-15	1	5.13e-15	1	5.13e-15	1	0	1	0	1	0	1	0	1	0	1	0	1	0	1
NR_109964	TRPM2-AS	0	0	0	0	0	0	0	0	0	0	0	0	0	0	0	0	0	0	0	0	0	0	0	1	0	1	-5.13e-15	1	-5.13e-15	1	5.13e-15	1	5.13e-15	1	0	1	0	1	0	1	0	1	0	1	0	1	0	1
NR_110772	NDUFV2-AS1	0	0	0	0	0	0	0	0	0	0	0	0	0	0	0	0	0	0	0	0	0	0	0	1	0	1	-5.13e-15	1	-5.13e-15	1	5.13e-15	1	5.13e-15	1	0	1	0	1	0	1	0	1	0	1	0	1	0	1
NM_001085382	PSAPL1	0	0	1.02	0	2.64	0	0	0	0	0	0	0	0	0	0	1.18	0	1.35	0	1.25	1.1	1.26	3.23817	1	0	1	4.58189	0.272547	-5.13e-15	1	5.13e-15	1	5.13e-15	1	0	1	0	1	0	1	0	1	2.36495	1	2.47243	1	2.45391	1
NM_015902	UBR5	2023.51	1509.34	1738.14	1183.95	1233.63	925.4	952.55	1673.28	798.53	923.91	906.4	807.45	668.27	821.61	1021.88	1155.6	920.26	867.08	906.94	830.96	994.97	881.42	-0.000785855	1	-0.557421	0.0427118	-0.494243	0.0918576	-0.790937	0.00126414	-0.840089	0.000716356	-0.105315	1	-1.08675	7.81e-06	-0.906143	4.77e-06	-1.05199	9.13e-06	-1.17694	1.69e-09	-0.666095	8.26e-05	-0.976368	1.38e-08	-0.978105	5.75e-07
NR_027982	RASAL2-AS1	6.77	5.67	1.02	13.77	6.15	6.91	9.36	5.68	9.48	9.02	9.25	5.9	5.85	6.55	3.44	9.41	2.17	8.13	2.11	12.5	4.39	16.32	-2.45379	0.330588	1.15122	0.203603	0.0085939	1	0.287668	1	0.630379	0.6661	-0.155624	1	0.655604	0.841521	0.589688	0.577379	0.0015819	1	0.0610055	1	-0.0111708	1	-0.340906	0.964052	0.207766	1
NM_174894	TRAPPC5	262.25	251.4	204.79	176.22	172.34	338.39	167.42	221.36	170.61	245.12	234.31	281.28	248.93	233.94	291.6	213	259.67	226.25	188.77	246.16	198.55	233.54	-0.304384	0.51393	-0.523777	0.0508739	-0.551974	0.0412027	0.538983	0.0154368	-0.566529	0.0291525	-0.241794	0.714764	-0.531635	0.0440484	-0.0567876	1	0.208029	0.523777	-0.0181867	1	0.0211408	1	-0.0685093	0.940186	-0.200652	0.529576
NM_005949	MT1F	95.8	48.2	5.09	1.84	1.76	38.48	84.23	23.84	29.62	1.64	4.62	3.93	7.52	3.74	12.04	11.77	11.95	8.13	0	0	9.87	3.77	-3.7656	6.45e-07	-5.18564	2.3e-10	-5.24125	1.51e-10	-0.758928	0.208758	0.278533	0.792595	-1.61496	0.0184439	-1.21782	0.0321061	-4.41653	2.83e-16	-4.07544	1.29e-08	-3.56047	2.85e-12	-2.54593	3.04e-09	-2.79677	3.36e-09	-9.09258	3.66e-19
NM_001184996	RNF32	6.77	0.95	6.11	2.75	6.15	4.93	1.04	5.68	1.18	4.1	6.94	2.95	1.67	3.74	5.16	2.35	3.26	4.06	7.38	6.25	2.19	2.51	0.679102	1	-0.441288	1	0.690815	0.867918	0.492392	1	-1.72003	0.653981	0.525219	1	-1.53958	0.765181	0.563972	0.85183	-0.289693	1	-0.441935	1	0.0740517	1	-0.0713183	1	0.862777	0.528092
NM_001198897	ACY1	133.55	133.26	144.68	139.5	105.51	73.99	82.15	103.3	49.76	71.32	77.85	58.03	61.82	65.5	73.11	82.37	106.48	82.64	83.31	62.48	77.89	89.15	0.138877	1	0.083673	1	-0.314943	0.482011	-0.708341	0.0150264	-0.64839	0.0383996	-0.396181	0.460897	-1.36252	1.13e-05	-0.794382	0.000637807	-1.12269	0.0001	-0.997217	1.59e-05	-0.751134	0.000216554	-0.477117	0.0451974	-0.815715	0.00116294
NM_001146284	TCF7L2	397.73	313.78	425.88	290.02	292.8	797.15	298.45	349.64	276.05	304.96	288.26	206.53	192.96	189.03	184.08	145.92	227.08	327.87	244.66	226.17	262.18	202.15	0.282115	0.565831	-0.27471	0.477869	-0.257081	0.564769	1.30549	2.02e-10	-0.202358	0.666477	-0.0520065	1	-0.307134	0.36064	-0.219497	0.441601	-0.706751	0.00550118	-0.8267	2.54e-05	-1.06182	1.56e-08	-0.360461	0.1371	-0.548925	0.0120621
NR_103456	ZSCAN16-AS1	1.94	0	0	2.75	0	0	0	0	0	0	1.54	0	1.67	0	0.86	0	1.09	1.35	0	0	0	1.26	-3.13813	1	1.43586	0.810209	-3.20041	1	-3.11804	1	-3.12203	1	-3.10911	1	-3.07128	1	-0.203288	1	-3.13696	1	-0.0480854	1	-0.774321	1	0.303947	1	-3.04376	0.780283
NM_001358	DHX15	1615.13	1536.75	1773.8	1569.43	1751.53	1050.69	1439.23	1941.19	1492.79	1351.02	1272.5	1390.66	1362.44	1428.92	1254.99	1343.89	1056.08	1079.79	1234.91	1204.57	1128.8	969.31	0.192691	0.703733	0.0133501	1	0.175601	0.660693	-0.443583	0.0378098	-0.0805451	1	0.27311	0.448094	-0.0200725	1	-0.221891	0.314931	-0.103571	0.87401	-0.105426	0.731112	-0.245018	0.0923268	-0.555367	5.73e-05	-0.324724	0.0816943
NM_018325	C9orf72	94.84	115.3	93.73	91.78	124.86	59.19	60.31	123.74	62.79	83.62	52.41	70.81	55.13	72.05	37.85	40.01	39.11	35.23	78.04	77.47	43.88	40.18	-0.143499	1	-0.176602	0.915785	0.270832	0.61511	-0.686571	0.0483656	-0.750279	0.0317659	0.207057	0.958419	-0.684529	0.0646469	-0.587183	0.0683712	-0.492773	0.174733	-0.658881	0.0176278	-1.39858	5.05e-09	-1.48288	1.28e-08	-0.389065	0.188626
NM_001291943	C3orf14	4.84	9.45	13.24	17.44	8.79	11.84	18.72	23.84	16.59	11.48	15.41	13.77	17.54	14.97	19.78	3.53	14.12	8.13	14.76	13.75	14.26	21.34	0.896229	0.593224	1.28763	0.100209	0.3131	1	0.853712	0.404492	1.41931	0.0590553	1.6885	0.0389489	1.2532	0.164972	0.944377	0.117603	1.00599	0.264589	1.24282	0.0373292	0.800594	0.452591	0.666623	0.465559	1.0271	0.129832
NM_001014842	TM9SF1	116.13	103.02	102.9	146.85	105.51	136.15	135.19	97.63	117.29	156.58	179.58	166.21	193.8	169.37	203.86	223.59	181.45	182.9	168.73	176.19	179.91	189.59	-0.0679731	1	0.441821	0.18432	-0.0307298	1	0.454562	0.126062	0.353571	0.330779	-0.193415	0.983757	0.15664	0.873648	0.660483	0.00446544	0.677865	0.00939492	0.80033	0.00019487	0.994325	1.41e-08	0.739611	0.000136159	0.697873	0.00177823
NR_024111	SBDSP1	65.81	76.55	68.26	66.08	81.77	124.31	149.75	99.9	174.16	173.8	148.75	271.44	226.38	196.51	223.64	201.23	167.32	169.35	145.53	132.45	150.29	140.63	-0.0391602	1	-0.0886792	1	0.222095	0.816774	0.943461	0.000768209	1.12104	3.77e-05	0.459755	0.405568	1.34645	2.8e-07	1.22027	1.37e-07	2.00516	2.2e-18	1.64044	1.96e-14	1.61586	1.27e-17	1.24591	9.95e-10	1.01108	1.82e-05
NR_031564	MIR320B1	0	0	0	0	0	0	0	0	0	0	0	0	0	0	0	0	0	0	0	0	0	0	0	1	0	1	-5.13e-15	1	-5.13e-15	1	5.13e-15	1	5.13e-15	1	0	1	0	1	0	1	0	1	0	1	0	1	0	1
NM_001270042	DYDC2	9.68	20.79	5.09	7.34	5.28	0	3.12	6.81	1.18	0.82	0.77	0.98	0	0	2.58	1.18	1.09	1.35	3.16	2.5	0	1.26	-1.54048	0.25157	-1.02654	0.434	-1.49106	0.20297	-6.95026	0.000416339	-2.19915	0.0326924	-1.17834	0.56014	-3.49931	0.0139129	-4.04975	5.42e-06	-3.73101	0.00234224	-7.02991	4.92e-07	-2.83622	0.000162154	-3.51576	0.00014355	-2.3221	0.00296998
NM_001271953	TPGS2	265.16	245.73	338.26	419.43	314.78	220	351.49	323.53	289.08	311.52	373.04	264.56	284.85	318.16	243.43	255.36	274.88	277.74	254.15	289.9	304.96	301.34	0.42718	0.187099	0.734665	0.000924585	0.324605	0.306325	-0.0740086	1	0.510803	0.0317582	0.313343	0.456386	0.236659	0.476163	0.465187	0.0328449	0.127571	0.834747	0.308088	0.142987	-0.00125946	1	0.119677	0.688761	0.132923	0.746341
NM_201589	MAFA	6.77	8.51	4.08	2.75	7.03	0.99	1.04	2.27	2.37	1.64	1.54	1.97	3.34	0	1.72	1.18	0	4.06	0	2.5	1.1	2.51	-0.867222	0.831486	-1.41708	0.450992	-0.0963076	1	-2.6806	0.0950188	-2.69439	0.108305	-1.72449	0.455631	-1.58323	0.465597	-2.15093	0.0285376	-1.82263	0.183937	-1.98372	0.0537256	-2.23388	0.014872	-1.98939	0.0893912	-2.56497	0.0300727
NM_133265	AMOT	117.09	87.9	175.24	218.44	186.41	4807.54	839.2	181.63	1820.97	236.1	219.66	151.46	193.8	193.7	562.55	551.91	550.85	445.73	385.98	372.37	766.79	664.2	0.796322	0.0187791	1.11129	2.41e-05	0.88657	0.00179239	5.69246	5.61e-166	3.08356	7.96e-50	0.798311	0.0207764	4.20875	7.49e-94	1.19517	8.01e-08	0.640792	0.030783	0.988616	6.01e-06	2.47795	3.91e-50	2.29103	5.37e-32	1.93212	5.6e-21
NM_178471	GPR119	0	0	0	0	0	0	0	0	0	0	0	0	0	0	0	0	0	0	0	0	0	0	0	1	0	1	-5.13e-15	1	-5.13e-15	1	5.13e-15	1	5.13e-15	1	0	1	0	1	0	1	0	1	0	1	0	1	0	1
NM_016379	VCX3A	0.97	0.95	1.02	0.92	2.64	0	0	0	0	0	0	0	1.67	0	0	0	0	0	0	0	0	0	0.100916	1	-0.0356032	1	1.38221	0.839063	-3.11725	1	-3.12129	1	-3.10824	1	-3.07055	1	-3.27412	0.77768	-3.13618	1	-0.0443109	1	-3.1294	0.757872	-3.02782	0.75943	-3.04275	0.780283
NM_003151	STAT4	2.9	2.84	3.06	1.84	1.76	0	0	4.54	1.18	4.92	2.31	2.95	6.68	4.68	6.02	9.41	7.61	5.42	6.33	6.25	7.68	11.3	0.108879	1	-0.594357	1	-0.649227	1	-4.58688	0.382565	-4.59127	0.415611	0.613062	1	-1.13771	0.88731	0.350062	1	0.112579	1	1.03768	0.365917	1.3813	0.128747	1.17717	0.29417	1.14219	0.310085
NR_002944	HNRNPA1P10	13473.6	13286.4	13169.5	13711.9	15291.5	9970.25	9465.22	13376	9617.86	9010.35	8447.38	7832.52	6740.36	7663.96	7334.68	8375.16	7433.82	8244.05	9812.88	8924.35	9098.41	9018.86	-0.000874498	1	0.0545952	1	0.215795	0.48037	-0.283201	0.217279	-0.449074	0.0302345	-0.0280988	1	-0.418236	0.0438614	-0.57331	0.000731733	-0.695728	0.000204669	-0.823784	7.24e-08	-0.73542	3.53e-09	-0.765829	3.02e-09	-0.469042	0.00603186
NM_014364	GAPDHS	0	0	0	0	0	0	0	0	0	0	0	0	0	0	0	0	0	0	0	0	0	0	0	1	0	1	-5.13e-15	1	-5.13e-15	1	5.13e-15	1	5.13e-15	1	0	1	0	1	0	1	0	1	0	1	0	1	0	1
NM_001161454	CYB561A3	89.03	58.6	71.32	68.83	56.27	62.15	98.79	76.06	87.67	117.23	134.11	100.32	143.68	120.71	145.37	137.68	124.95	107.03	66.44	59.98	137.12	148.16	-0.0257671	1	-0.0795669	1	-0.365821	0.638061	-0.104888	1	0.471956	0.297369	0.0173115	1	0.307622	0.64511	0.811268	0.00327018	0.520514	0.190972	0.912698	0.000772279	0.97748	1.96e-05	0.664122	0.0180763	-0.174024	0.816944
NM_002135	NR4A1	64.84	51.98	18.34	27.53	14.95	49.33	49.92	31.79	41.47	103.29	171.11	76.71	76.02	109.49	55.05	57.66	40.2	69.1	244.66	376.12	48.27	96.68	-1.64168	0.00135392	-1.0614	0.0166868	-1.93381	2.69e-05	-0.101198	1	-0.174842	0.998858	-0.901643	0.144505	-0.4339	0.472596	1.27497	3.18e-05	0.470412	0.237399	0.731677	0.0180956	-0.0178301	1	-0.111416	1	2.44683	1.4e-20
NM_015702	MMADHC	464.51	497.13	366.78	339.58	404.47	516.96	378.53	557.38	393.34	449.25	331.42	353.07	366.71	428.58	494.6	456.59	421.56	356.32	420.78	373.62	368.59	366.63	-0.368678	0.2954	-0.48255	0.0551535	-0.226481	0.564769	0.245461	0.365959	-0.294943	0.303176	0.185241	0.825066	-0.231817	0.473531	-0.258188	0.347126	-0.368841	0.133631	-0.205102	0.378144	0.022092	1	-0.294978	0.106188	-0.228876	0.339086
NM_001080512	BICC1	0.97	0.95	14.26	3.67	7.03	15.79	23.92	13.62	40.28	86.9	99.43	82.61	92.72	103.87	91.18	117.68	106.48	85.35	45.35	38.74	100.92	96.68	3.75882	0.00133453	1.8367	0.503359	2.7591	0.0540248	4.01974	3.96e-05	4.52583	2.66e-07	3.64032	0.00499211	5.27614	7.78e-13	6.49416	1.92e-37	6.33736	2.79e-26	6.58625	4.24e-38	6.61903	1.22e-42	6.47687	2.23e-36	5.32743	1.09e-17
NR_034136	LOC100133461	0	0	0	0	0	0	0	0	0	0	0	0	0	0	0	0	0	0	0	0	0	0	0	1	0	1	-5.13e-15	1	-5.13e-15	1	5.13e-15	1	5.13e-15	1	0	1	0	1	0	1	0	1	0	1	0	1	0	1
NM_001012514	ITM2C	1295.78	1319.38	1531.32	1210.57	903.02	1604.16	1525.54	1243.04	1021.26	1959.31	2442.49	1616.86	1757.56	1792.94	1311.76	1438.03	1641.7	1889.97	1080.95	1122.1	1554.43	1639.79	0.249791	0.50406	-0.0920133	1	-0.510935	0.0229899	0.435994	0.0307924	0.272629	0.262957	-0.100747	1	-0.298526	0.22633	0.793695	1.73e-05	0.382996	0.0606477	0.511132	0.00124475	0.10533	0.609786	0.438153	0.00278197	-0.203072	0.349038
NM_001018057	DKK3	133.55	134.21	141.62	97.29	81.77	298.93	448.2	138.49	435.99	233.64	296.74	212.43	319.94	218.97	576.31	551.91	621.48	489.09	145.53	141.2	358.71	310.13	0.102967	1	-0.44094	0.212608	-0.687349	0.0317249	1.29923	6.25e-10	1.79253	7.12e-19	0.0211791	1	1.76041	6.3e-18	1.02887	1.9e-06	0.742322	0.00152641	1.08161	2.29e-06	2.11056	3.31e-44	2.06213	2.44e-30	0.144483	0.744
NM_013997	TAC1	9.68	6.62	8.15	0.92	1.76	3.95	11.44	7.95	13.03	0	0.77	0	0	0.94	0.86	0	6.52	8.13	13.71	6.25	4.39	2.51	0.025136	1	-2.97589	0.082413	-2.11511	0.223429	-0.882963	0.605038	0.535972	0.747401	-0.0598394	1	0.729607	0.581365	-3.98843	0.00062129	-6.07142	0.0105256	-3.82641	0.00136947	-3.7057	0.000766155	-0.156839	1	0.371913	0.824997
NM_001177383	CPEB2	8.71	6.62	12.23	36.71	34.29	20.72	45.76	27.24	21.33	101.65	87.09	99.33	168.74	120.71	69.67	60.02	77.14	78.58	54.84	76.22	55.95	47.71	0.689327	0.791058	2.26405	2.58e-05	2.17012	7.9e-05	1.56272	0.0192624	2.61094	1.37e-07	1.78773	0.0155871	1.52098	0.0211296	3.64724	6.64e-26	3.75397	1.17e-21	4.29391	6.07e-32	3.10969	1.87e-18	3.33061	2.73e-21	3.11107	8.63e-15
NR_046288	LOC100289092	44.52	35.91	25.47	28.45	46.6	12.83	14.56	49.95	13.03	20.49	21.58	23.6	23.39	16.84	18.92	7.06	29.34	33.87	28.47	14.99	20.84	22.6	-0.633221	0.511761	-0.47707	0.493087	0.236423	0.903493	-1.49815	0.00607403	-1.40694	0.0117531	0.28549	0.937088	-1.55732	0.00598715	-0.886799	0.0124466	-0.687987	0.233759	-0.915695	0.0225537	-1.5053	0.000160913	-0.347071	0.46452	-0.811325	0.0590493
NR_039848	MIR4699	0	0	0	0	0	0	0	0	0	0	0	0	0	0	0	0	0	0	0	0	0	0	0	1	0	1	-5.13e-15	1	-5.13e-15	1	5.13e-15	1	5.13e-15	1	0	1	0	1	0	1	0	1	0	1	0	1	0	1
NR_110258	LOC101929570	0	0	0	0	0	0	0	0	0	0	0	0	0	0	0	0	0	0	0	0	0	0	0	1	0	1	-5.13e-15	1	-5.13e-15	1	5.13e-15	1	5.13e-15	1	0	1	0	1	0	1	0	1	0	1	0	1	0	1
NM_013263	BRD7	702.57	872.34	587.87	741.58	909.18	775.44	587.55	788.96	611.33	647.64	490.97	546.82	479.49	456.66	537.61	517.78	530.21	563.6	755.08	574.8	534.23	588.87	-0.400128	0.268297	-0.0678394	1	0.22997	0.564769	0.118478	0.871523	-0.372635	0.184253	-0.0254086	1	-0.307628	0.302386	-0.424989	0.0735014	-0.449753	0.0725641	-0.679577	0.000156434	-0.541125	0.00061447	-0.520282	0.00171419	-0.196357	0.52845
NM_007329	DMBT1	0	0	0	0	0	0	0	0	0	0	0	0	0	0.94	0	0	0	0	1.05	0	0	0	0	1	0	1	-5.13e-15	1	-5.13e-15	1	5.13e-15	1	5.13e-15	1	0	1	0	1	0	1	2.30678	1	0	1	0	1	2.44898	1
NM_001286072	MOV10	240	253.29	297.5	378.13	273.46	367	374.37	278.12	278.42	332.84	392.31	340.29	355.86	355.59	369.87	382.45	391.14	424.06	198.26	231.17	396.01	452.01	0.29211	0.501387	0.635239	0.00579392	0.171719	0.792752	0.714026	0.000777873	0.651824	0.00370301	0.14533	0.990922	0.232536	0.487735	0.598648	0.00357561	0.540673	0.0158352	0.598204	0.000865404	0.642536	1.82e-05	0.728703	3.74e-06	-0.158684	0.652239
NM_006581	FUT9	86.13	93.57	38.72	71.59	79.14	33.54	30.16	59.03	30.8	3.28	4.62	1.97	1.67	4.68	0.86	3.53	3.26	5.42	5.27	0	0	6.28	-1.19048	0.00422801	-0.308513	0.593942	-0.160258	1	-1.27789	0.000246959	-1.52141	2.29e-05	-0.633041	0.203424	-1.48306	6.64e-05	-4.42079	1.55e-31	-5.35613	1.73e-19	-4.74021	1.61e-28	-5.37647	6.63e-36	-4.36086	3.18e-27	-4.87095	7.06e-28
NM_145799	2018-09-06	194.51	185.24	126.34	180.81	187.29	380.82	143.51	140.76	107.81	197.57	189.6	202.6	157.88	174.99	200.42	214.17	290.1	269.61	305.83	253.66	391.62	347.8	-0.565182	0.106862	-0.0511756	1	0.00348905	1	1.14485	1.59e-08	-0.353224	0.281403	-0.458927	0.25358	-0.757637	0.00576157	0.0705596	1	0.17042	0.696546	-0.121362	0.781489	0.158698	0.496776	0.568514	0.00109489	0.60713	0.00454587
NM_080911	UNG	611.6	659.69	847.68	971.03	1135.15	283.14	596.91	724.26	486.94	354.15	353	277.34	318.26	259.21	318.26	284.78	239.03	261.48	291.06	249.91	255.6	251.12	0.436999	0.114794	0.630226	0.00236255	0.859394	1.16e-05	-1.02543	1.49e-06	-0.0406367	1	0.160359	0.891674	-0.326584	0.214742	-0.803215	9.65e-06	-1.11964	9.87e-08	-1.0659	1.46e-09	-1.03553	1.3e-12	-1.34076	1.54e-18	-1.18442	9.69e-11
NR_046417	OR4F13P	0	0	0	0	0	3.95	0	0	0	0	0	0.98	0	0	0.86	0	1.09	1.35	0	0	0	0	0	1	0	1	-5.13e-15	1	5.16741	0.0791326	5.13e-15	1	5.13e-15	1	0	1	0	1	3.24053	0.982261	0	1	2.35534	1	3.33244	0.75943	0	1
NR_073461	PNMT	9.68	9.45	11.21	2.75	0	3.95	3.12	10.22	2.37	0	3.08	0	0	0.94	5.16	5.88	11.95	4.06	1.05	1.25	4.39	5.02	0.24793	1	-1.73484	0.216944	-6.37288	0.00790851	-1.1138	0.368261	-1.53	0.225045	0.0668303	1	-1.90057	0.216141	-2.4709	0.00210622	-6.30232	0.0036165	-4.05712	0.000263782	-0.75616	0.383774	-0.180879	1	-2.88485	0.00748921
NM_144595	SLAIN1	109.35	106.8	54	62.41	65.95	42.42	39.52	54.49	58.05	45.91	29.29	17.7	22.55	9.36	43.01	51.78	30.42	29.81	37.96	27.49	23.04	17.58	-0.977376	0.00965106	-0.771735	0.0226297	-0.688503	0.0420911	-1.20571	0.00015771	-1.39842	1.8e-05	-1.01387	0.00774497	-0.8371	0.0137832	-1.48303	4.41e-08	-2.52529	2.76e-12	-2.65695	3.37e-16	-1.16683	2.14e-07	-1.83034	1.55e-12	-1.65971	1.3e-09
NM_005778	RBM5	386.12	369.54	294.44	379.05	398.31	394.63	365.01	346.23	316.33	382.02	440.87	423.88	424.35	443.55	376.75	407.17	598.66	611.02	687.59	723.49	585.79	583.85	-0.337509	0.383343	0.0239979	1	0.0993853	1	0.203969	0.512932	0.000584197	1	-0.153495	0.965882	-0.198076	0.60299	0.165932	0.584442	0.242762	0.376637	0.269467	0.177764	0.0852058	0.790881	0.684704	3.66e-06	0.944856	4.44e-08
NM_033215	PPP1R3F	63.87	51.98	28.53	53.23	40.45	32.56	36.4	39.73	29.62	36.89	34.68	20.65	22.55	26.2	18.92	9.41	35.85	29.81	21.09	52.48	21.94	25.11	-0.995711	0.0737244	-0.101322	1	-0.492732	0.398802	-0.687072	0.12525	-0.617339	0.19489	-0.568958	0.456716	-0.90571	0.0576562	-0.650411	0.0437275	-1.40488	0.00127801	-1.17827	0.000431148	-1.92342	1.09e-08	-0.797735	0.013626	-0.633754	0.203258
NM_152392	AHSA2	55.16	98.29	63.17	64.25	82.65	53.27	101.91	111.25	41.47	72.14	63.97	70.81	57.64	77.67	71.39	71.78	93.44	111.09	70.66	104.96	78.98	60.27	-0.260202	1	-0.238619	0.955953	0.128091	1	-0.3865	0.594851	0.456964	0.380737	0.505428	0.518863	-0.829921	0.127163	-0.131691	0.959005	-0.0410325	1	-0.115457	1	-0.0655433	1	0.414429	0.254728	0.22982	0.745667
NM_001747	CAPG	177.09	134.21	190.52	52.31	37.81	379.83	305.73	139.63	284.34	245.94	301.36	137.69	158.71	131.01	320.84	294.2	285.75	253.35	124.44	124.96	207.33	246.09	0.314497	0.589857	-1.55064	2.02e-06	-2.01405	1.59e-09	1.42857	1.5e-10	1.02474	2.52e-05	-0.183172	1	0.927874	0.000197002	0.857126	0.000185082	-0.0989745	1	-0.0307874	1	1.0208	1.13e-08	0.802092	4.89e-05	-0.274297	0.382571
NM_001094	ASIC2	1.94	2.84	1.02	2.75	1.76	0.99	2.08	3.41	1.18	0	0	0	2.51	0	15.48	9.41	6.52	4.06	0	0	2.19	5.02	-1.11894	1	0.21335	1	-0.39726	1	-1.05256	1	-0.14275	1	0.462319	1	-0.886876	1	-4.50343	0.15055	-4.35595	0.510327	-0.739758	1	2.40241	0.00148461	1.14379	0.3519	-4.25538	0.150011
NR_046752	CADM2-AS2	0	0	0	0	0	0	0	0	0	0	0	0	0	0	0	0	0	0	0	0	0	0	0	1	0	1	-5.13e-15	1	-5.13e-15	1	5.13e-15	1	5.13e-15	1	0	1	0	1	0	1	0	1	0	1	0	1	0	1
NM_005533	IFI35	12.58	13.23	24.45	12.85	11.43	13.81	2.08	26.11	5.92	22.13	26.98	39.34	46.78	32.75	73.97	61.19	52.15	42	26.36	12.5	41.69	69.06	0.936977	0.291405	0.0123528	1	-0.150969	1	0.236532	1	-2.51658	0.0194765	0.981549	0.30328	-1.05027	0.365497	0.967292	0.0323639	1.67493	0.000304047	1.69133	5.81e-05	2.42649	1.8e-14	1.87437	6.97e-07	0.65891	0.335822
NR_033371	CDRT7	0	0	0	0	0	0	0	0	0	0	0	0	0	0	0	0	0	0	0	0	0	0	0	1	0	1	-5.13e-15	1	-5.13e-15	1	5.13e-15	1	5.13e-15	1	0	1	0	1	0	1	0	1	0	1	0	1	0	1
NM_018645	HES6	120	137.04	56.04	69.75	56.27	19.73	26	80.6	28.43	45.09	45.47	22.62	29.24	27.14	58.49	51.78	34.77	29.81	34.8	39.99	32.91	31.39	-1.17446	0.00103478	-0.861969	0.00643955	-1.16731	0.000205421	-2.55606	4.17e-13	-2.25064	3.95e-11	-0.700584	0.0812988	-2.11405	1.26e-09	-1.46029	1.17e-09	-2.42411	1.37e-12	-2.11229	1.43e-15	-1.17326	3.95e-08	-1.97188	4.9e-15	-1.7391	2.91e-11
NM_004143	CITED1	3.87	3.78	2.04	3.67	3.52	5.92	3.12	4.54	2.37	4.92	1.54	3.93	2.51	4.68	1.72	1.18	5.43	6.77	11.6	8.75	6.58	3.77	-0.8491	1	-0.0388604	1	-0.0950376	1	0.75209	0.972312	-0.235539	1	0.213212	1	-0.607202	1	-0.21552	1	0.1137	1	-0.040732	1	-1.2569	0.408398	0.647032	0.759114	1.44033	0.0673274
NR_027098	LINC00486	0	0	0	0	0	0	0	0	0	0	0	0	0	0	0	0	0	0	0	0	0	0	0	1	0	1	-5.13e-15	1	-5.13e-15	1	5.13e-15	1	5.13e-15	1	0	1	0	1	0	1	0	1	0	1	0	1	0	1
NM_001289093	HARS	206.13	213.6	257.77	285.43	241.8	244.67	409.72	275.85	445.47	430.39	504.07	429.79	481.99	526.84	523.84	462.48	417.22	350.9	357.5	389.86	359.81	379.19	0.318294	0.44094	0.462581	0.075011	0.227246	0.592241	0.362208	0.160926	1.01491	1.15e-06	0.366431	0.345675	1.14329	2.04e-08	1.19719	3.7e-10	1.11036	2.87e-08	1.3341	3.94e-15	1.27121	7.71e-17	0.882416	2.19e-07	0.875177	3.27e-06
NM_020805	KLHL14	42.58	38.75	62.15	29.37	40.45	0.99	54.08	46.54	4.74	13.12	16.19	6.88	9.19	3.74	6.02	7.06	14.12	17.61	4.22	3.75	16.45	6.28	0.632962	0.266074	-0.448146	0.52016	0.0158863	1	-5.07155	5.3e-09	0.460825	0.380309	0.167173	1	-3.00981	6.01e-06	-1.41936	5.44e-05	-2.46521	1.53e-05	-2.53309	9.55e-09	-2.59339	3.88e-10	-1.35783	0.000370556	-3.25827	4.59e-11
NM_001243518	ESRRG	9.68	24.57	10.19	8.26	11.43	22.69	6.24	14.76	3.55	2.46	3.08	2.95	0.84	1.87	0.86	0	4.35	9.48	63.27	43.73	2.19	13.81	-0.724998	0.877023	-1.02682	0.44164	-0.560051	0.793836	0.539224	0.598499	-1.39372	0.23431	-0.24499	1	-2.17612	0.0646592	-2.53858	0.000336424	-2.41919	0.0182878	-3.5143	5.82e-05	-4.77509	1.5e-06	-1.33242	0.0783457	1.68606	0.000120472
NM_001284222	ELP3	177.09	168.23	202.75	219.35	207.51	148.97	149.75	188.44	172.97	186.09	172.65	182.93	152.03	148.79	172.03	155.34	171.67	188.32	211.97	194.93	181	193.36	0.253771	0.679392	0.364522	0.22377	0.288384	0.426993	-0.0714958	1	-0.154831	0.852656	0.0986264	1	0.0608057	1	0.0974603	0.89731	0.160211	0.744148	-0.128371	0.767935	-0.0350946	1	0.0630719	1	0.283558	0.266526
NR_110622	LOC100996635	0	0	0	0	0	0	0	0	0	0	0	0	0	0	0	0	0	0	0	0	0	0	0	1	0	1	-5.13e-15	1	-5.13e-15	1	5.13e-15	1	5.13e-15	1	0	1	0	1	0	1	0	1	0	1	0	1	0	1
NM_173477	USH1G	15.48	15.12	10.19	3.67	4.4	0.99	1.04	18.16	0	0	0	0	0	0	0	0	1.09	0	1.05	0	1.1	0	-0.559249	0.978081	-2.00601	0.0418444	-1.74986	0.0761975	-3.66924	0.00097723	-3.68305	0.00130525	0.218025	1	-6.89987	0.00018439	-7.1271	5.71e-09	-6.97353	9.89e-05	-7.03392	5.05e-08	-6.96595	1.81e-08	-4.38411	1.13e-06	-4.41819	1.4e-06
NM_001160183	ZNF138	113.22	113.41	105.96	103.71	111.67	132.2	65.51	148.71	77.01	77.88	48.56	75.73	45.94	63.63	53.33	77.67	44.55	59.61	76.98	51.23	70.21	47.71	-0.0748342	1	-0.108494	1	0.00193214	1	0.363113	0.247917	-0.739203	0.0234564	0.364054	0.493258	-0.498597	0.165533	-0.801646	0.00535432	-0.504068	0.130488	-0.98392	0.00018721	-0.780983	0.000907675	-1.12944	3.47e-06	-0.761786	0.00626154
NR_125739	CEBPB-AS1	0	0	1.02	0	0.88	0	1.04	1.14	0	0	0	0	0	0	0.86	0	0	0	0	0	1.1	0	3.23817	1	0	1	3.11264	1	-5.13e-15	1	3.2738	1	3.30412	1	0	1	0	1	0	1	0	1	2.35535	1	0	1	0	1
NM_018015	CXorf57	65.81	56.71	80.49	82.6	100.24	79.91	49.92	91.95	59.24	118.87	117.92	125.89	92.72	92.64	71.39	92.97	84.75	96.19	159.24	132.45	88.86	87.89	0.41601	0.529209	0.450626	0.301091	0.733367	0.0302258	0.524653	0.139816	-0.243731	0.811118	0.558202	0.269242	0.0105082	1	0.992772	3.87e-05	1.11526	5.37e-05	0.667146	0.0114241	0.44208	0.102349	0.562941	0.0338928	1.2999	9.45e-08
NR_121190	PGM5P3-AS1	0	0	0	0	0	0	0	0	0	0	0	0	0	0	0	0	0	0	0	0	0	0	0	1	0	1	-5.13e-15	1	-5.13e-15	1	5.13e-15	1	5.13e-15	1	0	1	0	1	0	1	0	1	0	1	0	1	0	1
NM_001008491	2018-09-02	2145.44	2232.35	2041.76	2405.54	2741.59	2434.85	2120.37	2145.52	2303.17	2598.75	2401.65	2521.67	2318.07	2770.81	2235.58	2523.02	2516.33	2572.79	3421.06	3303.83	2805	2668.12	-0.0784879	1	0.1553	0.70055	0.347836	0.147478	0.294687	0.185685	0.00430251	1	-0.0566409	1	0.13136	0.751137	0.234763	0.270294	0.280857	0.206006	0.286795	0.129131	0.15313	0.362182	0.223364	0.140437	0.664163	4.49e-05
NM_024687	ZBBX	5.81	8.51	6.11	6.42	13.19	6.91	1.04	10.22	2.37	4.92	3.08	1.97	2.51	2.81	1.72	3.53	8.69	4.06	12.65	11.25	5.48	3.77	-0.204425	1	-0.136878	1	0.891513	0.465202	0.08547	1	-2.60268	0.142088	0.476025	1	-1.49157	0.555431	-0.791858	0.45759	-1.7309	0.232572	-1.32959	0.210383	-1.44547	0.105331	-0.108574	1	0.77747	0.312003
NM_007320	RANBP3	360.96	364.81	489.04	481.84	398.31	386.73	476.28	456.35	377.94	374.65	497.13	396.35	402.63	413.61	329.45	333.03	344.42	369.86	327.97	403.61	345.55	382.95	0.452248	0.116425	0.428107	0.0777431	0.157414	0.802046	0.232859	0.42289	0.442378	0.056653	0.30279	0.448048	0.116575	0.878554	0.307372	0.222845	0.203909	0.510313	0.239293	0.245854	-0.0966912	0.744932	-0.0185254	1	0.0527925	1
NM_002793	PSMB1	994.82	998.98	994.39	755.34	916.21	1189.8	985.83	1218.07	938.33	1014.08	880.96	916.61	938.92	948.87	1092.42	1043.81	950.69	873.86	875.3	845.95	945.6	891.46	0.0183212	1	-0.381048	0.120369	-0.0986557	1	0.396291	0.0570176	0.034141	1	0.261335	0.498675	-0.0293397	1	-0.0304382	1	-0.0443728	1	-0.00876896	1	0.135413	0.460991	-0.120119	0.590066	-0.166959	0.495466
NM_001243598	FXYD6-FXYD2	49.35	49.15	81.51	97.29	87.05	12.83	22.88	61.3	21.33	37.71	35.45	19.67	30.07	32.75	73.11	91.79	43.46	59.61	76.98	108.71	66.92	69.06	0.747341	0.0849162	0.999618	0.00187489	0.843314	0.0143075	-1.79096	0.00023389	-1.05198	0.0236506	0.287433	0.876767	-1.1449	0.016338	-0.386052	0.307556	-1.24244	0.00458147	-0.579141	0.11643	0.762103	0.0021932	0.0552096	1	0.947796	0.00113733
NM_198686	RAB15	353.22	344.97	426.89	291.86	240.92	604.77	379.57	396.18	290.27	292.67	352.23	248.82	243.92	172.18	258.05	242.42	249.89	276.38	127.6	138.7	236.95	236.05	0.312217	0.401964	-0.238953	0.511788	-0.511647	0.0509528	0.933741	1.54e-06	0.17102	0.678676	0.154884	0.9379	-0.208056	0.571474	-0.0713364	0.991949	-0.41148	0.0949686	-0.672608	0.00159719	-0.441483	0.00556455	-0.404413	0.0192823	-1.34723	2.44e-12
NM_019591	ZNF26	39.68	28.35	41.77	70.67	51.88	28.61	34.32	62.44	46.21	50.01	40.85	43.27	47.61	50.53	26.67	56.49	24.99	21.68	47.46	39.99	38.39	38.92	0.319279	0.923198	1.07355	0.00609697	0.632285	0.229024	-0.106143	1	0.0647483	1	0.848138	0.131848	0.500293	0.387804	0.458436	0.250031	0.424736	0.495641	0.597401	0.10906	0.28723	0.667636	-0.523886	0.270864	0.41422	0.372094
NR_040040	LOC100287015	22.26	28.35	17.32	26.62	14.07	22.69	18.72	26.11	27.25	14.76	15.41	19.67	20.88	14.97	16.34	22.36	18.47	17.61	12.65	13.75	18.65	30.13	-0.523511	0.780296	0.0900826	1	-0.820335	0.299723	-0.0176589	1	-0.384154	0.853486	0.0157828	1	0.162434	1	-0.700261	0.132428	-0.286742	0.876503	-0.416592	0.48252	-0.378973	0.569341	-0.476097	0.411869	-0.892907	0.0754455
NM_006300	ZNF230	15.48	10.4	12.23	11.01	17.59	15.79	15.6	14.76	10.66	22.13	13.87	13.77	10.86	15.91	17.2	9.41	11.95	10.84	8.44	14.99	18.65	17.58	-0.0565851	1	-0.208502	1	0.464879	0.843151	0.42708	0.851594	0.319866	1	0.163193	1	-0.216111	1	0.511639	0.427409	0.167635	1	0.109196	1	0.129727	1	-0.165065	1	-0.123033	1
NR_040008	CAPN1	922.24	832.64	972.99	386.39	268.18	971.77	916.16	939.94	989.27	883.74	1130.68	679.59	819.47	800.08	971.13	994.38	1030	1063.53	506.2	624.78	1042.14	1101.15	0.17131	0.81896	-1.16354	3.46e-08	-1.68633	2.03e-15	0.288651	0.231461	0.112774	0.874885	0.0717969	1	0.231289	0.406133	0.241552	0.343459	-0.291588	0.244989	-0.0456761	1	0.197727	0.229124	0.260317	0.10992	-0.591707	0.00210024
NM_001278491	ANAPC15	163.55	171.07	197.66	197.33	165.3	208.17	228.78	222.5	178.9	220.52	225.83	207.52	216.35	192.77	176.34	154.16	204.26	172.06	133.93	123.71	166.74	161.97	0.262097	0.657887	0.256953	0.508555	0.00555143	1	0.455899	0.0746376	0.501221	0.0546357	0.383161	0.345754	0.154363	0.824185	0.458237	0.0368265	0.387059	0.148789	0.361431	0.102121	0.0254398	1	0.182416	0.502903	-0.329592	0.20397
NM_017831	RNF125	146.13	156.89	89.66	59.66	70.34	20.72	52	82.87	61.61	40.17	40.08	27.54	32.58	30.88	40.43	36.48	31.51	32.52	49.57	63.73	29.62	20.09	-0.734458	0.0374956	-1.32403	6.09e-06	-1.08288	0.000193971	-2.72296	3.21e-16	-1.49085	4.23e-07	-0.897466	0.00909619	-1.23884	3.22e-05	-1.87148	1.69e-15	-2.37854	3.69e-14	-2.17986	8.3e-19	-1.92915	2.05e-19	-2.23303	2.27e-20	-1.38243	1.26e-08
NM_001040202	PAQR3	163.55	181.46	139.58	187.23	217.18	357.14	201.74	163.47	235.77	200.85	147.98	159.33	121.12	150.66	111.82	163.57	109.74	128.71	148.7	172.44	116.28	121.79	-0.283766	0.669073	0.13688	0.924864	0.354736	0.281413	1.18997	1.05e-08	0.275524	0.422426	-0.105676	1	0.507992	0.0521648	0.0575012	1	-0.0382983	1	-0.277231	0.303661	-0.308663	0.225862	-0.533256	0.0109886	-0.0626318	1
NM_001031849	MASP1	4.84	3.78	4.08	1.84	0.88	1.97	4.16	5.68	1.18	24.59	20.81	124.9	58.47	101.06	2.58	12.94	85.83	121.93	125.5	211.18	86.66	126.81	-0.0551221	1	-1.16027	0.8835	-2.1295	0.562979	-0.944841	0.807856	0.00107853	1	0.362248	1	-1.70194	0.577828	2.40975	3.69e-06	4.89666	4.93e-33	4.23963	4.41e-18	0.763638	0.62688	4.54582	2.33e-28	5.2837	9.11e-34
NR_121622	LOC100507477	0	0	0	0	0	0	0	0	0	0	0	0	0	0	0	0	0	0	0	0	0	0	0	1	0	1	-5.13e-15	1	-5.13e-15	1	5.13e-15	1	5.13e-15	1	0	1	0	1	0	1	0	1	0	1	0	1	0	1
NM_000834	GRIN2B	2.9	6.62	6.11	18.36	17.59	0.99	0	11.35	0	0	0	0	0	0	0	1.18	0	0	0	0	0	0	0.36876	1	1.93435	0.00997856	1.87709	0.0171754	-2.01576	0.365257	-5.3033	0.132294	1.19916	0.447366	-5.24733	0.168155	-5.47044	0.00510015	-5.3197	0.111261	-5.37786	0.0101246	-2.94899	0.0357968	-5.19947	0.0145088	-5.21623	0.016015
NR_003198	SNORD114-6	0	0	0	0	0	0	0	0	0	0	0	0	0	0	0	0	0	0	0	0	0	0	0	1	0	1	-5.13e-15	1	-5.13e-15	1	5.13e-15	1	5.13e-15	1	0	1	0	1	0	1	0	1	0	1	0	1	0	1
NM_000239	LYZ	14.52	10.4	25.47	23.86	11.43	9.87	23.92	19.3	23.7	21.31	23.89	14.75	25.9	15.91	11.18	16.47	16.3	14.9	13.71	12.5	24.13	23.86	1.04902	0.209344	0.952866	0.149738	-0.0975143	1	-0.190821	1	0.986755	0.132978	0.60134	0.775099	0.980759	0.179073	0.900547	0.0649155	0.320411	0.89661	0.824006	0.135577	0.151413	1	0.336977	0.779732	0.124141	1
NM_001144942	RAB34	604.83	533.99	531.83	430.45	364.02	509.07	680.1	454.08	610.15	672.23	777.68	540.92	602.28	511.87	600.4	543.67	566.07	480.96	357.5	348.63	598.95	553.71	-0.0761702	1	-0.383991	0.156842	-0.621841	0.0102537	-0.0201282	1	0.306808	0.24129	-0.353805	0.348155	0.158014	0.707818	0.391151	0.0609015	0.00304292	1	0.0394196	1	0.0444623	1	-0.11146	0.712163	-0.644094	0.000553661
NM_147169	C9orf24	1.94	6.62	1.02	0	0	0.99	2.08	3.41	0	0	0	0	0	0	0.86	0	0	0	1.05	1.25	1.1	0	-1.93415	0.697012	-5.22126	0.215319	-5.24068	0.23711	-1.86726	0.46988	-0.957672	0.857717	-0.352269	1	-5.09898	0.236064	-5.32107	0.0180784	-5.17113	0.161363	-5.22838	0.0202298	-2.80714	0.0654026	-5.05071	0.0285793	-1.75472	0.261821
NM_001286167	FANCA	120.97	135.15	152.83	158.78	128.37	59.19	189.26	136.22	161.13	136.91	161.09	122.94	162.89	138.49	110.96	112.97	113	105.68	88.58	103.71	89.95	109.24	0.276299	0.673318	0.328644	0.365506	0.0261321	1	-0.971305	0.00128696	0.612845	0.0223128	0.0609	1	0.38855	0.229267	0.261625	0.388637	0.0173411	1	0.306869	0.251364	-0.159113	0.60573	-0.217952	0.438734	-0.373536	0.190188
NM_000291	PGK1	2554.79	1906.29	1612.82	1280.32	1319.8	1270.7	1747.04	1593.82	1690.65	1669.1	1807.4	1570.63	1740.01	1888.38	1709.16	1769.88	1478.72	1510.62	1370.96	1526.96	1314.19	1356.03	-0.44529	0.219716	-0.781094	0.00215129	-0.7334	0.00508468	-0.670067	0.00723077	-0.301685	0.356654	-0.512058	0.136018	-0.34126	0.25931	-0.317334	0.178746	-0.42874	0.109744	-0.228817	0.343528	-0.325123	0.0731546	-0.572051	0.00109708	-0.578765	0.00454235
NM_014109	ATAD2	290.32	312.83	314.82	363.45	429.97	244.67	428.44	416.62	553.28	527.13	459.36	547.8	535.45	516.55	461.05	511.9	378.1	360.38	496.71	326.13	393.82	433.18	0.0837048	1	0.288095	0.349327	0.5344	0.0252031	-0.160727	0.746039	0.556399	0.0134892	0.438097	0.165647	0.932974	4.94e-06	0.752206	0.000100963	0.937378	1.9e-06	0.872661	2.12e-07	0.721098	1.04e-06	0.299878	0.0943728	0.497665	0.052209
NM_006818	MLLT11	441.28	438.53	317.88	390.06	444.04	505.12	437.8	422.29	482.2	660.75	645.89	596	700.02	683.11	489.44	398.93	541.08	602.89	851.05	794.72	562.75	538.65	-0.446588	0.154987	-0.154208	0.785286	0.0366002	1	0.340512	0.151061	0.0433437	1	-0.0866077	1	0.19041	0.583105	0.613257	0.000824772	0.514766	0.0126788	0.722777	9.43e-06	0.0554023	1	0.382769	0.0164007	0.948766	3.04e-08
NM_001004699	OR2Z1	0	0	0	0	0	0	0	0	0	0	0	0	0	0	0	0	0	0	0	0	0	0	0	1	0	1	-5.13e-15	1	-5.13e-15	1	5.13e-15	1	5.13e-15	1	0	1	0	1	0	1	0	1	0	1	0	1	0	1
NR_038332	LOC100505622	0	0	0	0	0	0	0	0	2.37	0	1.54	0.98	0.84	0	1.72	1.18	0	2.71	0	0	1.1	0	0	1	0	1	-5.13e-15	1	-5.13e-15	1	5.13e-15	1	5.13e-15	1	4.32844	0.465751	3.0719	0.77768	3.24053	0.982261	2.30142	1	3.74278	0.433886	3.34221	0.75943	0	1
NM_001128613	NUDT22	65.81	88.84	57.06	41.3	39.57	65.11	60.31	47.68	53.31	49.19	68.6	77.7	82.7	56.15	71.39	52.96	77.14	66.39	47.46	77.47	60.33	64.03	-0.417222	0.615215	-0.885052	0.038468	-0.942882	0.0282912	-0.108062	1	-0.309013	0.644851	-0.725146	0.219026	-0.478843	0.346587	-0.347628	0.377011	0.0821204	1	-0.0797194	1	-0.260089	0.464355	-0.0943567	1	-0.277419	0.606127
NR_110941	LOC101928736	0.97	0	0	0	0	0	0	0	0	0	0	0	0	0	0.86	0	0	0	0	1.25	0	0	-2.29294	1	-2.33303	1	-2.34911	1	-2.27493	1	-2.27851	1	-2.26691	1	-2.2331	1	-2.41642	1	-2.29195	1	-2.34094	1	0.0701867	1	-2.19525	1	0.245207	1
NM_001135671	MSRA	18.39	17.01	12.23	11.93	14.95	49.33	24.96	18.16	48.58	68.86	76.3	75.73	68.5	62.7	74.83	69.43	71.71	47.42	41.13	56.23	49.36	61.52	-0.507021	0.959174	-0.544759	0.775739	-0.218572	1	1.61357	0.000109843	0.543406	0.473241	0.0100722	1	1.50825	0.00072962	2.07334	5.5e-12	2.16669	3.42e-09	1.95522	2.06e-09	2.06188	4.38e-13	1.76745	1.48e-06	1.4865	3.92e-05
NM_001009186	CCT6A	1894.8	1967.72	2037.68	1864.96	2359.11	1474.92	2324.19	2263.58	2344.64	1953.57	1670.98	1864.7	1744.19	1884.64	2005.92	2042.89	1352.69	1266.75	1413.14	1277.05	1279.09	1294.51	0.0992815	1	-0.0312443	1	0.311725	0.219031	-0.247815	0.330008	0.31736	0.160382	0.201285	0.699433	0.337753	0.122721	-0.0487403	1	0.0260945	1	-0.020147	1	0.102377	0.609037	-0.55288	6.37e-05	-0.4762	0.0069153
NM_001039712	DEDD	208.06	225.88	209.88	223.02	206.63	189.42	168.46	219.09	167.05	204.95	219.66	192.76	221.37	194.64	172.03	185.93	191.22	192.38	187.72	239.92	202.94	184.57	-0.0262705	1	0.0585636	1	-0.0476335	1	-0.0550563	1	-0.314916	0.356357	-0.0139755	1	-0.319307	0.338309	0.011581	1	-0.0941697	0.987266	0.0108418	1	-0.246462	0.222997	-0.17135	0.494687	0.0182637	1
NM_015374	SUN2	106.45	110.58	112.07	131.24	94.08	199.29	335.89	101.03	395.71	412.36	500.99	414.05	484.5	561.46	352.67	429.53	503.05	535.15	493.54	643.52	544.11	748.33	0.068251	1	0.293115	0.502848	-0.18275	0.89393	1.01707	1.33e-05	1.67904	4.43e-15	-0.130798	1	1.92312	4.36e-20	2.11503	9.08e-25	2.00726	4.28e-23	2.33663	3.83e-36	1.87651	1.19e-28	2.26167	8.63e-44	2.42935	1.97e-31
NM_015677	SH3YL1	87.1	79.39	50.94	13.77	17.59	258.48	77.99	71.52	116.11	24.59	26.21	25.57	26.73	21.52	29.25	25.89	43.46	28.45	47.46	32.49	39.49	36.41	-0.684718	0.158811	-2.56627	4.61e-10	-2.21195	1.14e-08	1.77478	1.91e-15	-0.0431554	1	-0.245833	0.930548	0.537872	0.095945	-1.66433	1.2e-09	-1.62114	6.41e-06	-1.70536	1.05e-08	-1.54165	2.67e-09	-1.1766	3.72e-05	-0.995042	0.000710337
NM_018023	YEATS2	608.7	564.23	487.01	579.13	524.05	213.1	485.64	558.52	452.58	458.26	478.63	420.93	426.86	477.24	356.11	377.75	485.66	509.41	608.49	647.27	513.39	534.88	-0.245878	0.61028	0.00126097	1	-0.138997	0.867432	-1.31872	9.51e-10	-0.221657	0.501912	-0.0979206	1	-0.315581	0.241841	-0.281254	0.197909	-0.401388	0.0864147	-0.306337	0.114954	-0.643457	8.04e-06	-0.231843	0.189596	0.142336	0.632484
NM_001018055	BRCC3	178.06	180.52	182.37	199.16	272.58	283.14	268.3	254.28	295	308.24	232.77	286.2	253.94	245.17	272.67	269.48	230.34	245.22	306.88	238.67	268.76	253.63	0.0464793	1	0.170706	0.781526	0.627095	0.010114	0.799909	0.000244661	0.631384	0.00799134	0.47611	0.155464	0.775978	0.000565627	0.635258	0.00545455	0.751019	0.000580042	0.547353	0.00446919	0.632167	7.39e-05	0.411465	0.0251264	0.65438	0.00307915
NM_133369	UNC5A	88.06	45.37	44.83	6.42	7.03	0	5.2	44.27	0	2.46	3.08	1.97	0	0	2.58	1.18	0	0	0	0	0	0	-0.548009	0.609595	-3.33141	4.77e-07	-3.1993	4.06e-07	-9.06547	4.55e-12	-3.59883	2.4e-07	-0.615488	0.546028	-9.01268	1.6e-10	-4.48958	1.09e-16	-4.92468	2.86e-10	-9.14984	3.06e-20	-4.95481	2.17e-17	-8.96639	1.4e-18	-8.98263	1.58e-18
NR_033875	LINC00954	0.97	1.89	0	1.84	0.88	0	0	2.27	0	0	0	0	0	0	0	1.18	1.09	2.71	0	2.5	1.1	1.26	-3.66627	1	0.349773	1	-0.618479	1	-3.64548	0.938768	-3.64969	0.959984	0.593054	1	-3.59688	0.947255	-3.80821	0.45759	-3.66516	0.92544	-3.72098	0.450179	-1.29489	0.903259	0.318884	1	-0.250235	1
NR_073394	THADA	175.16	188.08	139.58	167.04	171.46	107.54	144.55	152.12	158.76	144.28	148.75	166.21	130.31	151.59	169.45	216.53	172.75	178.84	139.2	128.7	190.88	170.76	-0.357857	0.460634	-0.101732	1	-0.0601863	1	-0.614723	0.0260637	-0.279196	0.473882	-0.283514	0.680602	-0.136262	0.900827	-0.266809	0.323521	-0.0513994	1	-0.297783	0.239394	0.110649	0.759494	-0.0417664	1	-0.391709	0.105565
NM_032935	MT4	0	0	0	0	0	0	0	0	0	0	0	0	0	0	0	0	0	0	0	0	0	0	0	1	0	1	-5.13e-15	1	-5.13e-15	1	5.13e-15	1	5.13e-15	1	0	1	0	1	0	1	0	1	0	1	0	1	0	1
NM_003310	TSSC1	113.22	92.62	136.52	137.67	132.77	123.32	138.31	116.93	118.48	154.12	153.38	134.74	154.54	134.75	151.39	156.51	154.28	132.77	126.55	132.45	131.64	138.11	0.430085	0.360367	0.439387	0.220395	0.391066	0.311868	0.402541	0.22792	0.477051	0.155589	0.157098	1	0.261713	0.57789	0.621808	0.00817222	0.465846	0.137944	0.562932	0.020594	0.614924	0.00199287	0.492404	0.0373697	0.375238	0.178328
NM_012202	GNG3	28.06	37.8	19.36	12.85	9.67	5.92	6.24	36.33	1.18	0.82	1.54	0.98	0	0.94	0	0	1.09	5.42	0	2.5	4.39	1.26	-0.742839	0.435225	-1.33257	0.0328525	-1.7344	0.00431394	-2.31483	0.000452526	-2.32955	0.000481683	0.111526	1	-4.60256	1.46e-06	-4.62821	1.58e-14	-4.83454	6.05e-08	-5.82966	5.49e-14	-8.06713	1.35e-16	-3.3821	6.32e-09	-4.6539	1.37e-11
NR_027017	PGAP2	152.9	135.15	172.18	136.75	109.91	83.86	107.11	132.82	93.6	48.37	51.64	43.27	43.44	41.17	49.89	60.02	60.84	59.61	48.51	32.49	76.79	85.38	0.279922	0.636605	-0.0549613	1	-0.366013	0.359821	-0.637917	0.0314649	-0.376054	0.303488	-0.143899	1	-0.562627	0.0847684	-1.48048	2.46e-10	-1.65482	2.96e-08	-1.69301	2.86e-12	-1.36654	1.26e-10	-1.2475	2.64e-08	-1.7654	2.04e-11
NM_201414	APP	3233.17	2981.83	3341.8	3331.59	3202.34	4668.44	4161.7	2744.91	3664.46	2809.43	2988.95	3066.52	2878.58	3629.85	3986.89	4584.74	4954.43	4642.95	3818.64	4211.01	4950.7	4889.24	0.126986	0.952185	0.119826	0.856166	0.0666294	1	0.728455	7.41e-05	0.471815	0.0187714	-0.206538	0.703436	0.296004	0.196155	-0.0574599	1	0.0577623	1	0.135895	0.638111	0.496434	0.000230869	0.633486	3.06e-06	0.413503	0.0200079
NR_028103	DCAF8	422.9	458.38	453.38	378.13	431.73	352.2	377.49	496.08	367.27	425.47	482.49	394.38	401.8	416.42	508.36	521.31	544.34	535.15	435.54	483.58	552.88	503.49	0.0628629	1	-0.201657	0.624005	-0.00659287	1	-0.182212	0.624316	-0.173087	0.696392	0.143014	0.971513	-0.204878	0.574065	0.0859456	0.914844	-0.0834492	0.987619	-0.0372586	1	0.258707	0.108616	0.299523	0.0730318	0.103728	0.815622
NR_036151	MIR3065	0	0	0	0	0	0	0	0	0	0	0	0	0	0	0	0	0	0	0	0	0	0	0	1	0	1	-5.13e-15	1	-5.13e-15	1	5.13e-15	1	5.13e-15	1	0	1	0	1	0	1	0	1	0	1	0	1	0	1
NM_001042529	COASY	285.48	259.91	241.47	234.96	163.55	233.82	314.05	214.55	270.12	249.22	275.16	246.86	257.28	262.95	278.7	247.12	257.5	220.83	185.61	203.68	240.24	247.35	-0.153084	0.974395	-0.195245	0.698018	-0.713737	0.00508388	-0.0803843	1	0.254212	0.433911	-0.373117	0.378309	0.0446811	1	-0.0135152	1	-0.0664786	1	0.00182247	1	-0.0117566	1	-0.177256	0.464223	-0.443491	0.0394867
NM_052941	GBP4	63.87	65.21	31.58	15.6	9.67	34.53	19.76	24.97	15.4	15.58	10.79	22.62	26.73	14.97	24.94	15.3	15.21	20.32	33.75	16.24	20.84	17.58	-1.00642	0.0382158	-2.02123	3.24e-06	-2.70091	2.76e-09	-0.759434	0.0648139	-1.65168	7.18e-05	-1.39304	0.00345423	-2.00053	9.02e-06	-2.2461	5.3e-12	-1.43131	0.000310311	-1.53956	5.73e-06	-1.59424	6.1e-08	-1.86608	1.89e-08	-1.28934	0.0002624
NM_144618	GABPB2	8.71	7.56	11.21	8.26	14.95	13.81	6.24	10.22	7.11	13.12	23.89	15.74	16.71	23.39	23.22	22.36	19.56	27.1	23.2	22.49	26.33	27.62	0.479072	1	0.04167	1	0.89232	0.389325	0.895677	0.321061	-0.325842	1	0.297897	1	-0.133318	1	1.22558	0.029863	1.01864	0.163793	1.35115	0.00936156	1.51346	0.00107069	1.49247	0.00269106	1.52232	0.00249824
NR_029713	MIR206	0	0	0	0	0	0	0	0	0	0	0	0	0	0	0	0	0	0	0	0	0	0	0	1	0	1	-5.13e-15	1	-5.13e-15	1	5.13e-15	1	5.13e-15	1	0	1	0	1	0	1	0	1	0	1	0	1	0	1
NM_006483	DYRK1B	105.48	92.62	115.13	177.13	152.99	138.12	54.08	140.76	66.35	161.5	181.9	104.25	83.53	83.28	129.03	137.68	246.64	214.06	114.95	159.94	235.85	274.97	0.239342	0.838367	0.85769	0.00124112	0.650373	0.026636	0.620829	0.0258697	-0.820916	0.0188761	0.479463	0.275807	-0.518676	0.171251	0.836619	0.000202593	0.151032	0.87498	-0.177199	0.694138	0.460837	0.0264511	1.22823	2.3e-10	0.509219	0.0631955
NM_001242810	BRDT	9.68	4.73	6.11	3.67	4.4	1.97	3.12	9.08	3.55	7.38	3.85	4.92	14.2	1.87	8.6	3.53	5.43	4.06	3.16	2.5	5.48	5.02	-0.205633	1	-0.926219	0.792906	-0.66985	1	-1.66619	0.315085	-1.12191	0.586458	0.30718	1	-0.931893	0.838789	-0.317378	1	-0.45923	0.949202	0.252959	1	-0.125473	1	-0.555466	0.809631	-1.24639	0.278886
NM_001199942	DOPEY1	151.93	137.99	134.49	155.11	171.46	156.86	129.99	190.71	178.9	127.89	108.68	117.04	97.73	97.32	101.5	110.62	115.17	140.9	136.04	98.72	155.77	105.47	-0.0857113	1	0.117172	1	0.265563	0.534941	0.255243	0.466029	-0.106484	1	0.368202	0.430337	0.361657	0.245794	-0.25127	0.421675	-0.231301	0.605419	-0.50086	0.0307425	-0.420007	0.0444363	-0.180726	0.584245	-0.250595	0.463507
NM_001114974	SMTNL2	22.26	23.63	28.53	17.44	21.98	684.68	32.24	26.11	111.37	8.2	12.33	3.93	0.84	6.55	1.72	5.88	27.16	52.84	45.35	48.73	26.33	56.5	0.33428	1	-0.374781	0.928625	-0.038821	1	5.03244	5.2e-100	0.538096	0.454251	0.157607	1	2.33031	1.13e-12	-1.10264	0.0219232	-2.43328	0.000694745	-2.58491	1.37e-05	-2.63835	2.79e-06	0.776827	0.0834103	1.0732	0.00176497
NM_014042	ANAPC15	173.22	184.3	210.9	212.93	180.25	217.04	252.7	234.99	187.19	228.72	243.56	215.38	221.37	208.68	184.08	165.93	212.95	173.42	140.26	126.21	177.71	173.27	0.260078	0.639966	0.271139	0.448766	0.0348204	1	0.420592	0.104427	0.549067	0.0277731	0.366359	0.380176	0.124161	0.902361	0.444282	0.0426412	0.345181	0.209029	0.3371	0.127091	0.0108438	1	0.125815	0.75943	-0.375838	0.121482
NR_026785	RHPN1-AS1	9.68	4.73	7.13	6.42	6.15	2.96	3.12	4.54	1.18	1.64	4.62	1.97	0	2.81	3.44	2.35	6.52	9.48	0	6.25	7.68	6.28	0.0127807	1	-0.138009	1	-0.194933	1	-1.10747	0.551995	-1.12191	0.586437	-0.673	1	-2.42269	0.144831	-1.10957	0.252857	-1.73202	0.244396	-2.26887	0.0429961	-1.20009	0.187359	0.135546	1	-1.22962	0.331437
NR_108082	LOC100506725	0	0	0	0	0	0	0	0	0	0	0	0	0	0	0	0	0	0	0	0	0	0	0	1	0	1	-5.13e-15	1	-5.13e-15	1	5.13e-15	1	5.13e-15	1	0	1	0	1	0	1	0	1	0	1	0	1	0	1
NM_007362	NCBP2	465.48	476.34	473.76	483.68	617.25	499.2	412.84	542.62	422.96	527.13	428.53	474.04	461.94	413.61	582.34	617.81	530.21	432.19	445.03	353.63	448.67	463.31	0.0306183	1	0.0577501	1	0.413384	0.0927943	0.225212	0.425758	-0.139611	0.811262	0.176707	0.845109	-0.0969388	0.961555	0.0636773	1	0.0862564	0.950571	-0.0341815	1	0.382807	0.00850722	0.0421388	1	-0.189579	0.503929
NM_001017420	ESCO2	75.48	121.92	79.47	78.93	117.82	62.15	139.35	158.93	135.06	140.18	85.55	131.79	100.24	100.13	92.04	127.09	69.54	104.32	91.75	73.72	104.21	77.85	-0.292046	0.902344	-0.304618	0.725172	0.2765	0.746818	-0.527019	0.284461	0.545432	0.170493	0.657039	0.183003	0.508147	0.225036	0.234444	0.691719	0.49153	0.220424	0.0910871	1	0.17149	0.747954	-0.18954	0.775932	-0.20458	0.738248
NM_014602	PIK3R4	225.48	241.95	293.43	291.86	286.65	177.58	300.53	305.37	285.53	251.68	238.16	233.09	204.66	239.56	223.64	257.72	171.67	193.74	184.55	208.68	231.46	208.43	0.349791	0.355737	0.339324	0.247412	0.317223	0.319507	-0.255238	0.458769	0.412581	0.114289	0.357666	0.356748	0.346461	0.214771	0.110023	0.824791	0.0725821	1	-0.00533032	1	0.0707233	0.919754	-0.353249	0.075615	-0.207511	0.464533
NM_001166419	HDAC8	38.71	47.26	66.22	55.99	69.46	63.14	42.64	65.84	59.24	61.48	46.24	77.7	56.8	58.95	55.05	55.31	57.58	44.71	48.51	48.73	76.79	57.76	0.642906	0.238869	0.398367	0.509501	0.712864	0.0782919	0.693153	0.0787111	0.0372798	1	0.584944	0.337898	0.518277	0.255953	0.36401	0.341273	0.927676	0.00579724	0.496742	0.139631	0.394319	0.204711	0.269489	0.590901	0.221155	0.744842
NR_110877	LOC102723517	0	0	0	0	0	0	0	0	0	0	0	0	0	0	0	0	0	0	0	0	0	0	0	1	0	1	-5.13e-15	1	-5.13e-15	1	5.13e-15	1	5.13e-15	1	0	1	0	1	0	1	0	1	0	1	0	1	0	1
NM_004356	CD81	899.98	861.94	972.99	1009.57	677.05	1071.41	1388.27	817.34	1081.68	1544.49	1721.85	1523.43	1926.3	1968.86	1606.8	1381.54	1637.35	1635.26	2101.78	2204.22	1552.24	1720.15	0.165401	0.828637	0.215892	0.488164	-0.35656	0.182341	0.423556	0.0419737	0.706426	0.000227908	-0.135717	0.977588	0.354204	0.115272	0.933122	6.32e-08	0.866945	1.45e-06	1.21438	1.11e-15	0.799441	1.74e-08	0.899521	1.66e-11	1.33333	5.77e-17
NR_047616	UTY	4.84	1.89	3.06	0.92	0.88	2.96	4.16	0	1.18	0	2.31	0	0.84	0.94	0.86	0	0	0	0	0	0	0	-0.105671	1	-1.7253	0.785286	-1.77826	0.819791	-0.0356145	1	0.351694	1	-4.79153	0.514728	-1.35183	0.889928	-1.37345	0.455633	-4.82199	0.282051	-1.7313	0.374351	-2.45779	0.159028	-4.70414	0.0809303	-4.72031	0.0876062
NM_001271718	SPINK2	1.94	4.73	1.02	3.67	6.15	0.99	1.04	4.54	0	0.82	0	0.98	0.84	0.94	1.72	1.18	0	0	0	1.25	0	0	-1.58365	0.925711	0.148167	1	0.879703	0.712141	-1.51695	0.711708	-1.53066	0.743428	0.399939	1	-4.74906	0.406124	-2.73296	0.174307	-1.58015	0.697425	-1.72831	0.37382	-1.07051	0.57686	-4.70187	0.0805731	-2.26513	0.273362
NM_001161565	TNIK	271.93	312.83	212.94	339.58	290.16	482.43	292.21	165.74	206.15	147.56	150.3	179.98	177.09	159.08	104.94	128.27	324.86	329.22	123.39	97.47	411.37	367.89	-0.435704	0.243494	0.234587	0.530343	0.0116527	1	0.862876	3.79e-05	0.0489467	1	-0.846614	0.0037419	-0.446387	0.110714	-0.92996	3.88e-06	-0.6234	0.0122277	-0.72657	0.000172173	-1.30244	9.41e-14	0.167666	0.457871	-1.35194	2.05e-10
NR_046693	STARD13-AS	0	0	0	0	0	0	0	0	0	0	0	0	0	0	0	0	0	0	0	0	0	0	0	1	0	1	-5.13e-15	1	-5.13e-15	1	5.13e-15	1	5.13e-15	1	0	1	0	1	0	1	0	1	0	1	0	1	0	1
NM_148912	ABHD11	119.03	96.4	125.32	47.73	59.79	119.37	107.11	107.84	91.23	63.94	75.53	90.48	80.19	81.41	72.25	60.02	65.19	48.77	43.24	33.74	69.11	81.61	0.241052	0.842823	-1.15228	0.000936114	-0.823944	0.0221249	0.290095	0.461497	0.0430583	1	-0.024985	1	-0.180476	0.890919	-0.581764	0.031945	-0.17359	0.844778	-0.344045	0.245989	-0.652864	0.00671026	-0.895075	0.000642584	-1.42571	2.8e-07
NM_001114091	CDC27	423.86	411.12	331.12	484.6	520.53	387.72	399.32	440.46	582.9	736.99	598.1	710.08	779.37	793.53	796.52	824.92	636.69	638.12	798.32	739.74	767.89	596.4	-0.312219	0.434434	0.234281	0.472497	0.341357	0.21299	0.0344913	1	-0.0138359	1	0.0496245	1	0.53947	0.0120022	0.719753	0.000250908	0.842899	9.74e-06	0.983404	8.71e-10	0.991273	1.59e-13	0.616754	2.88e-05	0.926687	8.84e-08
NM_002661	PLCG2	64.84	57.65	63.17	41.3	28.14	32.56	11.44	43.14	16.59	2.46	1.54	0.98	2.51	2.81	2.58	5.88	4.35	2.71	6.33	5	2.19	3.77	0.0671111	1	-0.547248	0.263449	-1.09522	0.00820683	-0.767762	0.0624211	-2.35759	6.95e-07	-0.531366	0.447753	-1.81817	7.42e-05	-4.82978	8.2e-25	-5.72466	2.7e-15	-4.40371	2.5e-20	-3.86453	1.34e-20	-4.02589	6.8e-19	-3.34695	7.34e-16
NM_001257963	PDLIM3	23.23	22.68	25.47	3.67	2.64	3.95	20.8	24.97	17.77	57.39	77.07	88.51	136.16	127.26	111.82	124.74	124.95	154.45	87.53	109.96	111.89	116.77	0.17136	1	-2.58728	0.00135434	-3.04385	0.000358637	-2.36599	0.00298881	-0.0913769	1	0.0936486	1	-0.309086	0.961972	1.59101	4.51e-07	2.01828	8.97e-10	2.58576	6.57e-22	2.38814	1.44e-22	2.59739	1.21e-22	2.13676	2.4e-13
NM_178148	SLC35B2	204.19	157.83	235.35	260.65	230.37	346.29	243.34	211.15	276.05	320.54	379.21	262.59	289.03	319.1	322.56	302.43	345.51	307.54	237.28	312.39	336.78	344.03	0.401445	0.335699	0.54595	0.053767	0.371748	0.287071	1.07748	2.07e-06	0.477828	0.0952022	0.195306	0.92048	0.667452	0.0101006	0.993634	4.07e-06	0.614137	0.0156408	0.81733	4.54e-05	0.825467	2.45e-06	0.860518	3.67e-06	0.642653	0.00686814
NM_001286640	MON1B	160.64	107.74	172.18	176.22	151.24	163.77	176.78	149.85	165.87	167.24	187.29	155.39	140.34	183.41	151.39	177.69	177.1	162.58	124.44	149.95	170.03	184.57	0.382781	0.518823	0.413422	0.301534	0.196915	0.885836	0.429647	0.228624	0.449059	0.216481	0.132814	1	0.364891	0.377519	0.444975	0.118301	0.289588	0.505407	0.337932	0.293334	0.323082	0.225911	0.349235	0.202465	0.0731541	1
NM_001242559	MAP4K4	1591.91	1486.66	2337.22	1963.16	2032.89	1516.35	2248.28	2122.82	2293.69	3515.28	3513.83	4324.41	3998.78	5163.58	3524.12	3404.43	3040.02	3450.71	5442.69	5817.95	3686.97	3708.99	0.624606	0.00501784	0.370259	0.106272	0.424501	0.0589659	0.119623	0.79529	0.596924	0.00222	0.436133	0.0962521	0.63353	0.00090852	1.23378	5.51e-14	1.56707	1.64e-20	1.64278	1.89e-21	1.20522	4.1e-22	1.08112	1.98e-15	1.91505	1.76e-33
NM_001289414	ANAPC11	487.73	515.09	340.29	362.53	344.68	479.47	350.45	334.88	321.07	485.32	406.95	476.01	434.38	338.75	547.07	394.22	443.29	380.7	477.73	437.35	336.78	393	-0.537233	0.0627023	-0.448698	0.0790817	-0.517635	0.038505	0.0764321	1	-0.466539	0.0552116	-0.609991	0.0287293	-0.585048	0.0120908	-0.125868	0.753893	0.00161542	1	-0.303096	0.164507	-0.048075	1	-0.272859	0.134921	-0.0859846	0.894118
NM_031226	CYP19A1	0	0	0	0	0	106.55	0	0	5.92	0	0	0	0	0.94	0	0	0	1.35	1.05	0	0	1.26	0	1	0	1	-5.13e-15	1	9.88311	6.3e-36	5.13e-15	1	5.13e-15	1	5.60663	0.0154861	0	1	0	1	2.30678	1	0	1	2.47243	1	2.44898	1
NM_017556	FBLIM1	334.83	319.45	257.77	100.96	86.17	271.31	536.59	210.01	438.36	417.28	487.11	327.5	393.45	304.13	532.45	500.13	460.68	369.86	294.23	299.89	388.33	434.43	-0.321582	0.440478	-1.67564	2.14e-12	-1.89998	2.38e-15	-0.128637	0.855976	0.764106	0.000231018	-0.666659	0.0214481	0.480222	0.0383547	0.509883	0.0119264	0.0784883	1	0.164612	0.59463	0.695296	2.07e-06	0.355595	0.0640973	-0.0946305	0.875554
NM_001281433	ZNHIT3	205.16	242.89	221.09	151.44	196.08	225.92	162.23	198.66	138.62	186.09	143.36	161.29	125.3	155.34	136.77	155.34	116.26	182.9	172.95	136.2	132.74	120.54	0.00230559	1	-0.546001	0.0664171	-0.169641	0.856114	0.152614	0.788491	-0.415754	0.176261	-0.201567	0.893369	-0.634702	0.0243541	-0.401717	0.121265	-0.397588	0.173928	-0.6076	0.0056102	-0.588782	0.00126796	-0.589853	0.0154669	-0.484504	0.0442981
NM_001257391	CD63	977.4	1083.1	903.71	688.35	758.82	1436.44	1076.3	1042.11	1262.95	1558.43	1548.43	1439.83	1747.53	1542.15	2117.74	1827.54	1950.26	1707.07	1678.89	1669.41	1476.54	1610.91	-0.167287	0.862731	-0.562707	0.0138446	-0.41822	0.0986368	0.620371	0.00163497	0.11312	0.870437	-0.0114021	1	0.351569	0.127346	0.635276	0.000321034	0.559396	0.00447611	0.745577	5.69e-06	0.974116	6.48e-12	0.835634	1.21e-08	0.745089	8.25e-06
NM_005732	RAD50	536.12	671.03	536.93	428.61	528.45	565.3	351.49	634.57	466.79	509.09	351.46	438.64	410.99	306	420.62	466.01	404.18	399.67	553.66	366.12	411.37	379.19	-0.147332	0.990233	-0.475067	0.0906419	-0.16916	0.816774	0.0460958	1	-0.730129	0.0036659	0.0440178	1	-0.313179	0.313876	-0.445329	0.0859932	-0.384181	0.155527	-0.678912	0.00114933	-0.413112	0.0142606	-0.57945	0.000612974	-0.342858	0.229282
NM_003413	ZIC3	913.53	582.19	1227.7	1458.38	1512.36	8.88	500.19	910.43	33.17	9.02	2.31	0.98	1.67	1.87	0	0	8.69	9.48	3.16	0	1.1	2.51	0.737885	0.0293385	0.983518	0.000351686	1.03985	0.000139622	-6.23619	1.27e-45	-0.529027	0.123864	0.256924	0.789324	-4.43064	1.07e-32	-6.99732	2.45e-81	-9.33189	1.49e-54	-8.56843	1.33e-96	-12.5664	9.97e-110	-6.34163	7.37e-84	-8.62247	8.73e-87
NR_108080	CD81-AS1	0	0	0	0	0	0	1.04	0	0	0	0	0	0	0	0	0	0	1.35	0	0	0	0	0	1	0	1	-5.13e-15	1	-5.13e-15	1	3.2738	1	5.13e-15	1	0	1	0	1	0	1	0	1	0	1	2.47242	1	0	1
NM_014620	HOXC4	0	0.95	0	0	0	1.97	3.12	3.41	28.43	0	0	0	0	0	2.58	0	13.04	32.52	1.05	1.25	5.48	12.56	-2.29222	1	-2.33243	1	-2.34839	1	1.93267	0.849373	2.47775	0.486752	2.52201	0.705154	5.61337	3.43e-09	-2.41561	1	-2.29121	1	-2.33943	1	1.44586	0.907709	5.20051	2.13e-08	1.10542	1
NM_033262	SLC8A3	2.9	0.95	2.04	0.92	2.64	0	3.12	2.27	1.18	5.74	1.54	0.98	3.34	2.81	12.04	11.77	3.26	5.42	3.16	0	21.94	6.28	0.106326	1	-0.954305	1	0.462508	1	-4.03211	0.705482	0.719372	1	0.206675	1	-0.584004	1	0.911029	0.681451	-0.811656	1	0.725597	0.845067	2.60122	0.000998225	1.09918	0.423608	-0.111949	1
NM_001242417	WDR20	91.93	78.44	126.34	125.74	108.15	170.68	111.27	115.79	104.26	96.74	107.13	98.35	101.91	90.77	105.8	111.79	91.27	98.9	85.42	98.72	78.98	85.38	0.590619	0.140632	0.581054	0.0732778	0.367797	0.391037	1.14334	5.39e-06	0.435863	0.23107	0.415365	0.4623	0.349802	0.377511	0.302574	0.33203	0.284454	0.516387	0.249789	0.471598	0.385419	0.09656	0.161865	0.74086	0.152573	0.793512
NM_001130050	DOCK9	74.51	66.16	55.02	15.6	14.95	461.71	347.33	49.95	418.22	240.2	245.87	291.11	358.36	496.89	190.1	235.36	162.97	211.35	301.61	408.61	259.99	282.51	-0.331116	0.767283	-2.14429	5.31e-07	-2.20193	1.49e-07	2.85427	8.84e-42	2.35284	3.29e-26	-0.51976	0.438497	2.62839	1.2e-33	1.83053	6.28e-18	2.12473	3.04e-21	2.67039	1.56e-32	1.62102	1.26e-16	1.40883	1.34e-10	2.37441	2.44e-25
NM_033426	CIPC	242.9	189.97	169.13	167.04	170.58	113.46	163.27	179.36	133.88	130.35	110.22	103.27	104.42	149.72	104.08	136.51	107.56	85.35	166.62	196.18	103.12	118.02	-0.332759	0.536864	-0.353436	0.349787	-0.319302	0.44683	-0.789185	0.00470937	-0.355351	0.314322	-0.297696	0.658035	-0.633651	0.0340707	-0.804852	0.000586991	-0.989122	0.000288308	-0.702288	0.00504893	-0.825562	7.12e-05	-1.14802	1.14e-07	-0.213116	0.528227
NR_034122	CKMT2-AS1	21.29	30.24	27.51	31.21	38.69	16.77	32.24	27.24	24.88	21.31	30.83	9.83	15.04	23.39	25.81	22.36	32.59	20.32	27.42	23.74	18.65	37.67	0.113656	1	0.292084	0.908034	0.605047	0.355167	-0.47776	0.677311	0.3697	0.760728	0.0503523	1	0.00528248	1	0.0623004	1	-1.30479	0.0557615	-0.363633	0.638141	-0.0500188	1	0.0690448	1	0.0391453	1
NM_001206789	TMPRSS13	4.84	5.67	15.28	10.1	2.64	64.13	47.84	6.81	15.4	0	0.77	0	0.84	0.94	3.44	1.18	1.09	0	0	0	1.1	0	1.53904	0.146082	0.944519	0.456765	-0.942536	0.9696	3.7179	3.63e-15	3.20536	5.02e-10	0.338184	1	1.58475	0.0602132	-3.37013	0.0136889	-5.45457	0.075082	-2.36366	0.0720365	-1.01334	0.392349	-2.86739	0.0354329	-5.35116	0.00803008
NM_003114	SPAG1	14.52	14.18	23.43	18.36	18.46	31.57	50.96	30.65	60.42	16.4	19.27	13.77	20.88	14.97	30.11	44.72	10.86	8.13	8.44	14.99	18.65	7.53	0.725146	0.512062	0.372237	0.822946	0.384626	0.926253	1.27186	0.0181302	1.86993	2.83e-05	1.06113	0.176935	2.12261	7.63e-07	0.356935	0.671031	0.0175049	1	0.398199	0.602102	1.38142	0.000336425	-0.560769	0.45516	-0.273696	0.999111
NM_001162426	TSC1	299.99	293.93	329.09	345.09	334.13	287.09	320.29	406.4	331.73	357.43	369.96	298.98	304.9	329.39	371.59	384.81	379.19	394.25	315.32	372.37	385.04	362.86	0.170157	0.887	0.235901	0.503496	0.193224	0.686299	0.0924056	0.972616	0.159373	0.737804	0.424838	0.184729	0.217742	0.513769	0.335217	0.123143	0.0865755	0.97276	0.164139	0.522729	0.382658	0.013188	0.386367	0.0196856	0.253247	0.301233
NM_153696	FOLH1B	0	0	2.04	0	0	0	0	0	0	0	0	0	0	0	0	0	0	0	0	0	0	1.26	4.15963	0.676321	0	1	-5.13e-15	1	-5.13e-15	1	5.13e-15	1	5.13e-15	1	0	1	0	1	0	1	0	1	0	1	0	1	0	1
NM_000088	COL1A1	1186.43	792	3111.54	2168.75	1170.32	912.58	843.36	1145.41	546.17	688.63	1047.44	492.73	1187.85	723.35	698.46	744.9	2760.79	3529.29	1226.48	1265.8	2996.97	3082.46	1.67589	1.31e-11	1.1524	4.2e-06	0.266398	0.580865	0.0255632	1	-0.179078	0.801689	0.184558	0.943155	-0.798002	0.00627295	-0.146527	0.814316	-0.927799	0.000822325	0.0207652	1	-0.421984	0.0428709	1.67236	1.93e-16	0.377233	0.130783
NM_001037872	REV1	160.64	150.27	189.5	188.15	219.82	168.7	190.3	230.44	178.9	225.44	174.19	207.52	206.33	200.25	166.87	178.87	176.01	170.71	208.81	169.94	174.42	189.59	0.307754	0.53072	0.294655	0.42109	0.522875	0.0583235	0.259215	0.440624	0.342086	0.262307	0.540132	0.0974569	0.260737	0.471517	0.403976	0.116048	0.493434	0.0506842	0.457416	0.0284155	0.184949	0.434658	0.165375	0.582198	0.334206	0.210396
NM_006463	STAMBP	264.19	249.51	303.61	293.69	298.08	242.7	216.3	264.5	210.89	219.7	176.5	176.04	192.13	159.08	187.52	196.52	181.45	168	183.5	187.43	186.49	195.87	0.263382	0.580637	0.212731	0.595332	0.237976	0.554705	0.0595509	1	-0.197313	0.647985	0.0148521	1	-0.2261	0.55694	-0.332469	0.186571	-0.46774	0.0652215	-0.475546	0.0225305	-0.386275	0.0253263	-0.545422	0.00218506	-0.425088	0.0483186
NM_000164	GIPR	2.9	0	0	1.84	0	0.99	0	1.14	0	1.64	3.08	2.95	2.51	6.55	0	0	0	2.71	2.11	5	9.87	5.02	-3.66799	1	0.348537	1	-3.73256	1	-0.363708	1	-3.65131	0.972722	-0.333424	1	-3.59855	0.958492	0.72931	0.80075	1.05367	0.973084	1.62184	0.258127	-3.66043	0.444552	-0.210828	1	1.23328	0.616479
NM_001291719	PRAME	0.97	0.95	0	0	0	0	0	0	0	0	0	0	0	0.94	0.86	1.18	0	0	0	1.25	0	0	-3.13726	1	-3.18192	1	-3.19968	1	-3.11725	1	-3.12129	1	-3.10824	1	-3.07055	1	-3.27412	0.77768	-3.13618	1	-0.884103	1	0.0832153	1	-3.02782	0.75943	-0.589619	1
NM_001127702	SERPINA1	0	0	3.06	1.84	7.03	0.99	1.04	1.14	0	0	0	0	0	0	0	0	0	0	0	0	0	0	4.71743	0.371684	4.06245	0.526179	5.95878	0.00476641	3.28308	0.991367	3.2738	1	3.30412	1	0	1	0	1	0	1	0	1	0	1	0	1	0	1
NM_001256874	USP17L4	0	0	0	0	0	0	0	0	0	0	0	0	0	0	0	0	0	0	0	0	0	0	0	1	0	1	-5.13e-15	1	-5.13e-15	1	5.13e-15	1	5.13e-15	1	0	1	0	1	0	1	0	1	0	1	0	1	0	1
NM_152586	USP54	381.28	282.59	437.08	455.23	377.21	135.16	262.06	379.16	191.93	153.3	184.21	110.15	147.86	128.2	92.9	130.62	121.69	136.84	163.46	181.19	147	143.14	0.419689	0.272808	0.475606	0.0988178	0.208358	0.720477	-1.15359	1.83e-05	-0.2898	0.455116	0.164978	0.975537	-0.731086	0.0107903	-0.932094	4.11e-05	-1.51283	2.22e-08	-1.19341	1.95e-08	-1.55137	1.89e-13	-1.35755	1.74e-11	-0.902592	4.98e-05
NM_001136129	APP	3084.14	2815.49	3160.44	3097.56	3031.76	4410.94	3921.48	2581.44	3429.87	2646.29	2810.14	2899.33	2733.24	3422.11	3799.37	4327.03	4698.02	4397.73	3601.39	3971.1	4611.73	4567.81	0.121637	0.976673	0.089893	0.99065	0.0628067	1	0.72175	9.92e-05	0.461189	0.0232774	-0.21997	0.662298	0.275709	0.244816	-0.0700281	0.94727	0.0520265	1	0.130539	0.661688	0.494697	0.000243675	0.631162	4.09e-06	0.40405	0.0243901
NM_138389	FAM114A1	82.26	74.66	93.73	68.83	68.58	196.33	168.46	102.17	152.83	319.72	294.43	341.27	359.2	278.86	459.33	471.89	405.26	399.67	242.55	199.93	363.1	374.16	0.278692	0.769019	-0.168821	0.983693	-0.170194	0.958965	1.46343	8.14e-10	1.15194	8.98e-06	0.353226	0.627505	1.01927	0.000177602	2.00998	3.54e-22	2.19642	2.46e-24	2.09448	2.42e-22	2.60191	1.94e-56	2.3643	3.17e-42	1.54317	4.83e-12
NR_034180	POU5F1P4	1105.14	1079.32	679.57	150.52	167.06	55.25	367.09	593.71	23.7	0.82	0	0	0	0	0	0	4.35	1.35	0	0	0	0	-0.662468	0.00601957	-2.83902	7.12e-39	-2.68481	1.8e-35	-4.16123	2.9e-61	-1.52246	5.9e-14	-0.906949	5.01e-05	-5.4611	5.54e-77	-11.0379	4.87e-167	-13.1196	1.22e-106	-13.1806	9.01e-184	-13.1121	4.4e-222	-8.43296	5.47e-189	-13.0139	7.84e-158
NM_004905	PRDX6	1362.56	1361.91	1143.14	1051.79	1230.11	1371.33	1365.4	1281.64	1286.65	1445.3	1313.35	1240.18	1369.96	1077.07	1595.62	1412.14	1528.7	1322.3	930.14	837.2	1239.6	1200.34	-0.230971	0.601047	-0.353859	0.148149	-0.124053	0.895719	0.15074	0.655341	0.0536115	1	-0.115665	1	-0.0243263	1	0.0608572	0.998357	-0.0586433	1	-0.0839294	0.887109	0.179651	0.295928	0.0736461	0.860511	-0.578479	0.000918359
NM_003537	HIST1H3B	68.71	63.32	86.6	103.71	87.05	33.54	79.03	59.03	111.37	63.94	54.72	63.93	43.44	74.86	40.43	62.37	53.24	82.64	58	101.21	61.43	60.27	0.413341	0.498406	0.670403	0.0440991	0.42194	0.3247	-0.833052	0.043177	0.309842	0.553548	-0.188214	1	0.811715	0.00778202	-0.112296	0.964524	0.0307851	1	-0.096337	1	-0.355405	0.329436	0.0289698	1	0.300418	0.526709
NR_027777	PMS2P5	24.19	14.18	33.62	25.7	29.02	23.68	23.92	29.52	27.25	26.23	17.73	30.49	17.54	20.59	24.08	25.89	16.3	28.45	21.09	13.75	29.62	27.62	0.830659	0.30471	0.44188	0.652039	0.620254	0.435211	0.445475	0.648	0.369556	0.770212	0.593887	0.649361	0.564408	0.521666	0.235718	0.852463	0.744652	0.207534	0.0590192	1	0.412436	0.516826	0.200316	0.917352	-0.0722191	1
NM_199363	TPD52L2	481.93	439.48	623.53	547.01	545.15	586.02	855.84	582.36	799.71	859.14	916.42	916.61	957.3	895.53	992.64	912.01	797.49	743.79	499.87	503.57	608.83	645.37	0.458758	0.103729	0.267146	0.371918	0.266143	0.407993	0.488414	0.0239316	0.94385	1.3e-06	0.310556	0.416979	0.853749	1.57e-05	0.989007	2.28e-08	1.06931	8.96e-09	1.07803	2.74e-11	1.08419	9.77e-15	0.749767	4.93e-07	0.167687	0.534183
NR_033387	ADARB2-AS1	0	0	0	0	0	0	0	0	0	0	0	0	0	0	0	0	0	0	0	0	0	0	0	1	0	1	-5.13e-15	1	-5.13e-15	1	5.13e-15	1	5.13e-15	1	0	1	0	1	0	1	0	1	0	1	0	1	0	1
NR_037894	ZNF670-ZNF695	40.64	35.91	35.66	39.47	36.05	24.66	23.92	35.19	27.25	23.77	22.35	15.74	15.04	18.72	9.46	15.3	14.12	8.13	16.87	17.49	19.75	12.56	-0.0793001	1	0.0637952	1	-0.0624893	1	-0.490355	0.422647	-0.62492	0.308581	-0.147792	1	-0.429872	0.621597	-0.686049	0.0610768	-1.19899	0.0191599	-1.11238	0.00412541	-1.62936	3.15e-05	-1.72537	2.55e-05	-1.10576	0.00478032
NM_006449	CDC42EP3	167.42	151.22	189.5	132.16	123.98	161.8	444.04	183.9	452.58	892.76	842.43	1042.5	1008.26	929.22	695.02	568.39	466.11	425.41	724.5	815.96	348.84	296.32	0.272548	0.624975	-0.24973	0.598101	-0.337983	0.406196	0.163751	0.774798	1.52875	9.69e-14	0.179643	0.937088	1.56395	2.29e-14	2.48731	1.67e-40	2.78632	4.87e-50	2.67399	4.33e-53	2.0266	2.14e-33	1.49266	6.41e-20	2.316	2.82e-36
NM_001164313	ZBTB24	71.61	68.05	81.51	85.35	76.5	40.45	36.4	69.25	27.25	31.15	30.06	34.42	30.91	33.69	30.11	21.18	19.56	31.16	17.93	22.49	21.94	25.11	0.244935	0.891982	0.308658	0.557764	0.154712	1	-0.644855	0.105577	-0.887314	0.0221666	-0.0394426	1	-1.29543	0.00161802	-1.14487	3.58e-05	-0.941126	0.0109695	-1.04182	0.00047404	-1.37234	7.29e-07	-1.47892	2.07e-06	-1.74846	5.76e-08
NM_030645	SH3BP5L	217.74	172.01	207.84	212.93	169.7	158.84	185.1	192.98	152.83	185.27	231.22	171.13	153.7	189.03	120.42	129.45	157.54	181.55	140.26	217.42	181	164.48	0.115734	1	0.147836	0.891921	-0.175452	0.855126	-0.152869	0.864901	-0.0230665	1	-0.0408607	1	-0.291472	0.472966	0.139341	0.78472	-0.109765	0.979984	-0.117687	0.829553	-0.608968	0.00217061	-0.198884	0.477109	-0.0868876	1
NR_046780	HAO2-IT1	0	0	0	0	0	0	0	0	0	0	0	0	0	0	0	0	0	0	0	0	0	0	0	1	0	1	-5.13e-15	1	-5.13e-15	1	5.13e-15	1	5.13e-15	1	0	1	0	1	0	1	0	1	0	1	0	1	0	1
NM_001143805	BDNF	22.26	22.68	12.23	10.1	9.67	1.97	24.96	10.22	15.4	33.61	37.77	30.49	86.04	29.01	36.13	42.36	49.98	35.23	5.27	3.75	46.07	37.67	-0.84989	0.480792	-1.12617	0.157501	-1.18358	0.0996871	-3.29611	0.000414946	0.20056	1	-1.155	0.240492	-0.483722	0.768338	0.708915	0.0551532	0.514499	0.410225	1.42947	0.00889501	0.8236	0.0165595	0.943886	0.0134924	-2.22051	5.64e-05
NM_198155	C21orf33	385.15	352.53	438.1	447.88	386.88	293.01	296.37	363.26	200.22	243.48	283.63	207.52	233.9	240.49	281.28	244.77	291.18	261.48	244.66	302.39	304.96	331.47	0.270433	0.52522	0.299538	0.300325	0.0922588	1	-0.190556	0.612479	-0.264945	0.404912	-0.0493883	1	-0.822696	0.000536353	-0.441488	0.0397476	-0.7524	0.000945472	-0.566925	0.00193122	-0.445968	0.00719753	-0.406254	0.0202999	-0.390353	0.0812338
NR_110793	LINC01350	0	0	0	0	0	0	0	0	0	0	0	0	0	0	0	0	0	0	0	0	0	0	0	1	0	1	-5.13e-15	1	-5.13e-15	1	5.13e-15	1	5.13e-15	1	0	1	0	1	0	1	0	1	0	1	0	1	0	1
NM_014793	LCMT2	60.97	71.83	80.49	130.33	124.86	48.34	62.39	64.71	67.53	50.83	43.93	36.39	46.78	46.79	43.87	38.83	51.07	46.06	51.67	49.98	36.2	43.95	0.298219	0.775871	0.989957	0.000712443	0.932061	0.00183591	-0.316964	0.62473	-0.0402878	1	-0.0657039	1	0.0813755	1	-0.445518	0.170064	-0.789821	0.0456776	-0.434503	0.193308	-0.635472	0.0210172	-0.437853	0.162644	-0.338917	0.372285
NM_014969	WDR47	49.35	50.09	50.94	55.99	51	72.02	102.95	73.79	120.85	104.93	124.09	138.67	110.26	125.39	121.28	116.5	103.22	84	83.31	112.46	84.47	75.34	0.0566917	1	0.189852	0.945419	0.0594224	1	0.674181	0.0548831	1.09822	0.00041964	0.540547	0.38215	1.33685	4.38e-06	1.24547	6.15e-07	1.55402	5.47e-09	1.31074	9.35e-08	1.29426	1.01e-09	0.927131	0.000404537	1.01128	0.000237833
NM_001007229	SPOP	111.29	127.59	149.77	138.59	156.51	119.37	113.35	171.41	103.07	327.92	275.16	298	277.33	262.95	289.88	233	314	254.71	340.63	299.89	264.37	242.33	0.347475	0.489688	0.232878	0.666687	0.412108	0.246097	0.139572	0.882952	-0.0258533	1	0.492427	0.221111	-0.155048	0.893678	1.37737	4.77e-11	1.39421	1.5e-10	1.24704	6.78e-11	1.17284	4.13e-10	1.26254	3.61e-11	1.46866	2.55e-13
NM_021130	PPIA	6793.42	6962.64	6244.48	5468.22	5840.18	5379.75	6489.01	6426.35	5767.4	7563.42	7705.15	6592.34	7690.15	7572.25	8252.48	7276.04	7177.41	5707.83	6012.17	6581.43	6078.41	6231.46	-0.117476	0.999466	-0.31173	0.20277	-0.212902	0.525871	-0.213342	0.420076	-0.0337678	1	-0.125727	0.980807	-0.196083	0.489556	0.1933	0.37923	0.0155258	1	0.220081	0.221034	0.210848	0.17907	-0.0864768	0.808877	-0.0832712	0.859094
NM_031861	PCDHA11	6.77	1.89	1.02	7.34	0.88	2.96	4.16	2.27	1.18	1.64	2.31	0	5.85	0.94	2.58	3.53	7.61	1.35	4.22	1.25	4.39	6.28	-1.93691	0.700035	0.772546	0.754986	-2.1307	0.584361	-0.387293	1	5.85e-05	1	-0.914019	1	-1.70314	0.603288	-1.0358	0.571022	-5.17388	0.162089	-0.229914	1	-0.474877	0.902023	0.142672	1	-0.532884	0.897837
NM_001206840	TGOLN2	524.51	468.78	625.57	625.94	586.48	651.13	758.09	494.95	838.81	878	992.72	964.8	1283.92	1102.34	1476.91	1394.49	1234.26	1059.46	917.49	933.42	1175.97	1058.46	0.355168	0.277111	0.353269	0.173393	0.263243	0.412343	0.532094	0.0123801	0.660607	0.00163619	-0.0323134	1	0.814306	4.67e-05	0.955929	1.39e-07	1.03493	3.44e-08	1.33489	1.58e-15	1.56707	5.54e-31	1.21554	1.68e-15	0.942316	3.64e-08
NM_173541	C10orf91	0	0	0	0	0	0	0	0	0	1.64	3.85	1.97	0	0.94	0	1.18	0	0	1.05	0	0	2.51	0	1	0	1	-5.13e-15	1	-5.13e-15	1	5.13e-15	1	5.13e-15	1	0	1	4.75187	0.0493585	4.16211	0.439346	2.30678	1	2.36496	1	0	1	2.44898	1
NR_026902	MGC16142	1.94	1.89	1.02	0	2.64	1.97	4.16	3.41	5.92	2.46	3.85	4.92	1.67	2.81	3.44	1.18	4.35	5.42	4.22	6.25	4.39	2.51	-0.81468	1	-4.10016	0.782391	0.462943	1	0.175377	1	1.12143	0.882177	0.766194	1	1.6246	0.373591	0.741501	0.840899	1.38315	0.55482	0.264	1	0.387793	1	1.2849	0.292679	1.41459	0.217211
NM_024768	EFCC1	4.84	5.67	5.09	29.37	15.83	1.97	1.04	0	1.18	1.64	0.77	0	0.84	0.94	0.86	0	1.09	4.06	17.93	32.49	3.29	2.51	-0.0234712	1	2.47421	3.17e-05	1.59132	0.0559424	-1.22667	0.555304	-2.16435	0.299039	-5.42372	0.204089	-1.98352	0.365177	-2.00435	0.100174	-5.45457	0.0750783	-2.36366	0.0720329	-3.08857	0.0191303	-1.0723	0.529875	2.25514	5.58e-05
NM_016139	CHCHD2	586.44	703.16	723.38	668.15	712.22	820.82	871.44	795.77	741.66	1351.02	1243.21	1250.02	1405.04	1387.75	1314.34	1139.13	1120.18	926.69	1030.33	852.2	990.58	1068.5	0.187394	0.809746	0.0700999	1	0.16611	0.782641	0.488849	0.0308152	0.484297	0.0381073	0.275319	0.543739	0.25944	0.377875	1.05118	7.19e-09	1.03121	1.2e-07	1.18497	3.06e-13	0.965214	2.06e-10	0.675437	5.84e-05	0.592136	0.00303014
NM_014937	INPP5F	882.56	760.81	1001.52	1104.11	1202.85	789.25	867.28	1103.41	742.84	556.64	473.24	437.65	478.65	509.06	364.71	390.69	383.53	418.64	562.09	517.32	422.34	444.48	0.307799	0.387696	0.445724	0.0584683	0.573184	0.00954148	0.083368	0.984461	0.128492	0.823529	0.397896	0.197174	-0.0871598	0.998521	-0.631465	0.00137335	-0.83153	0.000104526	-0.664927	0.000116287	-1.08855	8.33e-14	-1.03029	2.06e-11	-0.5605	0.00294374
NR_001291	SNORD115-1	0	0	0	0	0	0	0	0	0	0	0	0	0	0	0	0	0	0	0	0	0	0	0	1	0	1	-5.13e-15	1	-5.13e-15	1	5.13e-15	1	5.13e-15	1	0	1	0	1	0	1	0	1	0	1	0	1	0	1
NM_001039569	AP1S3	102.58	118.14	79.47	41.3	53.64	82.87	88.39	79.46	124.4	70.5	51.64	59.99	62.65	58.95	102.36	102.38	60.84	36.58	31.64	38.74	50.46	71.57	-0.451849	0.385864	-1.39688	2.79e-05	-1.01693	0.00222707	-0.272458	0.578218	-0.270306	0.595871	-0.501535	0.335956	0.229863	0.654617	-0.812867	0.00225402	-0.802059	0.0128542	-0.787608	0.00166978	-0.0727492	0.999094	-1.14581	2.67e-05	-1.60997	3.49e-09
NM_001001920	OR4C15	0	0	0	0	0	0	0	0	0	0	0	0	0	0	0	0	0	0	0	0	0	0	0	1	0	1	-5.13e-15	1	-5.13e-15	1	5.13e-15	1	5.13e-15	1	0	1	0	1	0	1	0	1	0	1	0	1	0	1
NM_015058	VWA8	133.55	137.99	145.69	121.15	142.44	75.97	109.19	112.38	100.7	133.63	126.4	154.41	106.92	118.84	133.33	163.57	113	138.19	121.28	111.21	133.83	109.24	0.123525	1	-0.145145	0.959985	0.0921411	1	-0.6959	0.0200973	-0.263913	0.564232	-0.300229	0.695971	-0.372731	0.326786	-0.0200922	1	0.262013	0.436219	-0.197889	0.541039	0.15236	0.593172	-0.114512	0.827611	-0.176163	0.66115
NM_173526	FAM71D	0	0	0	0	0	0	0	0	0	0	0	0	0	0	0	0	1.09	0	0	0	0	0	0	1	0	1	-5.13e-15	1	-5.13e-15	1	5.13e-15	1	5.13e-15	1	0	1	0	1	0	1	0	1	0	1	2.46553	1	0	1
NM_021067	GINS1	405.48	367.65	428.93	513.05	492.4	241.71	456.52	459.75	380.31	301.68	247.41	265.54	316.59	325.65	270.09	277.72	209.69	241.16	280.52	244.91	227.08	222.24	0.172266	0.86389	0.427798	0.0828095	0.372429	0.168495	-0.535779	0.0262608	0.290447	0.295575	0.222695	0.705881	0.0347705	1	-0.451159	0.0397466	-0.464519	0.0528631	-0.1977	0.39027	-0.462595	0.00322891	-0.775987	3.49e-06	-0.509383	0.0129273
NM_004686	MTMR7	43.55	48.2	46.87	35.79	28.14	66.1	23.92	60.17	26.06	2.46	0.77	0.98	5.85	0.94	6.02	4.71	4.35	1.35	1.05	2.5	1.1	3.77	0.0520893	1	-0.338377	0.693159	-0.680507	0.208569	0.666029	0.0842227	-0.886641	0.0750403	0.362051	0.773387	-0.755391	0.177296	-4.71792	6.05e-20	-5.30999	1.36e-11	-3.59292	7.77e-14	-3.00613	4.13e-13	-3.86477	2.66e-14	-4.59525	1.59e-15
NM_032195	SON	2234.47	2295.68	2484.95	2616.63	2456.71	1946.5	2091.25	2329.42	2294.88	2345.43	2222.83	2203.02	2064.96	2268.31	2128.06	2304.14	1868.78	1880.48	2212.51	2023.04	2287.22	2135.75	0.155577	0.841361	0.227318	0.419203	0.140227	0.804975	-0.077575	0.991367	-0.0649722	1	0.0126697	1	0.0768287	0.986399	0.0549751	1	0.0366416	1	0.00573813	1	0.00185754	1	-0.266615	0.0688426	-0.0516644	1
NM_000230	LEP	2.9	0.95	0	2.75	0	3.95	2.08	1.14	1.18	0.82	2.31	0.98	0.84	5.61	2.58	2.35	1.09	1.35	0	0	3.29	3.77	-4.05337	0.921012	0.517739	1	-4.11941	0.816774	1.13535	0.8581	0.160842	1	-0.718438	1	-0.584003	1	-0.213386	1	-0.811656	1	0.741231	0.875278	0.391772	1	-0.604732	0.97253	-3.95317	0.267256
NM_212503	CDK18	229.35	227.77	196.64	192.74	131.89	179.56	58.23	114.65	92.41	16.4	30.83	28.52	58.47	51.47	380.2	384.81	118.43	105.68	31.64	48.73	150.29	124.3	-0.194945	0.862704	-0.226576	0.598613	-0.769569	0.00296228	-0.206864	0.602471	-1.92016	5.41e-13	-1.02214	0.000287129	-1.24728	1.23e-06	-3.21754	7.28e-35	-2.92058	2.76e-23	-1.98027	7.8e-21	0.777416	1.74e-07	-1.01503	4.1e-08	-2.47762	4.32e-24
NM_001290024	IL12RB1	0	0	0	0	0	0	0	0	0	0	0	0	0	0	0	0	0	0	0	0	0	0	0	1	0	1	-5.13e-15	1	-5.13e-15	1	5.13e-15	1	5.13e-15	1	0	1	0	1	0	1	0	1	0	1	0	1	0	1
NM_001001662	ZNF782	21.29	23.63	22.41	38.55	41.33	16.77	20.8	27.24	21.33	10.66	16.19	12.79	18.38	15.91	10.32	18.83	14.12	17.61	22.15	16.24	23.04	31.39	0.0183066	1	0.794631	0.140633	0.898684	0.0778198	-0.279124	1	-0.0609465	1	0.249	1	-0.0172921	1	-0.689277	0.178651	-0.731536	0.357648	-0.313828	0.666227	-0.639773	0.276041	-0.506132	0.420292	-0.165774	1
NM_014851	KLHL21	123.87	127.59	228.22	234.96	172.34	108.52	328.61	188.44	321.07	224.62	309.07	167.19	278.17	244.24	227.09	216.53	152.11	163.93	98.08	98.72	129.44	161.97	0.881284	0.00116267	0.920497	0.000112938	0.477511	0.112316	-0.0712625	1	1.43527	1.75e-11	0.555496	0.110495	1.40951	6.34e-11	1.12834	7.99e-07	0.487409	0.071323	1.12564	5.69e-09	0.856411	4.57e-07	0.332969	0.127324	-0.30859	0.27298
NM_017640	LRRC16A	397.73	356.31	252.67	123.9	102.88	291.04	204.86	228.17	206.15	81.16	69.37	134.74	126.97	103.87	230.53	293.02	131.47	135.48	180.33	183.69	178.81	145.65	-0.554846	0.0679651	-1.58498	2.61e-11	-1.84913	1.35e-14	-0.231876	0.478195	-0.829027	0.000467752	-0.75154	0.00740378	-0.812233	0.00064564	-2.28161	5.01e-28	-1.40661	1.19e-09	-1.63317	1.21e-17	-0.500931	0.00403547	-1.49165	2.2e-18	-1.00563	1.7e-07
NR_110198	LOC100506457	0	0	0	0	0	0	0	0	0	0	0	0	0	0	0	0	0	0	0	0	0	0	0	1	0	1	-5.13e-15	1	-5.13e-15	1	5.13e-15	1	5.13e-15	1	0	1	0	1	0	1	0	1	0	1	0	1	0	1
NM_173060	CAST	387.09	465.94	473.76	407.5	388.64	1132.58	873.52	488.13	1565.06	1255.92	1004.28	1197.89	1220.43	1041.51	1300.58	1310.94	1197.32	1055.4	1151.6	989.65	1294.44	1220.43	0.172973	0.880637	-0.0470728	1	-0.111525	1	1.5493	9.02e-16	1.08377	1.23e-07	0.166424	0.924675	1.93274	2.1e-24	1.44854	1.35e-13	1.56581	1.9e-16	1.47751	1.9e-17	1.64849	1.16e-31	1.40883	1.96e-19	1.37351	1.01e-13
NM_001144033	STOML3	0	0.95	1.02	10.1	23.74	0	0	0	0	0	0.77	0	0	0	0	0	0	0	0	1.25	0	0	0.945939	1	4.11692	0.00201498	5.34866	1.51e-08	-2.2743	1	-2.27795	1	-2.26622	1	-2.23255	1	-0.180344	1	-2.29121	1	-2.33943	1	-2.28491	1	-2.19418	1	0.245934	1
NM_145733	2018-09-03	273.87	241	233.31	137.67	134.53	1.97	15.6	183.9	0	16.4	16.19	0.98	1.67	0.94	6.02	9.41	3.26	5.42	13.71	22.49	7.68	5.02	-0.119446	1	-0.882764	0.000573491	-0.912137	0.000393642	-6.80636	1e-43	-3.98365	1.6e-31	-0.512213	0.147035	-10.9605	1.16e-43	-3.93065	2.69e-50	-7.79421	9.25e-47	-7.41669	1.07e-75	-5.04784	3.3e-72	-5.878	1.29e-69	-3.8003	4.97e-43
NM_006790	MYOT	0	0	0	0	0.88	0	0	0	0	0	0	0	0	0	0	0	2.17	8.13	0	0	6.58	6.28	0	1	0	1	3.11264	1	-5.13e-15	1	5.13e-15	1	5.13e-15	1	0	1	0	1	0	1	0	1	0	1	5.23866	0.0174471	0	1
NM_001257972	CTSL	137.42	143.66	159.96	134.92	135.41	407.45	231.9	206.61	265.39	277.09	269.76	277.34	293.2	316.29	371.59	405.99	382.45	346.83	369.1	377.37	379.56	381.7	0.208336	0.853177	-0.0398433	1	-0.0306968	1	1.67574	5.35e-17	0.77207	0.00132356	0.527628	0.121911	0.974298	1.83e-05	1.00225	4.1e-07	1.05663	9.39e-07	1.18524	9.05e-11	1.49888	3.73e-22	1.38395	9.56e-17	1.45255	9.49e-15
NM_020399	GOPC	155.8	187.13	157.92	172.55	160.91	291.04	281.81	253.15	356.61	300.04	239.7	321.6	222.2	291.02	321.7	334.21	293.35	289.93	332.19	254.91	309.35	283.76	-0.0974389	1	0.0275037	1	-0.0692823	1	0.903171	6.61e-05	0.765894	0.00155341	0.533275	0.117729	1.11311	5.7e-07	0.696078	0.00206231	0.982841	8.28e-06	0.648767	0.00308152	0.968359	1.5e-09	0.772446	9.37e-06	0.82402	0.000246341
NM_001025205	AP2M1	2022.54	1920.47	2292.39	2493.65	2061.91	1497.61	2327.31	2248.82	1792.54	2162.62	2356.94	2173.51	2201.12	2143.85	2178.81	2169.99	2346.84	2328.93	1740.06	1800.61	2120.48	2118.17	0.239616	0.53056	0.358267	0.114776	0.0878945	1	-0.255372	0.309341	0.289714	0.216481	0.162269	0.844928	-0.0791641	0.999553	0.239531	0.26338	0.217588	0.382002	0.210113	0.273566	0.175972	0.255371	0.252201	0.0931	-0.110934	0.738882
NM_001286676	PRMT2	135.48	164.45	182.37	252.39	236.53	300.9	237.1	212.28	222.73	338.57	399.25	285.21	267.31	286.35	302.78	275.37	369.41	379.35	302.66	332.38	338.97	320.17	0.303187	0.606597	0.76897	0.00249483	0.679235	0.0100939	1.14432	3.04e-07	0.709829	0.00539646	0.472489	0.226714	0.627448	0.0166706	1.34068	7.99e-11	1.00275	9.98e-06	0.952913	7.54e-07	0.985009	7.76e-09	1.3245	2.93e-15	1.1242	1.93e-08
NM_001178124	ABI1	204.19	186.19	209.88	151.44	172.34	397.59	314.05	280.39	305.67	307.42	235.85	292.1	263.13	315.35	260.63	262.42	266.19	272.32	342.74	277.4	283.02	267.44	0.126972	1	-0.34633	0.319821	-0.156038	0.89393	1.1674	1.01e-08	0.736399	0.00117819	0.49499	0.124835	0.705117	0.00220324	0.518914	0.0272937	0.658383	0.0030879	0.635507	0.0012914	0.457281	0.00668317	0.469941	0.008124	0.715912	0.000725496
NM_016129	COPS4	260.32	255.18	230.26	276.26	375.45	321.62	310.93	368.94	322.25	393.5	297.51	386.51	336.64	369.63	391.38	434.23	405.26	356.32	339.58	301.14	382.85	381.7	-0.140603	1	0.11928	0.929905	0.565633	0.0179489	0.460419	0.0481001	0.320826	0.251848	0.489585	0.10321	0.380156	0.142708	0.465015	0.0466937	0.661129	0.00168625	0.523302	0.0044349	0.710507	1.56e-06	0.57291	0.000657317	0.360601	0.102065
NM_031497	PCDHA3	3.87	6.62	2.04	2.75	0.88	6.91	4.16	4.54	1.18	0.82	3.08	0	4.18	2.81	4.3	3.53	10.86	8.13	3.16	5	6.58	7.53	-1.29578	0.792195	-0.886269	0.947078	-2.41144	0.373468	0.524058	0.783958	-0.280512	1	-0.233218	1	-1.98319	0.371063	-1.31734	0.196673	-5.45424	0.0773863	-0.492472	0.957043	-0.35785	0.934735	0.86391	0.377778	-0.336413	1
NM_001278420	C12orf42	0	0.95	0	0	0	0	0	0	0	0	0	0	0	0	0	1.18	0	1.35	0	0	0	0	-2.29222	1	-2.33243	1	-2.34839	1	-2.2743	1	-2.27795	1	-2.26622	1	-2.23255	1	-2.41561	1	-2.29122	1	-2.33943	1	0.0791476	1	0.277736	1	-2.20752	1
NM_001164753	ASPH	375.48	425.3	259.8	359.78	479.21	263.41	264.14	288.34	306.85	261.51	232.77	326.52	360.03	277.92	461.91	553.09	363.98	337.35	269.97	213.67	309.35	262.42	-0.602144	0.0419054	-0.135407	0.901839	0.28192	0.387048	-0.463125	0.0659098	-0.550017	0.0296132	-0.501509	0.126238	-0.326084	0.263971	-0.653441	0.00114151	-0.217764	0.51825	-0.255424	0.28665	0.37141	0.0246708	-0.182508	0.399209	-0.677844	0.00122827
NM_001270944	KLF7	33.87	21.74	61.13	22.94	26.38	8.88	67.59	30.65	34.36	18.86	23.12	26.55	43.44	42.11	18.92	14.12	45.63	40.64	72.77	91.22	49.36	56.5	1.15772	0.0210296	-0.254145	1	-0.0500278	1	-1.49139	0.0278039	1.33069	0.000977688	0.114979	1	0.364447	0.729733	-0.356402	0.559942	0.0129377	1	0.691813	0.0842691	-0.682765	0.15436	0.646437	0.10115	1.59614	3.17e-07
NM_014848	SV2B	8.71	6.62	6.11	3.67	5.28	1.97	3.12	2.27	9.48	3.28	6.94	5.9	6.68	6.55	6.02	8.24	7.61	4.06	4.22	8.75	7.68	10.04	-0.296646	1	-1.01728	0.687642	-0.504065	1	-1.75714	0.238296	-1.21291	0.481125	-1.72496	0.456386	0.361454	1	-0.517627	0.76997	-0.292835	1	-0.136821	1	-0.096054	1	-0.333856	0.984766	-0.228721	1
NM_017650	PPP1R9A	146.13	164.45	133.47	141.34	138.93	119.37	67.59	113.52	106.63	117.23	80.16	86.55	67.66	62.7	129.89	149.45	154.28	120.58	104.4	79.97	149.19	118.02	-0.196827	0.917824	-0.116972	1	-0.137924	0.991606	-0.238619	0.575813	-1.14882	8.27e-05	-0.479758	0.275415	-0.484375	0.141009	-0.612847	0.023548	-0.766336	0.00647326	-1.17931	1.63e-07	-0.125982	0.731001	-0.159704	0.63963	-0.69842	0.00454612
NM_001282775	RGS7	5.81	6.62	4.08	4.59	0.88	1.97	1.04	5.68	0	0	0	1.97	1.67	0	0.86	1.18	1.09	2.71	0	1.25	2.19	0	-0.573022	1	-0.409425	1	-2.64797	0.232719	-1.46255	0.451452	-2.40024	0.180178	-0.155378	1	-5.61773	0.0611971	-5.84237	0.000745838	-1.52841	0.36068	-2.60274	0.0310251	-2.47066	0.0224148	-1.69997	0.175707	-3.13429	0.0139309
NM_001042405	CEP170	592.25	637.01	549.16	649.8	665.61	471.58	704.02	698.15	973.87	1220.67	1132.23	1184.12	963.98	998.47	803.4	907.3	754.03	812.89	972.32	939.67	920.37	867.61	-0.140681	0.966145	0.0993009	0.974379	0.137879	0.841341	-0.241197	0.400663	0.245931	0.382141	0.155905	0.916719	0.721738	0.000254865	0.979388	1.88e-08	1.02247	1.89e-08	0.744755	3.04e-06	0.508611	0.000330527	0.355171	0.0218118	0.682214	7.62e-05
NM_001195626	MLLT10	407.41	361.03	431.99	442.38	498.55	295.97	275.57	421.16	326.99	347.59	358.4	327.5	249.77	308.8	266.65	311.85	295.53	289.93	317.43	353.63	332.39	277.48	0.191332	0.796639	0.222859	0.53524	0.399172	0.1349	-0.234898	0.461877	-0.428705	0.100846	0.105055	1	-0.174233	0.71722	-0.0793725	0.948386	-0.153253	0.744578	-0.392105	0.0609116	-0.380802	0.0244527	-0.384928	0.0277041	-0.152531	0.635284
NR_120326	LOC101928134	0	0	0	0	0	0	0	0	0	0	0	0	0	0	0	0	0	0	0	0	0	0	0	1	0	1	-5.13e-15	1	-5.13e-15	1	5.13e-15	1	5.13e-15	1	0	1	0	1	0	1	0	1	0	1	0	1	0	1
NM_001270377	ANKRD46	106.45	99.24	83.54	80.77	80.01	112.47	91.51	128.28	110.18	97.56	77.85	69.83	73.51	79.54	109.24	109.44	89.09	75.87	123.39	93.72	92.15	81.61	-0.27714	0.791169	-0.328635	0.479295	-0.338222	0.505386	0.270272	0.501009	-0.117657	1	0.291145	0.693891	0.157632	0.867005	-0.188331	0.677279	-0.480778	0.169108	-0.357257	0.212152	0.124541	0.757872	-0.302499	0.293217	0.130771	0.874056
NM_001077268	ZFYVE19	45.48	43.48	36.68	44.97	40.45	71.03	61.35	60.17	77.01	89.36	105.59	70.81	85.2	88.9	86.88	78.84	106.48	109.74	73.82	111.21	91.05	110.49	-0.255199	1	0.0352906	1	-0.113413	1	0.815029	0.0192678	0.513366	0.230194	0.407374	0.675363	0.848333	0.017424	1.17414	6.38e-06	0.746282	0.0300151	1.03639	0.000122065	0.939197	0.000113524	1.28446	6.03e-08	1.08837	0.000363228
NM_182577	ODF3L2	0.97	0	0	0	0	0	0	2.27	0	0	0	2.95	0	0	0	0	1.09	0	1.05	0	0	0	-2.29294	1	-2.33303	1	-2.34911	1	-2.27494	1	-2.27851	1	1.96236	1	-2.23309	1	-2.41642	1	2.42812	0.444923	-2.34094	1	-2.286	1	0.270817	1	0.240892	1
NM_004060	CCNG1	3176.07	3007.34	2752.91	2760.73	3333.35	1697.88	1737.68	2749.45	1606.53	2183.11	1585.42	1759.46	1327.36	1553.38	1790.88	2138.21	1651.48	1404.94	1677.84	1310.79	1663.03	1482.84	-0.145369	0.906485	-0.144026	0.772963	0.131778	0.831686	-0.723384	0.000220699	-0.780834	6.72e-05	-0.196851	0.729667	-0.886281	4.56e-06	-0.671229	0.0012357	-0.736362	0.000128424	-1.03253	8.75e-11	-0.622491	5.21e-06	-1.00838	2.32e-12	-1.00231	4.42e-08
NM_016552	ANKMY1	3.87	11.34	10.19	15.6	11.43	4.93	11.44	4.54	9.48	16.4	14.64	10.82	8.35	17.78	6.88	11.77	11.95	9.48	17.93	23.74	13.16	18.83	0.430982	1	1.03745	0.269915	0.59648	0.854862	-0.480846	1	0.623963	0.690825	-0.761831	1	0.363297	1	1.05246	0.0738244	0.570647	0.737299	0.821507	0.331063	0.272753	0.923009	0.50288	0.693445	1.4642	0.00870899
NM_005904	SMAD7	45.48	53.87	19.36	28.45	22.86	43.41	47.84	14.76	21.33	5.74	3.08	2.95	5.85	12.17	3.44	3.53	34.77	44.71	26.36	10	25.23	23.86	-1.33324	0.0173278	-0.783351	0.112702	-1.0937	0.0272428	-0.054312	1	-0.00523033	1	-1.77099	0.00207088	-1.15834	0.0170608	-3.43205	2.72e-16	-3.94552	1.8e-09	-2.40256	7.29e-09	-3.75416	7.95e-17	-0.329395	0.474268	-1.36107	0.000859503
NM_181897	PPP2R3A	142.26	163.5	130.41	130.33	134.53	231.84	102.95	135.09	188.38	154.94	116.38	120.97	133.65	70.18	119.56	121.21	102.13	104.32	148.7	111.21	127.25	119.28	-0.207778	0.898319	-0.211466	0.729472	-0.161836	0.918156	0.740809	0.00173297	-0.520278	0.10835	-0.206614	0.93293	0.35836	0.255339	-0.131014	0.850866	-0.261366	0.516205	-0.507604	0.14242	-0.309752	0.157506	-0.560425	0.00926754	-0.182154	0.659165
NM_001143957	GPR63	87.1	112.47	70.3	82.6	87.05	42.42	79.03	82.87	68.72	22.95	26.21	19.67	25.06	16.84	22.36	21.18	18.47	21.68	15.82	26.24	24.13	27.62	-0.483733	0.41485	-0.254227	0.723507	-0.174805	0.978117	-1.09193	0.0026868	-0.286846	0.599708	-0.296402	0.814068	-0.480546	0.251095	-1.97262	4.12e-12	-2.26043	6.89e-09	-2.16487	6.08e-12	-2.14909	1.04e-14	-2.30967	9.4e-14	-2.21837	5.46e-12
NR_027358	LINC00592	0	0	0	0	0	3.95	0	0	0	0	0	0	0	0	0	0	0	0	0	0	0	0	0	1	0	1	-5.13e-15	1	5.16741	0.0791326	5.13e-15	1	5.13e-15	1	0	1	0	1	0	1	0	1	0	1	0	1	0	1
NR_037902	LOC100507537	0.97	0	0	0	0	0	0	0	0	0	0	0	0	0	0	0	0	0	0	1.25	0	0	-2.29294	1	-2.33303	1	-2.34911	1	-2.27494	1	-2.27851	1	-2.26691	1	-2.23309	1	-2.41642	1	-2.29195	1	-2.34094	1	-2.286	1	-2.19525	1	0.245205	1
NM_001001994	GPM6B	340.64	329.84	295.46	182.64	182.89	39.46	171.58	323.53	93.6	151.66	138.73	128.84	104.42	123.52	19.78	24.71	46.72	86.71	236.23	202.43	44.98	56.5	-0.160081	0.937081	-0.856448	0.000324949	-0.850602	0.000385417	-2.9418	7.89e-28	-0.915441	0.000107527	-0.0788593	1	-1.7812	2.95e-13	-1.16431	1.64e-09	-1.30201	1.16e-08	-1.48858	1.71e-15	-3.89136	1.57e-74	-2.35005	2.85e-26	-0.563517	0.00608565
NR_038280	TCEB3-AS1	16.45	17.96	5.09	13.77	10.55	17.76	15.6	15.89	8.29	5.74	6.17	6.88	10.86	1.87	5.16	3.53	10.86	10.84	10.55	5	9.87	8.79	-1.71093	0.0966893	-0.300662	1	-0.676982	0.534313	0.184982	1	-0.091038	1	-0.141638	1	-0.984712	0.377875	-1.4712	0.00910367	-1.23129	0.17658	-1.30904	0.0494056	-1.88087	0.000789504	-0.651518	0.365602	-1.05115	0.0895001
NM_006922	SCN3A	1.94	2.84	2.04	2.75	0.88	2.96	3.12	1.14	2.37	1.64	1.54	0	2.51	1.87	10.32	10.59	6.52	2.71	4.22	2.5	6.58	3.77	-0.197486	1	0.21335	1	-1.31135	1	0.430068	1	0.415745	1	-1.02183	1	0.0430389	1	-0.517325	1	-4.35595	0.510323	-0.0437113	1	2.10729	0.00947154	0.975424	0.482455	0.540412	0.843579
NM_001004715	OR4K17	0	0	0	0	0	0	0	0	0	0	0	0	0	0	0	0	0	0	0	0	0	0	0	1	0	1	-5.13e-15	1	-5.13e-15	1	5.13e-15	1	5.13e-15	1	0	1	0	1	0	1	0	1	0	1	0	1	0	1
NM_014319	LEMD3	256.45	267.47	251.65	189.07	228.61	196.33	247.5	300.83	208.52	215.61	190.37	238	182.1	248.91	166.01	205.94	197.74	249.29	247.83	239.92	189.78	182.06	-0.0360567	1	-0.451136	0.107281	-0.173384	0.801914	-0.274939	0.373734	-0.0317911	1	0.171675	0.916245	-0.271149	0.406351	-0.325523	0.170714	-0.061699	1	-0.214709	0.463594	-0.469965	0.00887304	-0.230147	0.324111	-0.057672	1
NM_022145	CENPK	115.16	172.96	119.2	130.33	185.53	93.72	110.23	139.63	109	157.4	113.3	212.43	157.88	136.62	140.21	127.09	149.94	130.06	176.12	116.21	114.09	102.96	-0.252408	0.890379	-0.126591	1	0.386388	0.377542	-0.479914	0.24459	-0.336935	0.523012	-0.0740905	1	-0.345373	0.519313	-0.0484298	1	0.635251	0.0354918	0.103142	0.952299	-0.0686479	1	-0.0302802	1	0.0727045	1
NM_004090	DUSP3	185.8	172.01	212.94	181.72	208.39	513.02	354.61	284.93	366.09	363.99	401.56	371.76	509.56	490.34	633.95	634.29	555.2	471.48	365.94	372.37	496.94	450.75	0.273347	0.600695	0.0420494	1	0.243361	0.566002	1.66057	1.62e-17	1.03709	1.21e-06	0.643681	0.0240212	1.09078	2.68e-07	1.13989	4.27e-09	1.13171	2.71e-08	1.5525	1.32e-19	1.86005	4.29e-37	1.53015	3.52e-20	1.08909	6.06e-09
NM_001143758	LRRC27	9.68	4.73	4.08	11.93	14.95	8.88	10.4	12.49	8.29	11.48	14.64	13.77	8.35	14.97	8.6	10.59	20.64	25.74	22.15	33.74	12.07	30.13	-0.776712	0.931002	0.74317	0.566926	1.06958	0.281423	0.441756	0.870923	0.577275	0.725865	0.761174	0.788723	0.262461	1	0.900309	0.145556	1.00463	0.266701	0.745103	0.353436	0.429194	0.660452	1.66766	0.00164055	1.96974	0.000117961
NR_104225	SH3YL1	84.19	75.61	50.94	13.77	17.59	254.53	72.79	71.52	112.55	24.59	25.43	25.57	26.73	21.52	27.53	24.71	41.29	28.45	47.46	31.24	38.39	36.41	-0.625613	0.231884	-2.50716	2.11e-09	-2.15284	4.07e-08	1.81171	1.01e-15	-0.0834267	1	-0.186728	1	0.552172	0.0978694	-1.62766	4.38e-09	-1.56204	1.93e-05	-1.64632	4.64e-08	-1.56134	3.2e-09	-1.16406	5.9e-05	-0.957389	0.00181811
NM_001004351	SPDYE3	0	0	0	0	0.88	0.99	1.04	0	1.18	0	0	0	0	0.94	0	0	0	0	0	0	1.1	1.26	0	1	0	1	3.11264	1	3.28308	0.991367	3.2738	1	5.13e-15	1	3.39852	0.999553	0	1	0	1	2.30678	1	0	1	0	1	0	1
NM_001003681	HMGXB4	410.31	425.3	429.95	405.67	499.43	292.02	322.37	418.89	325.81	364.81	361.48	383.56	339.98	335.94	344.93	405.99	249.89	312.96	354.34	333.63	288.51	308.87	0.0631779	1	-0.023428	1	0.28038	0.363563	-0.375587	0.137824	-0.323855	0.245232	-0.0240742	1	-0.300798	0.297133	-0.15949	0.589093	-0.0467089	1	-0.23564	0.259636	-0.125169	0.612705	-0.570129	0.000989868	-0.234537	0.318306
NM_001143913	FAM76A	84.19	86.01	78.45	65.16	76.5	70.05	59.27	79.46	66.35	68.86	69.37	62.94	50.12	58.95	49.03	55.31	54.32	39.29	60.11	66.23	61.43	55.25	-0.0953591	1	-0.365395	0.470411	-0.130551	1	-0.139593	0.991367	-0.470771	0.25583	-0.126466	1	-0.300713	0.582883	-0.257012	0.463485	-0.357854	0.419859	-0.57448	0.0424451	-0.678614	0.00518513	-0.835427	0.00214335	-0.388096	0.225049
NR_026641	INTS2	214.83	189.97	186.45	215.68	205.75	107.54	153.91	247.47	176.53	181.99	141.82	138.67	121.12	146.92	128.17	184.75	109.74	102.97	163.46	151.2	134.93	115.51	-0.0959301	1	0.111329	0.988222	0.0472514	1	-0.770146	0.00371658	-0.344187	0.309985	0.26269	0.654206	-0.138717	0.892002	-0.279998	0.34204	-0.467957	0.0927754	-0.527154	0.0172133	-0.352994	0.135569	-0.917339	2.76e-06	-0.315979	0.209393
NM_152433	KBTBD3	20.32	17.01	8.15	8.26	12.31	16.77	4.16	14.76	5.92	16.4	10.02	7.87	5.85	13.1	14.62	10.59	10.86	9.48	8.44	16.24	10.97	13.81	-1.16055	0.361623	-1.14469	0.208652	-0.571958	0.643566	-0.0120452	1	-2.08307	0.0217919	-0.362759	1	-1.57673	0.058748	-0.460077	0.540576	-1.15674	0.177442	-0.92291	0.127257	-0.493184	0.366204	-0.849206	0.126905	-0.578503	0.458524
NR_030328	MIR598	0	0	0	0	0	0	0	0	0	0	0	0	0	0	0	0	0	0	0	0	0	0	0	1	0	1	-5.13e-15	1	-5.13e-15	1	5.13e-15	1	5.13e-15	1	0	1	0	1	0	1	0	1	0	1	0	1	0	1
NR_047638	UTY	4.84	1.89	3.06	0.92	0.88	2.96	4.16	0	1.18	0	2.31	0.98	0.84	0.94	0.86	0	0	0	0	0	0	0	-0.105671	1	-1.7253	0.785286	-1.77826	0.819791	-0.0356151	1	0.351694	1	-4.79153	0.514728	-1.35183	0.889928	-1.37345	0.455633	-1.5814	0.697425	-1.7313	0.374351	-2.45779	0.159028	-4.70414	0.0809303	-4.7203	0.0876062
NM_007127	VIL1	70.64	38.75	44.83	6.42	3.52	4.93	86.31	40.87	11.85	0	0	0	0	0	0	0	0	0	0	0	0	0	-0.261947	1	-3.04537	4.57e-06	-3.89026	1.14e-07	-3.29816	1.54e-06	0.709662	0.138761	-0.444587	0.816765	-2.13489	0.000720559	-8.95652	1.88e-20	-8.80078	2.7e-11	-8.86351	1.11e-18	-8.7948	4.79e-20	-8.68009	5.31e-17	-8.69645	6.26e-17
NM_016123	IRAK4	45.48	50.09	32.6	37.63	32.53	88.79	63.43	57.9	74.64	85.26	57.81	74.75	76.85	83.28	85.16	105.91	113	115.16	148.7	121.21	112.99	118.02	-0.528593	0.558225	-0.325212	0.710432	-0.530608	0.378846	1.03241	0.000942694	0.457288	0.316072	0.247931	0.99906	0.699246	0.0573209	0.620638	0.0578244	0.72007	0.0361721	0.811358	0.00405096	1.01848	1.97e-05	1.2585	7.22e-08	1.54497	1.03e-09
NM_001146210	SPDYE6	2.9	0.95	1.02	2.75	4.4	1.97	1.04	6.81	0	2.46	3.85	0	0.84	1.87	0	0	0	2.71	0	0	2.19	0	-0.815151	1	0.517739	1	1.17521	0.686736	0.174936	1	-0.762597	1	1.73943	0.606974	-3.98256	0.726161	0.740939	0.842987	-4.05222	0.694268	-0.427974	1	-4.04519	0.246393	-0.598187	0.975404	-3.95317	0.267256
NM_005861	STUB1	280.64	306.22	317.88	335.91	258.51	431.13	366.05	330.34	374.38	447.61	544.15	410.12	484.5	429.52	594.38	531.91	468.28	432.19	300.56	318.64	447.57	459.54	0.137085	0.994129	0.213925	0.585141	-0.159915	0.843369	0.695728	0.000987134	0.368848	0.160008	0.1429	0.990922	0.409076	0.100899	0.799633	5.4e-05	0.559296	0.00981635	0.710039	6.32e-05	0.978443	6.72e-11	0.62593	9.56e-05	0.120908	0.768792
NM_002505	NFYA	310.64	308.11	174.22	248.72	235.65	244.67	316.13	307.64	373.2	400.88	357.63	316.68	318.26	381.79	305.36	320.08	375.93	415.93	480.89	533.56	454.15	405.55	-0.805997	0.00320514	-0.295437	0.368427	-0.369422	0.227895	-0.197262	0.597707	0.0814343	1	-0.0357692	1	0.328522	0.211786	0.336309	0.125704	0.110447	0.883333	0.246512	0.273263	0.0488324	1	0.359537	0.0346709	0.756245	3.39e-05
NM_001283035	RTFDC1	274.83	276.92	315.84	315.72	318.3	445.93	389.96	343.96	503.52	457.44	493.28	425.85	524.59	495.96	577.17	570.74	513.91	432.19	423.94	423.6	458.54	473.36	0.217031	0.729539	0.213742	0.573794	0.229359	0.564769	0.833624	4.14e-05	0.549353	0.0152604	0.290395	0.512769	0.925709	4.85e-06	0.827635	9.17e-06	0.702821	0.000647871	0.957514	1.15e-08	1.09203	9.05e-15	0.788107	2.07e-06	0.663782	0.000348861
NR_026752	CROCCP2	67.74	87.9	60.11	54.15	73.86	34.53	73.83	73.79	53.31	68.04	70.14	60.98	49.29	61.76	58.49	57.66	48.89	70.45	83.31	84.97	69.11	75.34	-0.351138	0.715879	-0.504286	0.30939	-0.0534311	1	-1.02999	0.00998595	-0.0268289	1	-0.105533	1	-0.487892	0.312757	-0.129231	0.896586	-0.275897	0.677972	-0.421096	0.222733	-0.385072	0.181751	-0.393225	0.271233	0.155885	0.799041
NM_001288708	DBNDD1	441.28	306.22	512.48	113.81	55.39	66.1	236.06	287.2	180.08	13.94	32.37	9.83	17.54	14.04	36.13	23.54	40.2	33.87	36.91	89.97	23.04	23.86	0.478193	0.211556	-1.69432	6.64e-09	-2.72768	1.85e-18	-2.3553	7.75e-15	-0.611479	0.0486082	-0.406597	0.433591	-0.993966	0.000690277	-3.95465	3.93e-37	-5.15383	8.81e-37	-4.47862	1.37e-53	-3.57287	5.46e-45	-3.31433	3.38e-39	-2.532	1.12e-14
NR_031670	MIR1266	0	0	0	0	0	0	0	0	0	0	0	0	0	0	0	0	0	0	0	0	0	0	0	1	0	1	-5.13e-15	1	-5.13e-15	1	5.13e-15	1	5.13e-15	1	0	1	0	1	0	1	0	1	0	1	0	1	0	1
NM_014009	FOXP3	1.94	1.89	2.04	4.59	7.03	3.95	1.04	6.81	1.18	3.28	2.31	2.95	1.67	0	0	2.35	1.09	0	1.05	2.5	1.1	1.26	0.106774	1	1.23146	0.64597	1.83983	0.187024	1.13578	0.855976	-0.762122	1	1.73985	0.602198	-0.583507	1	0.556872	0.840611	0.66825	1	-0.962467	0.983328	-0.825959	0.975616	-1.46988	0.616518	-0.102163	1
NM_005027	PIK3R2	631.92	558.56	558.32	791.14	561.86	500.19	341.09	439.32	335.29	296.77	381.52	284.23	265.64	200.25	310.52	307.14	429.17	421.35	280.52	322.39	475	477.12	-0.0700686	1	0.429921	0.0717485	-0.0598245	1	-0.109517	0.915966	-0.752543	0.000981953	-0.465466	0.141527	-0.769524	0.000694286	-0.768273	0.000169116	-0.989047	4.43e-06	-1.28017	1.87e-11	-0.910613	5.93e-10	-0.478063	0.00278439	-0.939059	4.45e-07
NM_014872	ZBTB5	172.25	136.1	119.2	162.45	138.05	92.74	111.27	111.25	117.29	129.53	100.97	111.13	105.25	125.39	89.46	97.67	131.47	142.26	127.6	134.95	149.19	155.69	-0.34791	0.58569	0.0955191	1	-0.135245	1	-0.590675	0.0633887	-0.418913	0.248274	-0.497052	0.295674	-0.335197	0.41453	-0.377714	0.197571	-0.3942	0.265152	-0.350909	0.208404	-0.68911	0.0010718	-0.167711	0.632024	-0.187919	0.63883
NR_015450	LINC01096	0	0	0	0	0	0	3.12	0	1.18	1.64	0.77	0	0	0.94	2.58	0	2.17	1.35	4.22	1.25	1.1	1.26	0	1	0	1	-5.13e-15	1	-5.13e-15	1	4.75572	0.213766	5.13e-15	1	3.39852	0.999553	3.60186	0.45759	0	1	2.30678	1	3.72729	0.444552	3.86695	0.439667	4.53943	0.154126
NR_036241	MIR4279	0	0	0	0	0	0	0	0	0	0	0	0	0	0	0	0	0	0	0	0	0	0	0	1	0	1	-5.13e-15	1	-5.13e-15	1	5.13e-15	1	5.13e-15	1	0	1	0	1	0	1	0	1	0	1	0	1	0	1
NR_102741	LINC01024	0	0	0	0	0	0	0	0	0	0	0	0	0	0	0	0	0	0	0	0	0	0	0	1	0	1	-5.13e-15	1	-5.13e-15	1	5.13e-15	1	5.13e-15	1	0	1	0	1	0	1	0	1	0	1	0	1	0	1
NM_001290270	LILRA2	0	0	0	0	0	0	0	0	0	0	0	0	0	0	0	0	0	0	0	0	0	0	0	1	0	1	-5.13e-15	1	-5.13e-15	1	5.13e-15	1	5.13e-15	1	0	1	0	1	0	1	0	1	0	1	0	1	0	1
NM_020940	FAM160B1	155.8	117.19	134.49	157.86	146.84	172.65	115.43	156.66	118.48	140.18	130.26	175.06	174.59	160.95	174.61	200.05	142.33	130.06	249.94	196.18	159.06	158.2	0.0016971	1	0.229955	0.696861	0.129514	1	0.480901	0.111263	-0.19029	0.828591	0.172031	1	-0.144983	0.961738	0.0293346	1	0.436561	0.157965	0.368851	0.155111	0.486116	0.0201833	0.00748373	1	0.757699	0.00184245
NM_152482	C19orf25	147.09	174.85	109.02	111.05	116.94	119.37	116.47	115.79	78.19	93.46	101.74	94.42	99.41	104.81	112.68	87.08	106.48	109.74	93.86	83.72	103.12	106.72	-0.540495	0.190307	-0.516574	0.126173	-0.438206	0.234155	-0.290627	0.439819	-0.416921	0.234066	-0.503224	0.269877	-0.983225	0.00109426	-0.678189	0.00350378	-0.692971	0.0178358	-0.587191	0.00974069	-0.636755	0.00275883	-0.568611	0.0080148	-0.808982	0.000652018
NM_001287824	AFAP1L2	18.39	21.74	37.7	107.38	70.34	548.53	187.18	20.43	287.9	81.98	114.84	100.32	148.69	204.93	116.98	137.68	208.61	241.16	140.26	174.94	191.97	210.94	0.926623	0.163754	2.43131	3.49e-13	1.82584	1.38e-06	4.90429	1.89e-88	3.26297	7.98e-29	-0.00237558	1	3.89115	9.45e-46	2.33158	1.22e-13	2.39044	2.41e-13	3.19822	1.03e-27	2.68347	2.06e-26	3.47876	8.41e-46	3.00399	1.08e-26
NM_057088	KRT3	0	0	0	0	0	0.99	0	0	0	0	0	0	0	0	0.86	0	0	0	0	0	0	0	0	1	0	1	-5.13e-15	1	3.28308	0.991367	5.13e-15	1	5.13e-15	1	0	1	0	1	0	1	0	1	2.35533	1	0	1	0	1
NR_046073	DNAJC19	147.09	217.38	116.15	114.72	114.31	154.89	112.31	177.09	78.19	109.03	75.53	104.25	101.91	67.38	106.66	83.55	84.75	79.93	114.95	73.72	81.18	92.91	-0.628588	0.173567	-0.649126	0.085459	-0.65051	0.0881212	-0.0946039	1	-0.648743	0.0714053	-0.0702322	1	-1.16262	0.000780864	-0.939895	0.000988584	-0.729593	0.0304818	-1.02954	0.000274472	-0.889738	0.000231361	-1.13573	3.46e-06	-0.894279	0.00270253
NM_001270888	SLC25A10	139.35	126.64	160.98	151.44	109.03	73.99	109.19	107.84	88.86	104.93	141.05	97.37	118.62	92.64	182.36	143.57	102.13	96.19	43.24	57.48	78.98	107.98	0.297601	0.610296	0.206784	0.724048	-0.26288	0.631615	-0.703527	0.0177807	-0.233636	0.67033	-0.329384	0.637112	-0.522788	0.121829	-0.0683354	1	-0.372337	0.284882	-0.257784	0.417381	0.340561	0.145671	-0.412905	0.0792459	-1.36511	7.72e-08
NM_020353	PLSCR4	5.81	4.73	5.09	1.84	0.88	2.96	0	2.27	3.55	1.64	0.77	2.95	9.19	3.74	1.72	2.35	6.52	4.06	9.49	6.25	13.16	11.3	-0.0237249	1	-1.44273	0.636137	-2.41205	0.367564	-0.66825	0.874323	-5.43841	0.0914729	-1.19483	0.91674	-0.49302	1	-2.00468	0.100393	-0.734856	0.859762	0.386074	0.884799	-1.31465	0.243419	0.0484055	1	0.635928	0.724649
NM_032307	C9orf64	181.93	150.27	116.15	138.59	126.62	178.57	148.71	140.76	151.65	136.09	127.94	113.1	124.47	101.06	125.58	129.45	124.95	131.42	155.02	168.69	131.64	151.93	-0.492939	0.247924	-0.241103	0.650463	-0.367433	0.349296	0.246162	0.495953	-0.108484	1	-0.265498	0.784772	-0.0724807	1	-0.288415	0.30932	-0.476503	0.126882	-0.484778	0.0471842	-0.346655	0.102537	-0.368556	0.102344	0.00575064	1
NM_006279	ST3GAL3	46.45	31.19	39.73	96.37	91.45	25.65	42.64	51.08	48.58	86.08	97.88	94.42	107.76	106.68	87.74	78.84	99.96	105.68	83.31	113.71	84.47	96.68	0.0575659	1	1.33064	0.000158239	1.25901	0.00037516	-0.452809	0.600897	0.187186	1	0.369511	0.818986	0.382521	0.597829	1.28757	4.86e-06	1.35852	4.68e-05	1.53479	2.23e-08	1.14348	1.87e-05	1.40854	8.83e-08	1.37906	5.63e-06
NR_003955	EMBP1	92.9	71.83	85.58	84.44	95.84	75.97	82.15	85.14	88.86	66.4	44.7	47.21	28.4	32.75	47.31	69.43	42.37	18.97	30.58	28.74	42.78	32.65	0.0783987	1	0.0562394	1	0.242681	0.776166	0.0256822	1	0.047731	1	0.021324	1	0.168493	0.890048	-0.527078	0.120529	-0.723607	0.0596622	-1.35934	7.57e-06	-0.484704	0.125482	-1.37725	7.7e-05	-1.42081	3.56e-06
NM_001252197	IRX5	25.16	28.35	65.21	145.01	145.08	29.6	4.16	61.3	13.03	73.78	69.37	203.58	129.48	166.57	128.17	157.69	24.99	31.16	41.13	48.73	27.42	12.56	1.30232	0.00301822	2.45135	8.27e-17	2.456	3.4e-17	0.284678	0.815881	-2.6016	0.000692567	1.16374	0.0164499	-0.973871	0.200886	1.45721	3.29e-07	2.99776	1.93e-28	2.52911	3.15e-20	2.43537	3.48e-24	0.0615782	1	0.7821	0.0335244
NM_198951	TGM2	5.81	3.78	21.4	18.36	9.67	49.33	486.68	40.87	1056.8	474.66	796.18	566.49	829.49	536.2	1632.6	1542.76	938.73	785.79	311.1	376.12	620.89	636.58	2.15508	0.00978651	1.93353	0.00882762	1.02144	0.394603	3.47398	1.46e-11	6.68285	9.54e-99	3.03461	6.69e-07	7.80762	5.08e-153	7.06347	8.26e-74	6.92881	2.71e-111	7.19457	9.37e-90	8.37424	1.27e-249	7.46387	4.13e-155	6.16988	3.46e-79
NM_002666	PLIN1	0.97	1.89	0	0.92	0	0	1.04	2.27	1.18	0.82	1.54	0.98	1.67	0	0	0	0	4.06	1.05	3.75	0	0	-3.66627	1	-0.566378	1	-3.73111	1	-3.64548	0.938768	-0.375904	1	0.593054	1	-0.198359	1	-0.207716	1	-0.424632	1	-0.574889	1	-3.65807	0.433886	0.329713	1	0.674563	1
NM_175566	CNTN5	0.97	0	0	0.92	3.52	0	0	1.14	0	0	0.77	0.98	8.35	1.87	0	2.35	6.52	4.06	4.22	5	4.39	5.02	-2.29294	1	0.81327	1	2.63281	0.318298	-2.27494	1	-2.27851	1	1.03725	1	-2.23309	1	-0.181173	1	0.948627	1	3.23165	0.0298686	0.936224	1	3.18751	0.0362944	2.99215	0.0637606
NM_001146685	TMEM88B	4.84	2.84	4.08	4.59	2.64	0.99	6.24	6.81	1.18	0	1.54	0	0	0	0	0	0	0	0	0	0	0	0.109626	1	0.273826	1	-0.495271	1	-1.7041	0.563627	0.737223	0.993119	0.78463	0.95723	-1.53745	0.724353	-2.085	0.166253	-5.0079	0.201779	-5.06741	0.0279286	-5.00059	0.0229011	-4.88925	0.0439552	-4.90558	0.0477286
NM_199461	NANOS1	39.68	30.24	20.38	27.53	29.02	28.61	49.92	36.33	99.52	202.49	214.27	94.42	110.26	64.57	146.23	122.39	79.31	71.81	17.93	16.24	44.98	45.2	-0.751746	0.391225	-0.322456	0.793426	-0.243243	0.958468	-0.145872	1	0.564036	0.257107	0.0291186	1	1.56546	2.31e-06	2.61606	1.14e-27	1.50849	2.15e-06	1.39572	8.01e-05	1.98458	1.16e-16	1.1221	0.000107613	-0.976104	0.0240585
NR_040061	SRP14-AS1	1.94	2.84	4.08	5.51	5.28	1.97	3.12	4.54	0	4.1	4.62	6.88	0	2.81	3.44	5.88	8.69	5.42	4.22	2.5	2.19	2.51	0.761575	1	1.18367	0.581966	1.12745	0.62076	-0.128624	1	0.415745	1	0.864236	1	-4.28539	0.539517	0.882634	0.545807	1.55475	0.314072	-0.726686	1	0.91041	0.681662	1.54935	0.125208	0.54041	0.843579
NM_198173	GRHL3	8.71	6.62	42.79	214.76	139.81	21.7	137.27	17.03	59.24	5.74	0	0	0.84	0	1.72	2.35	4.35	4.06	3.16	2.5	5.48	3.77	2.48657	5.58e-06	4.80876	7.06e-47	4.19401	6.61e-31	1.62948	0.00820829	4.19344	2.09e-29	1.11369	0.383599	2.98957	2.12e-10	-1.37744	0.211893	-5.98517	0.0142867	-3.74282	0.00215714	-1.845	0.0355926	-0.831557	0.511681	-1.33681	0.198262
NM_018009	TAPBPL	2.9	0.95	5.09	0.92	0	3.95	3.12	1.14	8.29	13.94	20.81	25.57	32.58	21.52	26.67	27.07	28.25	21.68	10.55	17.49	18.65	15.07	1.37902	0.797508	-0.954307	1	-4.11941	0.816774	1.13535	0.8581	0.719372	1	-0.718438	1	2.10118	0.136976	3.15921	4.53e-06	3.73419	3.5e-07	3.81972	2.51e-09	3.76352	2.32e-10	3.63866	1.24e-08	2.81169	0.000266185
NM_003784	SERPINB7	0	0	1.02	0	0	0	11.44	1.14	18.96	25.41	26.98	38.36	10.86	22.46	16.34	15.3	10.86	5.42	11.6	8.75	5.48	3.77	3.23817	1	0	1	-5.13e-15	1	-5.13e-15	1	6.59082	0.00010085	3.30412	1	7.2642	4.6e-07	7.94188	4.54e-14	8.36896	5.12e-15	7.21141	6.52e-08	7.05661	5.63e-09	6.00229	0.000470105	6.34511	4.18e-05
NM_002886	RAP2B	287.41	315.67	307.69	394.65	290.16	366.02	657.22	318.99	655.17	812.42	872.48	632.38	496.19	606.38	445.57	383.63	358.54	443.02	481.94	463.59	322.51	298.83	0.0507592	1	0.406994	0.121043	-0.0326818	1	0.420234	0.0772242	1.17364	2.54e-09	0.0531244	1	1.17688	2.32e-09	1.52462	1.31e-17	1.14458	3.18e-09	0.939009	1.96e-07	0.499377	0.0024432	0.411615	0.0226921	0.693766	0.000183308
NM_001178003	WDR66	4.84	5.67	8.15	5.51	5.28	3.95	6.24	5.68	3.55	5.74	6.94	8.85	9.19	2.81	23.22	18.83	10.86	4.06	1.05	3.75	9.87	6.28	0.64202	1	0.0837438	1	0.0270215	1	-0.266274	1	0.290619	1	0.0804585	1	-0.492775	1	0.309713	1	0.813372	0.693256	0.286059	1	2.02953	6.02e-05	0.561142	0.836281	-1.11	0.55322
NM_001099921	MAGEB16	0	0	0	0	0	0	0	0	0	0	0	0	0	0	0	0	0	0	0	0	0	0	0	1	0	1	-5.13e-15	1	-5.13e-15	1	5.13e-15	1	5.13e-15	1	0	1	0	1	0	1	0	1	0	1	0	1	0	1
NM_001270696	ARHGAP12	316.45	338.35	225.16	223.94	261.15	188.43	214.22	304.23	259.46	277.91	211.96	264.56	207.16	186.22	207.3	267.13	201	234.38	215.13	194.93	231.46	243.58	-0.518087	0.100024	-0.528688	0.0433466	-0.303175	0.383969	-0.655745	0.00576724	-0.561646	0.026037	-0.133735	1	-0.277601	0.378723	-0.376402	0.127602	-0.230817	0.465398	-0.663182	0.00030911	-0.440733	0.0141436	-0.587436	0.000714024	-0.627726	0.00165769
NM_016407	RTFDC1	274.83	276.92	315.84	315.72	317.42	445.93	389.96	343.96	503.52	457.44	493.28	425.85	524.59	495.96	577.17	570.74	513.91	432.19	422.89	423.6	458.54	473.36	0.217031	0.729539	0.213742	0.573794	0.22537	0.575779	0.833624	4.15e-05	0.549353	0.0152626	0.290395	0.512769	0.925709	4.85e-06	0.827635	9.17e-06	0.702821	0.000647916	0.957514	1.15e-08	1.09203	9.06e-15	0.788107	2.07e-06	0.661945	0.000363547
NM_031415	GSDMC	2.9	0.95	2.04	3.67	0.88	1.97	1.04	2.27	2.37	0	1.54	0.98	3.34	3.74	1.72	1.18	2.17	1.35	1.05	0	2.19	0	0.106326	1	0.918038	0.929122	-1.00678	1	0.174937	1	-0.762597	1	0.206676	1	0.345967	1	-1.12566	0.990013	-0.811657	1	0.913501	0.664823	-0.302436	1	-0.0702784	1	-1.50383	0.641967
NR_038397	DNM3OS	0	1.89	0	0	0	0	3.12	3.41	3.55	0.82	2.31	6.88	12.53	13.1	36.13	44.72	55.41	75.87	8.44	17.49	89.95	75.34	-3.13635	1	-3.18108	1	-3.19889	1	-3.11636	1	1.63497	0.765382	1.68057	0.958419	1.81926	0.754285	0.711051	0.99036	2.77498	0.0623487	3.65906	1.83e-05	5.25058	8.61e-18	5.90921	6.95e-24	3.60355	5.51e-05
NM_005710	PQBP1	169.35	228.72	186.45	177.13	195.2	219.02	232.94	255.42	214.44	213.15	286.72	312.75	274.83	238.62	282.14	231.83	241.2	268.25	180.33	186.18	218.3	264.93	-0.0732695	1	-0.14989	0.943578	-0.00598731	1	0.277975	0.441898	0.276004	0.486609	0.330919	0.545034	0.164448	0.819957	0.371407	0.194712	0.727358	0.00358435	0.438329	0.0578867	0.410335	0.0588617	0.359014	0.100767	-0.0753596	1
NM_001261427	LPIN1	103.55	129.48	102.9	160.61	157.39	103.59	122.71	101.03	234.58	395.14	381.52	250.79	219.69	204	387.08	397.75	306.39	262.83	165.57	163.69	285.22	326.45	-0.158062	1	0.480898	0.145824	0.455566	0.195535	-0.0294512	1	0.123875	0.970895	-0.234098	0.936247	1.06575	1.83e-05	1.77802	1.23e-18	1.18087	4.99e-07	0.932405	7.69e-06	1.78425	9.26e-28	1.29789	8.09e-12	0.542788	0.0243806
NM_001282426	PIK3CG	0	0	0	0	0	0	2.08	1.14	2.37	28.69	25.43	30.49	65.99	64.57	47.31	38.83	30.42	25.74	37.96	31.24	55.95	40.18	0	1	0	1	-5.13e-15	1	-5.13e-15	1	4.19722	0.481125	3.30412	1	4.32844	0.465751	7.98627	2.25e-14	8.03888	2.63e-12	9.18892	4.98e-30	8.50258	8.03e-22	7.73902	8.41e-13	8.09192	8.35e-16
NM_007345	ZNF236	144.19	114.36	136.52	172.55	155.63	114.44	115.43	122.6	111.37	107.39	115.61	122.94	108.59	100.13	101.5	137.68	101.04	144.97	150.81	116.21	123.96	102.96	0.101592	1	0.436414	0.191937	0.291577	0.553399	-0.0336494	1	-0.112066	1	-0.103072	1	-0.155937	0.939206	-0.169502	0.692988	0.00522143	1	-0.236771	0.47936	-0.0922752	0.950287	-0.0773324	1	0.0980734	0.995855
NR_038992	LOC285819	0	0	0	0	0	0.99	0	0	0	0	0	0	0	0	0	0	0	0	1.05	0	0	0	0	1	0	1	-5.13e-15	1	3.28308	0.991367	5.13e-15	1	5.13e-15	1	0	1	0	1	0	1	0	1	0	1	0	1	2.44899	1
NM_004463	FGD1	274.83	228.72	255.73	323.98	239.16	152.92	202.78	164.6	146.91	140.18	171.88	119	140.34	123.52	128.17	154.16	206.43	216.77	156.08	167.44	251.21	272.46	0.0450652	1	0.383473	0.184567	-0.0503645	1	-0.577245	0.0318693	-0.26117	0.484625	-0.6398	0.0545751	-0.71807	0.00849072	-0.646147	0.00421384	-1.00304	6.72e-05	-0.859636	2.86e-05	-0.80881	1.06e-05	-0.245493	0.266743	-0.594596	0.00677647
NM_001010863	C10orf128	0	0	0	0	0	0	0	0	0	0	0	0	0	0	0	0	0	2.71	1.05	0	0	1.26	0	1	0	1	-5.13e-15	1	-5.13e-15	1	5.13e-15	1	5.13e-15	1	0	1	0	1	0	1	0	1	0	1	3.3422	0.75943	2.44898	1
NM_201429	RTN3	1460.3	1191.79	1248.08	1077.49	1043.71	744.86	933.84	1274.83	742.84	583.69	541.83	424.87	524.59	430.45	582.34	589.57	495.44	555.47	628.53	571.05	582.5	506	-0.0650336	1	-0.279795	0.38248	-0.321863	0.305604	-0.690457	0.00229	-0.455169	0.0684448	-0.0841114	1	-0.777471	0.000601113	-1.19377	1.02e-10	-1.56461	7.96e-13	-1.40227	1.03e-14	-1.14379	7.14e-15	-1.33143	3.15e-17	-1.09867	1.62e-09
NR_110311	LONRF3	0	0	2.04	0.92	0.88	0.99	0	0	2.37	0	0	0.98	0	0	2.58	0	3.26	1.35	3.16	1.25	1.1	0	4.15963	0.676321	3.14631	1	3.11264	1	3.28308	0.991367	5.13e-15	1	5.13e-15	1	4.32844	0.465751	0	1	3.24053	0.982261	0	1	3.7273	0.444552	4.25474	0.251105	4.23527	0.266411
NR_033944	LOC647323	0.97	0	0	0.92	0.88	0.99	0	1.14	0	0	0	0	0	0	0	0	0	0	0	0	0	0	-2.29293	1	0.813269	1	0.7636	1	1.00818	1	-2.27851	1	1.03725	1	-2.23309	1	-2.41642	1	-2.29195	1	-2.34094	1	-2.28599	1	-2.19525	1	-2.20837	1
NM_021912	GABRB3	873.85	845.87	601.12	205.59	222.46	134.17	654.1	657.28	104.26	42.63	29.29	16.72	15.87	14.04	5.16	8.24	21.73	32.52	47.46	38.74	15.36	11.3	-0.494332	0.0685145	-2.04445	2.95e-22	-1.92684	5.02e-20	-2.53779	1.73e-30	-0.3442	0.159546	-0.415154	0.171834	-2.98434	4.36e-37	-4.5378	3e-89	-5.59787	3.45e-76	-5.76047	3.78e-131	-6.99091	7.11e-178	-4.99995	7.68e-127	-4.26037	6.74e-86
NM_020319	ANKMY2	86.13	102.07	102.9	115.64	120.46	343.33	88.39	88.55	130.32	171.34	143.36	152.44	102.75	121.65	103.22	150.63	139.07	109.74	132.88	107.46	129.44	135.6	0.149952	1	0.315417	0.483467	0.378155	0.360368	2.00614	1.08e-20	-0.0408179	1	-0.116168	1	0.526386	0.102413	0.782512	0.00107776	0.771118	0.00411631	0.320476	0.274316	0.447898	0.0764465	0.41787	0.115467	0.402597	0.164393
NM_001198672	TMEM136	65.81	86.95	43.81	56.9	77.38	44.4	75.91	99.9	73.45	65.58	57.04	46.22	41.77	41.17	70.53	50.6	55.41	62.32	75.93	64.98	65.82	52.73	-0.779602	0.157496	-0.406051	0.488164	0.0404107	1	-0.641633	0.124102	0.0400149	1	0.35769	0.670388	0.000342439	1	-0.275954	0.480654	-0.647789	0.117415	-0.809449	0.00775301	-0.277918	0.433938	-0.374925	0.267388	-0.0669692	1
NM_001143761	EIF5A	3532.19	3610.33	3372.36	2794.68	2415.38	2436.82	4088.91	3639.44	3953.54	3962.06	4233.71	3756.93	4363.82	4207.22	4145.16	3758.64	3304.04	3448	2664.93	2729.04	3423.7	3314.74	-0.0607327	1	-0.334545	0.167205	-0.541081	0.0118987	-0.410304	0.0520321	0.245505	0.315376	-0.00044718	1	0.204692	0.439442	0.241173	0.241357	0.149851	0.6307	0.333248	0.0423145	0.182019	0.25291	-0.0751501	0.790134	-0.360593	0.0397952
NM_001524	HCRT	0	3.78	1.02	0	0	0	0	0	0	0	0.77	0.98	0.84	0	0	0	0	0	0	0	0	0	-0.812743	1	-4.09805	0.806884	-4.11695	0.836767	-4.02928	0.735047	-4.03363	0.765418	-4.01965	0.960729	-3.97972	0.754504	-1.96032	0.661312	-0.809448	1	-1.80498	0.662071	-4.04067	0.268409	-3.93249	0.274431	-3.949	0.288973
NM_001290021	ARMC4	12.58	22.68	18.34	20.19	29.9	0	5.2	14.76	4.74	17.22	13.87	5.9	4.18	5.61	5.16	4.71	3.26	5.42	13.71	6.25	4.39	5.02	0.0746603	1	0.209883	1	0.777231	0.272533	-7.1587	7.19e-05	-1.69215	0.0875814	-0.285719	1	-1.81417	0.062318	-0.144385	1	-1.48772	0.0705172	-1.76721	0.006483	-1.76959	0.00224936	-2.02059	0.00417016	-0.736426	0.332923
NM_007182	RASSF1	35.81	46.31	43.81	43.14	39.57	61.17	79.03	53.35	100.7	81.98	70.91	95.4	122.8	133.82	100.64	74.14	86.92	84	117.06	134.95	86.66	107.98	0.113734	1	0.0887017	1	-0.0316554	1	0.712984	0.075151	0.99132	0.00548615	0.347776	0.841901	1.34808	4.4e-05	0.935273	0.00106451	1.28894	3.76e-05	1.70874	8.45e-12	1.13872	3.74e-05	1.0624	7.96e-05	1.65425	1.07e-10
NM_001136238	TMPPE	18.39	9.45	15.28	23.86	13.19	116.41	16.64	13.62	43.84	20.49	21.58	18.69	18.38	27.14	27.53	25.89	10.86	9.48	17.93	12.5	19.75	20.09	0.15966	1	0.795966	0.284913	-0.0499474	1	3.19843	3.58e-19	0.309433	1	-0.0541295	1	1.70813	0.000716444	0.639337	0.270359	0.502198	0.637189	0.76907	0.187431	0.979663	0.0291538	-0.42762	0.676853	0.191725	1
NM_001207074	FAM181A	0	0	0	2.75	0.88	0	0	0	0	0	0	0	0	0	0	0	0	0	0	0	0	0	0	1	4.61834	0.247412	3.11264	1	-5.13e-15	1	5.13e-15	1	5.13e-15	1	0	1	0	1	0	1	0	1	0	1	0	1	0	1
NM_001271971	HSP90AB1	13696.2	13870.5	13498.6	11289.8	12896.4	8478.56	14328.9	14395.4	14201.7	11077.9	10671.8	9334.31	10479.4	11006.5	10817.5	10726.4	8982.08	8099.08	10389.7	10135.2	8796.74	8737.61	-0.00815509	1	-0.268695	0.301337	-0.0728575	1	-0.559897	0.00436669	0.106247	0.857723	0.034974	1	0.101145	0.871619	-0.299045	0.113523	-0.485552	0.0132539	-0.289518	0.0830905	-0.321001	0.0114136	-0.683513	2.81e-07	-0.380785	0.0261361
NR_047575	TMEM44-AS1	0	0	0	0	0	0	0	0	1.18	0	0	0	0	0	0	0	0	0	0	0	0	0	0	1	0	1	-5.13e-15	1	-5.13e-15	1	5.13e-15	1	5.13e-15	1	3.39852	0.999553	0	1	0	1	0	1	0	1	0	1	0	1
NR_109793	MIR124-2HG	2.9	2.84	5.09	0.92	3.52	0	0	5.68	0	0	0	0	0	0	0	0	0	0	1.05	0	0	0	0.823741	1	-1.51049	0.941547	0.305823	1	-4.58688	0.382565	-4.59127	0.415611	0.927065	1	-4.53624	0.400033	-4.75608	0.0841581	-4.60738	0.376136	-4.66576	0.0842616	-4.60004	0.0752696	-4.48977	0.139684	-2.05612	0.421504
NR_074083	TMEM231	60	64.27	56.04	124.82	97.6	45.38	50.96	69.25	62.79	103.29	104.82	66.88	76.02	96.38	87.74	76.49	110.82	116.51	111.79	103.71	122.86	121.79	-0.127178	1	1.02383	0.000424629	0.673205	0.051545	-0.311809	0.578433	-0.235766	0.808233	0.128033	1	0.0726814	1	0.78547	0.00140309	0.182168	0.824273	0.537331	0.0659459	0.447304	0.0872675	0.874191	0.000146318	0.839987	0.000881268
[truncated: 46,916 more rows]
[truncated: 2 more columns]
